# Supplementary material for: The causal relationship between sleep characteristics and multi-site pain perception: a two-sample Mendelian randomization study
Source: Front Neurosci. 2024 Aug 13;18:1428951. doi: 10.3389/fnins.2024.1428951 (PMC11347297; doi:10.3389/fnins.2024.1428951)
Supplement: Supplementary file 1 [file Data_Sheet_1.ZIP]

Archive with 4 entries (4 files):
- Supplementary file 1/CT_exposure.F.csv
- Supplementary file 1/DN_exposure.F.csv
- Supplementary file 1/SD_exposure.F.csv
- Supplementary file 1/SL_exposure.F.csv
