# Supplementary material for: The causal relationship between sleep characteristics and multi-site pain perception: a two-sample Mendelian randomization study
Source: Front Neurosci. 2024 Aug 13;18:1428951. doi: 10.3389/fnins.2024.1428951 (PMC11347297; doi:10.3389/fnins.2024.1428951)
Supplement: Supplementary file 1 [file Data_Sheet_1.ZIP › Supplementary file 1/CT_exposure.F.csv]

chr.exposure	pos.exposure	beta.exposure	se.exposure	pval.exposure	samplesize.exposure	id.exposure	SNP	effect_allele.exposure	other_allele.exposure	eaf.exposure	exposure	mr_keep.exposure	pval_origin.exposure	data_source.exposure	R2	F
1	182573227	-0.104905	0.0115675	1e-19	NA	ieu-b-4862	rs509476	C	T	0.96943	Chronotype || id:ieu-b-4862	TRUE	reported	igd	0.000652280305418835	NA
1	7860940	0.155854	0.0286332	4.49997e-08	NA	ieu-b-4862	rs114167192	T	C	0.004899	Chronotype || id:ieu-b-4862	TRUE	reported	igd	0.000236832066066231	NA
1	91191582	0.0291098	0.00470715	3.29997e-10	NA	ieu-b-4862	rs72720396	G	A	0.231152	Chronotype || id:ieu-b-4862	TRUE	reported	igd	0.000301194185273569	NA
1	20026472	-0.0240119	0.0042254	1.79999e-08	NA	ieu-b-4862	rs3934192	G	A	0.67143	Chronotype || id:ieu-b-4862	TRUE	reported	igd	0.000254396831225888	NA
1	62579891	-0.0485521	0.00691159	2.49977e-12	NA	ieu-b-4862	rs12140153	T	G	0.09587	Chronotype || id:ieu-b-4862	TRUE	reported	igd	0.000408657657127819	NA
1	77696822	0.0336412	0.00539044	2.5e-10	NA	ieu-b-4862	rs10518440	G	A	0.161187	Chronotype || id:ieu-b-4862	TRUE	reported	igd	0.000306032900476285	NA
1	150209755	-0.02765	0.00440934	2.69998e-10	NA	ieu-b-4862	rs12569047	T	C	0.286348	Chronotype || id:ieu-b-4862	TRUE	reported	igd	0.000312464662085014	NA
2	44724790	0.0228604	0.0040953	1.7e-08	NA	ieu-b-4862	rs12615427	G	T	0.618248	Chronotype || id:ieu-b-4862	TRUE	reported	igd	0.000246684400588403	NA
2	77251999	-0.0252289	0.00405093	4.39997e-10	NA	ieu-b-4862	rs1542186	C	G	0.407045	Chronotype || id:ieu-b-4862	TRUE	reported	igd	0.000307249218051239	NA
2	239149570	-0.0708269	0.00967566	2.09991e-13	NA	ieu-b-4862	rs960783	T	C	0.044761	Chronotype || id:ieu-b-4862	TRUE	reported	igd	0.000428981228774851	NA
2	44271496	0.0760725	0.0122597	3.09999e-10	NA	ieu-b-4862	rs75120545	T	C	0.030215	Chronotype || id:ieu-b-4862	TRUE	reported	igd	0.000339143450511841	NA
3	63564385	0.0271447	0.0045635	3.2e-09	NA	ieu-b-4862	rs13316611	T	G	0.256124	Chronotype || id:ieu-b-4862	TRUE	reported	igd	0.000280770135139348	NA
3	185987849	-0.026407	0.00483577	3.89996e-08	NA	ieu-b-4862	rs2268831	A	G	0.784976	Chronotype || id:ieu-b-4862	TRUE	reported	igd	0.000235402701155823	NA
3	18154519	-0.0252287	0.0040256	2.5e-10	NA	ieu-b-4862	rs9853258	C	T	0.548094	Chronotype || id:ieu-b-4862	TRUE	reported	igd	0.000315299219778736	NA
5	88167641	-0.0298646	0.00468777	2.19999e-10	NA	ieu-b-4862	rs13155750	G	A	0.233869	Chronotype || id:ieu-b-4862	TRUE	reported	igd	0.000319609069294532	NA
5	152205430	-0.024708	0.00438441	1.2e-08	NA	ieu-b-4862	rs4246036	T	C	0.70788	Chronotype || id:ieu-b-4862	TRUE	reported	igd	0.00025247949634339	NA
6	55190480	0.0420294	0.00537517	5.00035e-15	NA	ieu-b-4862	rs12110721	A	G	0.174853	Chronotype || id:ieu-b-4862	TRUE	reported	igd	0.00050973069773489	NA
7	50642701	0.025721	0.00399865	1.40001e-10	NA	ieu-b-4862	rs6967481	T	C	0.49643	Chronotype || id:ieu-b-4862	TRUE	reported	igd	0.000330768057217067	NA
7	96464192	-0.0387374	0.00648387	3.29997e-09	NA	ieu-b-4862	rs73230604	A	G	0.104568	Chronotype || id:ieu-b-4862	TRUE	reported	igd	0.000281010368359636	NA
7	102272532	0.0317047	0.00469452	2.39994e-11	NA	ieu-b-4862	rs3873775	G	A	0.539791	Chronotype || id:ieu-b-4862	TRUE	reported	igd	0.000499410925109868	NA
8	76632621	-0.0278911	0.0047917	4e-09	NA	ieu-b-4862	rs6472934	G	A	0.221652	Chronotype || id:ieu-b-4862	TRUE	reported	igd	0.000268414979786174	NA
8	9182565	-0.0256498	0.00436878	5.49997e-09	NA	ieu-b-4862	rs9650618	T	A	0.300642	Chronotype || id:ieu-b-4862	TRUE	reported	igd	0.000276660502207804	NA
9	72546766	-0.0425129	0.00703749	2e-09	NA	ieu-b-4862	rs12350554	T	C	0.087301	Chronotype || id:ieu-b-4862	TRUE	reported	igd	0.00028801708536896	NA
11	33759092	0.0394461	0.00691613	1e-08	NA	ieu-b-4862	rs11032362	A	G	0.090853	Chronotype || id:ieu-b-4862	TRUE	reported	igd	0.000257046397034654	NA
11	58400686	-0.0257542	0.00465721	3.40001e-08	NA	ieu-b-4862	rs12787765	A	G	0.239838	Chronotype || id:ieu-b-4862	TRUE	reported	igd	0.000241852328645697	NA
12	39225991	-0.0324105	0.00398401	2.70023e-16	NA	ieu-b-4862	rs4595586	T	A	0.50693	Chronotype || id:ieu-b-4862	TRUE	reported	igd	0.000525119360524079	NA
13	77569672	-0.0520022	0.00899416	8e-09	NA	ieu-b-4862	rs9573972	C	T	0.051735	Chronotype || id:ieu-b-4862	TRUE	reported	igd	0.000265330762343007	NA
16	53800954	0.024462	0.00404838	1.7e-09	NA	ieu-b-4862	rs1421085	C	T	0.405409	Chronotype || id:ieu-b-4862	TRUE	reported	igd	0.000288486594024817	NA
16	56367969	-0.0292063	0.00410784	1.10002e-12	NA	ieu-b-4862	rs2550298	T	C	0.377477	Chronotype || id:ieu-b-4862	TRUE	reported	igd	0.000400893464152616	NA
16	72211984	-0.0227752	0.00408401	1.29999e-08	NA	ieu-b-4862	rs4788616	G	T	0.387175	Chronotype || id:ieu-b-4862	TRUE	reported	igd	0.000246149056475619	NA
17	65474156	0.0249482	0.00405098	7.00003e-10	NA	ieu-b-4862	rs891765	G	C	0.404083	Chronotype || id:ieu-b-4862	TRUE	reported	igd	0.000299753860003959	NA
18	56819930	-0.0244654	0.00443567	1.7e-08	NA	ieu-b-4862	rs3760555	C	T	0.281566	Chronotype || id:ieu-b-4862	TRUE	reported	igd	0.000242159619444061	NA
