# Supplementary material for: The causal relationship between sleep characteristics and multi-site pain perception: a two-sample Mendelian randomization study
Source: Front Neurosci. 2024 Aug 13;18:1428951. doi: 10.3389/fnins.2024.1428951 (PMC11347297; doi:10.3389/fnins.2024.1428951)
Supplement: Supplementary file 1 [file Data_Sheet_1.ZIP › Supplementary file 1/DN_exposure.F.csv]

chr.exposure	pos.exposure	beta.exposure	se.exposure	pval.exposure	samplesize.exposure	id.exposure	SNP	effect_allele.exposure	other_allele.exposure	eaf.exposure	exposure	mr_keep.exposure	pval_origin.exposure	data_source.exposure	R2	F
1	8560932	0.00777089	0.00123613	1.40001e-10	452633	ebi-a-GCST011494	rs35570980	A	G	0.56236	Daytime nap || id:ebi-a-GCST011494	TRUE	reported	igd	2.97237055254881e-05	13.4542704664806
1	171516863	0.0136431	0.00210973	8.69961e-11	452633	ebi-a-GCST011494	rs35039375	G	A	0.091832	Daytime nap || id:ebi-a-GCST011494	TRUE	reported	igd	3.10467652904755e-05	14.0531647255
1	98667103	0.00901497	0.00159014	1.89998e-08	452633	ebi-a-GCST011494	rs12042846	C	T	0.178874	Daytime nap || id:ebi-a-GCST011494	TRUE	reported	igd	2.38734722965207e-05	10.8061316189303
1	162836235	-0.00923907	0.00161461	5.99998e-09	452633	ebi-a-GCST011494	rs6665690	C	A	0.170043	Daytime nap || id:ebi-a-GCST011494	TRUE	reported	igd	2.4093553703457e-05	10.9057520646725
1	174316633	0.00986281	0.0014379	9.8992e-12	452633	ebi-a-GCST011494	rs200435329	T	G	0.237916	Daytime nap || id:ebi-a-GCST011494	TRUE	reported	igd	3.52742527644064e-05	15.9667835193637
1	33342304	-0.0107673	0.00158775	1e-11	452633	ebi-a-GCST011494	rs2786547	T	C	0.176896	Daytime nap || id:ebi-a-GCST011494	TRUE	reported	igd	3.37610812993541e-05	15.2818279206428
1	34992037	0.00703973	0.00128049	3.40001e-08	452633	ebi-a-GCST011494	rs4653052	A	C	0.659857	Daytime nap || id:ebi-a-GCST011494	TRUE	reported	igd	2.22460734575389e-05	10.0694864816953
1	62579891	-0.0247147	0.00211564	2.39994e-31	452633	ebi-a-GCST011494	rs12140153	T	G	0.095397	Daytime nap || id:ebi-a-GCST011494	TRUE	reported	igd	0.000105422527224334	47.7225349503176
1	96928273	0.00776325	0.00124756	4.60002e-10	452633	ebi-a-GCST011494	rs1931175	G	C	0.383828	Daytime nap || id:ebi-a-GCST011494	TRUE	reported	igd	2.85072780659927e-05	12.9036456261023
1	201860626	-0.0131561	0.00127975	1.39991e-24	452633	ebi-a-GCST011494	rs2250377	G	A	0.661117	Daytime nap || id:ebi-a-GCST011494	TRUE	reported	igd	7.75554702248204e-05	35.1067327624981
2	164574344	0.0119129	0.00188438	1.40001e-10	452633	ebi-a-GCST011494	rs80163246	C	T	0.117455	Daytime nap || id:ebi-a-GCST011494	TRUE	reported	igd	2.94220789235549e-05	13.317736840752
2	206843819	-0.00765323	0.00134659	2.39999e-08	452633	ebi-a-GCST011494	rs12992648	G	A	0.282932	Daytime nap || id:ebi-a-GCST011494	TRUE	reported	igd	2.37663198550823e-05	10.7576287915725
2	25311861	-0.00988485	0.00176929	1.7e-08	452633	ebi-a-GCST011494	rs75022160	T	C	0.137254	Daytime nap || id:ebi-a-GCST011494	TRUE	reported	igd	2.31407871048532e-05	10.4744799957684
2	236800163	-0.0102781	0.00123558	1.39991e-16	452633	ebi-a-GCST011494	rs908442	T	A	0.408654	Daytime nap || id:ebi-a-GCST011494	TRUE	reported	igd	5.1056741127953e-05	23.1110437680653
2	208941004	-0.00783348	0.00137827	1.09999e-08	452633	ebi-a-GCST011494	rs7422655	T	C	0.736885	Daytime nap || id:ebi-a-GCST011494	TRUE	reported	igd	2.37949500408007e-05	10.7705883175286
2	44557919	0.00737914	0.00127277	3.89996e-09	452633	ebi-a-GCST011494	rs9309116	T	C	0.652831	Daytime nap || id:ebi-a-GCST011494	TRUE	reported	igd	2.46821622657138e-05	11.1721875422381
2	49408317	-0.00758702	0.0012578	1.2e-09	452633	ebi-a-GCST011494	rs2202323	C	G	0.634126	Daytime nap || id:ebi-a-GCST011494	TRUE	reported	igd	2.67103489697917e-05	12.0902548994733
2	151500518	-0.0122526	0.00215162	2e-08	452633	ebi-a-GCST011494	rs9287862	T	C	0.913226	Daytime nap || id:ebi-a-GCST011494	TRUE	reported	igd	2.37932842030686e-05	10.7698342718468
2	23611438	0.00974179	0.00135018	3.59998e-13	452633	ebi-a-GCST011494	rs13033444	G	A	0.282805	Daytime nap || id:ebi-a-GCST011494	TRUE	reported	igd	3.84974407461645e-05	17.4258059513093
2	57987593	0.0069583	0.0012166	1.09999e-08	452633	ebi-a-GCST011494	rs11682175	C	T	0.472864	Daytime nap || id:ebi-a-GCST011494	TRUE	reported	igd	2.41376631363356e-05	10.9257183243711
2	52934600	-0.0126479	0.00190975	1.50003e-11	452633	ebi-a-GCST011494	rs350785	C	T	0.884524	Daytime nap || id:ebi-a-GCST011494	TRUE	reported	igd	3.26789576209311e-05	14.7919926538207
2	162573586	-0.0120943	0.0020982	8.30004e-09	452633	ebi-a-GCST011494	rs62189006	G	A	0.092801	Daytime nap || id:ebi-a-GCST011494	TRUE	reported	igd	2.46289948998575e-05	11.1481211575365
2	59467016	-0.00767586	0.00123216	4.79999e-10	452633	ebi-a-GCST011494	rs7423968	G	A	0.428827	Daytime nap || id:ebi-a-GCST011494	TRUE	reported	igd	2.88624954320528e-05	13.0644372421657
3	62459819	-0.0117977	0.00207749	1.7e-08	452633	ebi-a-GCST011494	rs76824303	C	A	0.099416	Daytime nap || id:ebi-a-GCST011494	TRUE	reported	igd	2.49232804702356e-05	11.2813305302881
3	82770852	0.00726347	0.00128337	1.40001e-08	452633	ebi-a-GCST011494	rs4511908	G	T	0.580907	Daytime nap || id:ebi-a-GCST011494	TRUE	reported	igd	2.56882965824934e-05	11.627618064132
3	138115770	0.0081271	0.0014309	1.79999e-08	452633	ebi-a-GCST011494	rs253666	A	G	0.764938	Daytime nap || id:ebi-a-GCST011494	TRUE	reported	igd	2.37525294801848e-05	10.7513865437714
3	44385814	-0.00913528	0.00164374	3.2e-08	452633	ebi-a-GCST011494	rs936944	A	G	0.837821	Daytime nap || id:ebi-a-GCST011494	TRUE	reported	igd	2.26787744624877e-05	10.2653491692688
3	133032892	-0.00678084	0.00121774	3.09999e-08	452633	ebi-a-GCST011494	rs2699869	C	A	0.545872	Daytime nap || id:ebi-a-GCST011494	TRUE	reported	igd	2.27963904862154e-05	10.3185882487332
3	183995341	-0.00775426	0.00121418	1.7e-10	452633	ebi-a-GCST011494	rs1001817	T	C	0.492788	Daytime nap || id:ebi-a-GCST011494	TRUE	reported	igd	3.00580191481848e-05	13.605600222454
3	19377311	-0.00769324	0.0012705	1.40001e-09	452633	ebi-a-GCST011494	rs77154532	G	A	0.358326	Daytime nap || id:ebi-a-GCST011494	TRUE	reported	igd	2.72170669543812e-05	12.3196235366472
3	84665393	-0.00912653	0.00135575	1.9002e-11	452633	ebi-a-GCST011494	rs1601440	T	C	0.721378	Daytime nap || id:ebi-a-GCST011494	TRUE	reported	igd	3.34826378759936e-05	15.1557873201874
4	85408000	0.00860076	0.0013218	6.79986e-11	452633	ebi-a-GCST011494	rs13150944	G	A	0.689386	Daytime nap || id:ebi-a-GCST011494	TRUE	reported	igd	3.168014346818e-05	14.3398693072627
4	79565819	0.0082009	0.00139778	5.99998e-09	452633	ebi-a-GCST011494	rs7697461	T	A	0.742036	Daytime nap || id:ebi-a-GCST011494	TRUE	reported	igd	2.57476209126173e-05	11.6544714762124
4	170228549	-0.00723975	0.00122517	2.39999e-09	452633	ebi-a-GCST011494	rs4692709	T	C	0.545402	Daytime nap || id:ebi-a-GCST011494	TRUE	reported	igd	2.59909037957819e-05	11.7645945484337
5	159042652	0.0165127	0.00302224	3.79997e-08	452633	ebi-a-GCST011494	rs73817091	T	C	0.042467	Daytime nap || id:ebi-a-GCST011494	TRUE	reported	igd	2.21754024126769e-05	10.037497154991
5	146693062	0.0104621	0.0012291	1.29987e-17	452633	ebi-a-GCST011494	rs10875622	A	G	0.575365	Daytime nap || id:ebi-a-GCST011494	TRUE	reported	igd	5.34843788747229e-05	24.2099827503347
5	102155610	-0.00955698	0.00130107	2.60016e-13	452633	ebi-a-GCST011494	rs467897	A	G	0.677609	Daytime nap || id:ebi-a-GCST011494	TRUE	reported	igd	3.99055614054324e-05	18.0632149872371
5	87712831	-0.00772931	0.0012169	2e-10	452633	ebi-a-GCST011494	rs6452787	G	A	0.463847	Daytime nap || id:ebi-a-GCST011494	TRUE	reported	igd	2.97149456320257e-05	13.4503052314581
5	143769614	-0.00737707	0.0013077	1.29999e-08	452633	ebi-a-GCST011494	rs10875606	A	C	0.684233	Daytime nap || id:ebi-a-GCST011494	TRUE	reported	igd	2.35162767005378e-05	10.6444461569823
5	62760828	0.00818319	0.00129849	2e-10	452633	ebi-a-GCST011494	rs12657723	T	C	0.321683	Daytime nap || id:ebi-a-GCST011494	TRUE	reported	igd	2.92237589693116e-05	13.2279658169232
5	103947968	0.0129827	0.00129028	7.70016e-24	452633	ebi-a-GCST011494	rs2431108	C	T	0.328723	Daytime nap || id:ebi-a-GCST011494	TRUE	reported	igd	7.43861185541002e-05	33.6719679542611
5	112030173	-0.00769192	0.00121447	2.80001e-10	452633	ebi-a-GCST011494	rs2099810	G	A	0.49693	Daytime nap || id:ebi-a-GCST011494	TRUE	reported	igd	2.95817013828457e-05	13.3899911773393
5	89597733	-0.00710422	0.00123055	7.39997e-09	452633	ebi-a-GCST011494	rs2943023	T	C	0.419803	Daytime nap || id:ebi-a-GCST011494	TRUE	reported	igd	2.45857701065449e-05	11.1285553131981
6	36224315	-0.0145107	0.00235463	1.2e-09	452633	ebi-a-GCST011494	rs34262487	A	C	0.072003	Daytime nap || id:ebi-a-GCST011494	TRUE	reported	igd	2.81386907436264e-05	12.7368021269145
6	55009408	-0.00876859	0.00147675	1.89998e-09	452633	ebi-a-GCST011494	rs9475168	G	T	0.218856	Daytime nap || id:ebi-a-GCST011494	TRUE	reported	igd	2.62893036179912e-05	11.8996666198637
6	62182204	-0.00713406	0.00123401	9.09997e-09	452633	ebi-a-GCST011494	rs2143792	A	G	0.432469	Daytime nap || id:ebi-a-GCST011494	TRUE	reported	igd	2.49832009792912e-05	11.3084537638307
6	114650655	0.0069889	0.00122527	1e-08	452633	ebi-a-GCST011494	rs785145	G	T	0.431455	Daytime nap || id:ebi-a-GCST011494	TRUE	reported	igd	2.39633758467775e-05	10.8468266994877
6	37699156	-0.0107806	0.0013114	1e-16	452633	ebi-a-GCST011494	rs6919087	G	T	0.3124	Daytime nap || id:ebi-a-GCST011494	TRUE	reported	igd	4.99301365425338e-05	22.601056107201
6	155129280	-0.0227261	0.0040886	4.30002e-08	452633	ebi-a-GCST011494	rs140506252	T	A	0.022478	Daytime nap || id:ebi-a-GCST011494	TRUE	reported	igd	2.26967685824232e-05	10.273494235352
6	55142337	-0.0165942	0.00147827	3.40017e-29	452633	ebi-a-GCST011494	rs2653349	G	A	0.785223	Daytime nap || id:ebi-a-GCST011494	TRUE	reported	igd	9.2880259420535e-05	42.0443897956076
6	26467182	-0.00890214	0.00151371	1.29999e-08	452633	ebi-a-GCST011494	rs3799380	C	T	0.200274	Daytime nap || id:ebi-a-GCST011494	TRUE	reported	igd	2.53854357803672e-05	11.4905268747354
6	170621249	0.00735568	0.00125751	8.40001e-09	452633	ebi-a-GCST011494	rs9460110	C	T	0.369782	Daytime nap || id:ebi-a-GCST011494	TRUE	reported	igd	2.52180917738973e-05	11.414777956629
6	84314423	0.00827718	0.00122321	1e-11	452633	ebi-a-GCST011494	rs1546977	G	A	0.439655	Daytime nap || id:ebi-a-GCST011494	TRUE	reported	igd	3.37568809944858e-05	15.2799266040791
6	100079774	0.00841517	0.00138285	9.69996e-10	452633	ebi-a-GCST011494	rs9389556	G	C	0.260947	Daytime nap || id:ebi-a-GCST011494	TRUE	reported	igd	2.73138975382891e-05	12.3634544507814
6	124920871	0.0110217	0.00124925	7.50067e-19	452633	ebi-a-GCST011494	rs614987	C	A	0.614205	Daytime nap || id:ebi-a-GCST011494	TRUE	reported	igd	5.75701166632413e-05	26.0595197249903
7	31330785	-0.011194	0.00202654	3.50002e-08	452633	ebi-a-GCST011494	rs35851551	G	A	0.101504	Daytime nap || id:ebi-a-GCST011494	TRUE	reported	igd	2.28559830757634e-05	10.3455629335772
7	99188589	-0.0107366	0.00170413	8.9e-10	452633	ebi-a-GCST011494	rs10257273	T	A	0.14931	Daytime nap || id:ebi-a-GCST011494	TRUE	reported	igd	2.92835527794904e-05	13.2550319325607
7	106916279	0.00867666	0.0015218	1.2e-08	452633	ebi-a-GCST011494	rs76257331	A	G	0.198266	Daytime nap || id:ebi-a-GCST011494	TRUE	reported	igd	2.39339126386216e-05	10.8334900993375
8	28191306	0.00755367	0.00122072	8.40001e-10	452633	ebi-a-GCST011494	rs351776	C	A	0.549518	Daytime nap || id:ebi-a-GCST011494	TRUE	reported	igd	2.82491494547494e-05	12.786801983133
8	67381858	-0.0066823	0.0012172	2.39999e-08	452633	ebi-a-GCST011494	rs2059639	T	C	0.520557	Daytime nap || id:ebi-a-GCST011494	TRUE	reported	igd	2.22888266875687e-05	10.0888387808
8	1175131	-0.00687135	0.00121641	1.6e-08	452633	ebi-a-GCST011494	rs13263535	T	G	0.468536	Daytime nap || id:ebi-a-GCST011494	TRUE	reported	igd	2.35142403959952e-05	10.6435244190716
8	142213997	-0.00720972	0.00126385	1.5e-08	452633	ebi-a-GCST011494	rs7814873	T	C	0.617006	Daytime nap || id:ebi-a-GCST011494	TRUE	reported	igd	2.45667751249084e-05	11.1199571730497
8	106108303	-0.00753009	0.00121983	5.80003e-10	452633	ebi-a-GCST011494	rs285815	A	T	0.544465	Daytime nap || id:ebi-a-GCST011494	TRUE	reported	igd	2.81269115376369e-05	12.731470193128
9	120555845	-0.00691205	0.00122091	1.40001e-08	452633	ebi-a-GCST011494	rs4604518	A	G	0.453526	Daytime nap || id:ebi-a-GCST011494	TRUE	reported	igd	2.36818393894637e-05	10.7193884995291
9	37441650	-0.00870459	0.00153004	2e-08	452633	ebi-a-GCST011494	rs17502738	C	T	0.195889	Daytime nap || id:ebi-a-GCST011494	TRUE	reported	igd	2.38700147840805e-05	10.8045665668968
9	81727018	0.0150717	0.00149894	1.69981e-23	452633	ebi-a-GCST011494	rs13284688	C	T	0.206572	Daytime nap || id:ebi-a-GCST011494	TRUE	reported	igd	7.44617869889591e-05	33.7062229321917
9	20962282	-0.00721671	0.0012428	3.2e-09	452633	ebi-a-GCST011494	rs10811438	C	G	0.39342	Daytime nap || id:ebi-a-GCST011494	TRUE	reported	igd	2.48572467790455e-05	11.2514401466705
9	131840856	-0.00796106	0.00136459	5e-09	452633	ebi-a-GCST011494	rs12346996	C	T	0.728071	Daytime nap || id:ebi-a-GCST011494	TRUE	reported	igd	2.50958002133073e-05	11.3594222201401
9	108846445	-0.0110652	0.00185108	1.2e-09	452633	ebi-a-GCST011494	rs971415	G	A	0.122378	Daytime nap || id:ebi-a-GCST011494	TRUE	reported	igd	2.63002201974136e-05	11.9046080619889
9	86420144	-0.00787804	0.00124238	2.19999e-10	452633	ebi-a-GCST011494	rs295278	A	G	0.394519	Daytime nap || id:ebi-a-GCST011494	TRUE	reported	igd	2.96506898424722e-05	13.4212193425001
10	13868855	-0.0104004	0.00142918	3.69999e-13	452633	ebi-a-GCST011494	rs11258652	A	C	0.236815	Daytime nap || id:ebi-a-GCST011494	TRUE	reported	igd	3.90993118831149e-05	17.6982526264654
10	64552010	-0.00798411	0.00124912	1.6e-10	452633	ebi-a-GCST011494	rs224111	A	G	0.387694	Daytime nap || id:ebi-a-GCST011494	TRUE	reported	igd	3.02649955334444e-05	13.6992898022432
11	101493132	-0.0121029	0.00189146	1.6e-10	452633	ebi-a-GCST011494	rs530669754	G	A	0.123494	Daytime nap || id:ebi-a-GCST011494	TRUE	reported	igd	3.17109780243881e-05	14.3538268680452
11	92792866	-0.00872023	0.00142689	1.09999e-09	452633	ebi-a-GCST011494	rs7932966	T	A	0.763358	Daytime nap || id:ebi-a-GCST011494	TRUE	reported	igd	2.74729922579907e-05	12.4354695982866
11	8335754	-0.00894142	0.00148101	2e-09	452633	ebi-a-GCST011494	rs10840017	G	A	0.232631	Daytime nap || id:ebi-a-GCST011494	TRUE	reported	igd	2.85439994516435e-05	12.9202678119142
11	28866669	-0.00889802	0.00140206	1.7e-10	452633	ebi-a-GCST011494	rs10835420	A	T	0.249174	Daytime nap || id:ebi-a-GCST011494	TRUE	reported	igd	2.96250285803787e-05	13.4096035712545
11	61565908	0.00988214	0.00126293	4.40048e-15	452633	ebi-a-GCST011494	rs174541	C	T	0.360451	Daytime nap || id:ebi-a-GCST011494	TRUE	reported	igd	4.50248276503363e-05	20.3805503949683
12	13504828	0.00731105	0.00122761	2.69998e-09	452633	ebi-a-GCST011494	rs10772659	A	T	0.442732	Daytime nap || id:ebi-a-GCST011494	TRUE	reported	igd	2.63751247397645e-05	11.9385139658794
12	108334477	-0.0112358	0.00172293	6.4003e-11	452633	ebi-a-GCST011494	rs60222088	A	C	0.147267	Daytime nap || id:ebi-a-GCST011494	TRUE	reported	igd	3.17070987861704e-05	14.3520708932127
12	38616581	-0.009082	0.00138249	4.40048e-11	452633	ebi-a-GCST011494	rs35011311	T	G	0.265581	Daytime nap || id:ebi-a-GCST011494	TRUE	reported	igd	3.21761365631838e-05	14.5643854943871
12	117942076	0.0182673	0.00123883	1.39991e-49	452633	ebi-a-GCST011494	rs11615756	T	C	0.404611	Daytime nap || id:ebi-a-GCST011494	TRUE	reported	igd	0.00016077451577149	72.7832315369721
13	107820389	0.00875328	0.00131344	1.69981e-11	452633	ebi-a-GCST011494	rs2769916	A	G	0.688617	Daytime nap || id:ebi-a-GCST011494	TRUE	reported	igd	3.28582383781225e-05	14.8731460007047
14	79602542	-0.00813213	0.00126359	1.7e-10	452633	ebi-a-GCST011494	rs2370926	C	T	0.366474	Daytime nap || id:ebi-a-GCST011494	TRUE	reported	igd	3.07076252905123e-05	13.8996499681127
14	29721044	0.0109384	0.00156608	4.40048e-12	452633	ebi-a-GCST011494	rs10149986	G	T	0.185198	Daytime nap || id:ebi-a-GCST011494	TRUE	reported	igd	3.61098742395318e-05	16.3450387042056
15	63793936	-0.00711401	0.00122819	5.19996e-09	452633	ebi-a-GCST011494	rs11071755	A	G	0.425078	Daytime nap || id:ebi-a-GCST011494	TRUE	reported	igd	2.47363999724226e-05	11.1967384229176
15	83235408	0.00925014	0.00142955	4.40048e-11	452633	ebi-a-GCST011494	rs17158413	A	G	0.237279	Daytime nap || id:ebi-a-GCST011494	TRUE	reported	igd	3.09707423041657e-05	14.0187522310396
15	93510243	0.00780688	0.00136996	1.09999e-08	452633	ebi-a-GCST011494	rs10152428	C	G	0.729765	Daytime nap || id:ebi-a-GCST011494	TRUE	reported	igd	2.40386254477302e-05	10.880888636638
16	69403012	0.00803435	0.00134223	2.80001e-09	452633	ebi-a-GCST011494	rs528301822	T	A	0.286618	Daytime nap || id:ebi-a-GCST011494	TRUE	reported	igd	2.63971534985895e-05	11.948485391223
16	56193408	-0.00897773	0.00123952	2.80027e-13	452633	ebi-a-GCST011494	rs11860072	T	C	0.447209	Daytime nap || id:ebi-a-GCST011494	TRUE	reported	igd	3.9850573388991e-05	18.0383237211757
16	10134637	-0.00763778	0.00122697	4.49997e-10	452633	ebi-a-GCST011494	rs60920123	A	G	0.433192	Daytime nap || id:ebi-a-GCST011494	TRUE	reported	igd	2.86471013192257e-05	12.9669375823972
16	28754684	0.00697888	0.0012384	2.39999e-08	452633	ebi-a-GCST011494	rs378421	A	G	0.41729	Daytime nap || id:ebi-a-GCST011494	TRUE	reported	igd	2.36860098632365e-05	10.7212762746622
16	23837048	-0.00726404	0.00122438	4.49997e-09	452633	ebi-a-GCST011494	rs9939355	T	C	0.557671	Daytime nap || id:ebi-a-GCST011494	TRUE	reported	igd	2.60321431697768e-05	11.7832617386358
17	35595368	0.010628	0.00150388	1.50003e-12	452633	ebi-a-GCST011494	rs12451365	C	T	0.204638	Daytime nap || id:ebi-a-GCST011494	TRUE	reported	igd	3.6769202266142e-05	16.6434927588778
17	64308310	0.00702449	0.00125191	1.79999e-08	452633	ebi-a-GCST011494	rs112520848	C	G	0.385884	Daytime nap || id:ebi-a-GCST011494	TRUE	reported	igd	2.33865832743868e-05	10.5857401383622
17	43686419	-0.0209131	0.0014497	7.50067e-47	452633	ebi-a-GCST011494	rs385199	C	A	0.227862	Daytime nap || id:ebi-a-GCST011494	TRUE	reported	igd	0.000153898240714432	69.6698366581065
17	79084367	0.00801432	0.00122354	5.40008e-11	452633	ebi-a-GCST011494	rs3935190	A	G	0.536252	Daytime nap || id:ebi-a-GCST011494	TRUE	reported	igd	3.19458412092523e-05	14.4601399937212
18	44788274	-0.0136374	0.00122874	7.8001e-29	452633	ebi-a-GCST011494	rs9965170	A	G	0.423393	Daytime nap || id:ebi-a-GCST011494	TRUE	reported	igd	9.08064583620138e-05	41.1055507043352
18	23084118	-0.00796355	0.00122493	5.70033e-11	452633	ebi-a-GCST011494	rs962247	A	G	0.476801	Daytime nap || id:ebi-a-GCST011494	TRUE	reported	igd	3.16408018392475e-05	14.3220609387925
18	36097882	0.00725728	0.00122022	2.59998e-09	452633	ebi-a-GCST011494	rs2033103	T	C	0.452115	Daytime nap || id:ebi-a-GCST011494	TRUE	reported	igd	2.60925233533668e-05	11.8105931061342
20	62194103	-0.00684147	0.001222	2.19999e-08	452633	ebi-a-GCST011494	rs3810484	G	A	0.443696	Daytime nap || id:ebi-a-GCST011494	TRUE	reported	igd	2.31060945233442e-05	10.4587763316704
20	45841052	-0.00731754	0.00125594	4.90004e-09	452633	ebi-a-GCST011494	rs910187	A	G	0.373967	Daytime nap || id:ebi-a-GCST011494	TRUE	reported	igd	2.50721000978684e-05	11.3486942749971
20	39832628	0.00913188	0.00151965	2e-09	452633	ebi-a-GCST011494	rs17265513	C	T	0.199401	Daytime nap || id:ebi-a-GCST011494	TRUE	reported	igd	2.66251928874909e-05	12.051708560923
21	47397586	0.00787143	0.00122313	1.79999e-10	452633	ebi-a-GCST011494	rs1883048	C	T	0.523561	Daytime nap || id:ebi-a-GCST011494	TRUE	reported	igd	3.09109152174742e-05	13.9916709611554
22	37096573	0.00771167	0.00138662	4.09996e-08	452633	ebi-a-GCST011494	rs2284015	G	C	0.259172	Daytime nap || id:ebi-a-GCST011494	TRUE	reported	igd	2.283664695103e-05	10.3368104041815
