# Supplementary material for: The causal relationship between sleep characteristics and multi-site pain perception: a two-sample Mendelian randomization study
Source: Front Neurosci. 2024 Aug 13;18:1428951. doi: 10.3389/fnins.2024.1428951 (PMC11347297; doi:10.3389/fnins.2024.1428951)
Supplement: Supplementary file 1 [file Data_Sheet_1.ZIP › Supplementary file 1/SD_exposure.F.csv]

beta.exposure	pval.exposure	samplesize.exposure	pos.exposure	se.exposure	chr.exposure	id.exposure	SNP	effect_allele.exposure	other_allele.exposure	eaf.exposure	exposure	mr_keep.exposure	pval_origin.exposure	data_source.exposure	R2	F
0.0125472	2.71132e-09	335410	98527951	0.00210937	1	ukb-a-9	rs12567114	A	G	0.274627	Sleep duration || id:ukb-a-9	TRUE	reported	igd	6.27232070455373e-05	21.039185073891
-0.0120502	2.66766e-10	335410	31492150	0.00190754	1	ukb-a-9	rs4642942	G	C	0.585995	Sleep duration || id:ukb-a-9	TRUE	reported	igd	7.04560030912984e-05	23.6331721836987
-0.0115323	2.53233e-08	335410	34731984	0.00207	1	ukb-a-9	rs915416	G	C	0.71044	Sleep duration || id:ukb-a-9	TRUE	reported	igd	5.47176997901272e-05	18.3537585266561
0.0141022	2.20882e-09	335410	71703970	0.00235751	1	ukb-a-9	rs6681755	A	G	0.198653	Sleep duration || id:ukb-a-9	TRUE	reported	igd	6.33168759050646e-05	21.2383314583633
0.0299287	1.33383e-39	335410	114084596	0.00227247	2	ukb-a-9	rs62158206	C	T	0.219187	Sleep duration || id:ukb-a-9	TRUE	reported	igd	0.000306596737773414	102.866537167827
-0.0147595	9.3519e-09	335410	40382712	0.00257034	2	ukb-a-9	rs374153	T	C	0.84145	Sleep duration || id:ukb-a-9	TRUE	reported	igd	5.81256533490837e-05	19.4969424110254
0.0112695	2.88988e-09	335410	166994996	0.0018979	2	ukb-a-9	rs4667876	G	A	0.447718	Sleep duration || id:ukb-a-9	TRUE	reported	igd	6.28065207016288e-05	21.0671326487947
0.0149485	1.43549e-14	335410	57997136	0.001943	2	ukb-a-9	rs10496079	C	G	0.628635	Sleep duration || id:ukb-a-9	TRUE	reported	igd	0.000104333735016749	34.9980208687331
0.0224984	2.62845e-11	335410	58933235	0.00337498	2	ukb-a-9	rs74889896	G	A	0.0855326	Sleep duration || id:ukb-a-9	TRUE	reported	igd	7.91832212014208e-05	26.5607890255589
-0.0163667	1.74606e-08	335410	144496866	0.00290418	2	ukb-a-9	rs80071665	T	G	0.119548	Sleep duration || id:ukb-a-9	TRUE	reported	igd	5.6389759028523e-05	18.9146428883934
0.0108241	2.57858e-08	335410	225475560	0.00194397	2	ukb-a-9	rs56337305	C	T	0.378366	Sleep duration || id:ukb-a-9	TRUE	reported	igd	5.51138120935302e-05	18.4866323554486
0.0110596	2.7946e-08	335410	135874294	0.00199129	3	ukb-a-9	rs113021516	C	G	0.336006	Sleep duration || id:ukb-a-9	TRUE	reported	igd	5.45783023538671e-05	18.3069984007998
-0.0127716	8.74118e-09	335410	74961196	0.00221974	3	ukb-a-9	rs9810474	T	C	0.232983	Sleep duration || id:ukb-a-9	TRUE	reported	igd	5.82974870835829e-05	19.5545835308112
-0.0218603	9.34351e-10	335410	103188709	0.0035717	4	ukb-a-9	rs13107325	T	C	0.0747926	Sleep duration || id:ukb-a-9	TRUE	reported	igd	6.61363098840881e-05	22.18411460108
0.0105567	2.05409e-08	335410	92579338	0.00188259	4	ukb-a-9	rs12501164	C	T	0.497463	Sleep duration || id:ukb-a-9	TRUE	reported	igd	5.57205228566819e-05	18.6901505552752
0.0109914	3.22619e-08	335410	102313939	0.00198802	5	ukb-a-9	rs6889592	A	G	0.334977	Sleep duration || id:ukb-a-9	TRUE	reported	igd	5.38254508559934e-05	18.0544586100817
-0.0105302	2.85621e-08	335410	1417354	0.00189728	5	ukb-a-9	rs37021	G	A	0.44259	Sleep duration || id:ukb-a-9	TRUE	reported	igd	5.47116217421159e-05	18.3517196776249
-0.0109965	7.48807e-09	335410	135615615	0.00190259	5	ukb-a-9	rs180769	C	T	0.57585	Sleep duration || id:ukb-a-9	TRUE	reported	igd	5.9070112135311e-05	19.8137585720211
-0.0111426	4.50308e-08	335410	130640112	0.00203703	6	ukb-a-9	rs4897409	A	G	0.304652	Sleep duration || id:ukb-a-9	TRUE	reported	igd	5.26028554683186e-05	17.6443466899366
-0.0129647	8.84301e-11	335410	27034181	0.00199896	6	ukb-a-9	rs7764984	G	A	0.326978	Sleep duration || id:ukb-a-9	TRUE	reported	igd	7.39780250638567e-05	24.8146571699481
-0.0132168	1.43094e-09	335410	132568255	0.00218382	7	ukb-a-9	rs11982852	T	C	0.244639	Sleep duration || id:ukb-a-9	TRUE	reported	igd	6.45599050390916e-05	21.6553066938954
0.012786	1.77959e-08	335410	2107262	0.00227012	7	ukb-a-9	rs62444917	C	A	0.220232	Sleep duration || id:ukb-a-9	TRUE	reported	igd	5.61494138985843e-05	18.8340201360883
-0.0130652	1.69317e-11	335410	114343602	0.00194119	7	ukb-a-9	rs4730640	C	T	0.616443	Sleep duration || id:ukb-a-9	TRUE	reported	igd	8.07207072808582e-05	27.0765566264597
-0.0104127	2.84394e-08	335410	73890425	0.00187585	8	ukb-a-9	rs4588900	A	G	0.516501	Sleep duration || id:ukb-a-9	TRUE	reported	igd	5.41531164458355e-05	18.1643721382244
0.0112913	1.22042e-08	335410	14043662	0.00198197	8	ukb-a-9	rs7016314	C	T	0.65675	Sleep duration || id:ukb-a-9	TRUE	reported	igd	5.74815560022558e-05	19.2808820307048
0.0114354	1.62218e-09	335410	8790059	0.00189582	8	ukb-a-9	rs448231	A	T	0.443695	Sleep duration || id:ukb-a-9	TRUE	reported	igd	6.45550489188304e-05	21.6536777019904
-0.0120604	1.9041e-10	335410	4120648	0.00189358	9	ukb-a-9	rs1570203	A	G	0.524643	Sleep duration || id:ukb-a-9	TRUE	reported	igd	7.25499631250173e-05	24.3356035789781
0.0143714	2.86655e-08	335410	37100525	0.00258966	9	ukb-a-9	rs10973207	T	G	0.159189	Sleep duration || id:ukb-a-9	TRUE	reported	igd	5.52891087943378e-05	18.5454347630515
0.0142444	9.16621e-10	335410	125060948	0.00232619	10	ukb-a-9	rs10510128	A	G	0.20593	Sleep duration || id:ukb-a-9	TRUE	reported	igd	6.63585251721758e-05	22.2586572626174
-0.0127368	1.55178e-08	335410	43878534	0.00225195	11	ukb-a-9	rs35186585	C	A	0.229271	Sleep duration || id:ukb-a-9	TRUE	reported	igd	5.73325792358631e-05	19.2309082939159
0.0108416	4.26373e-08	335410	101520884	0.0019785	11	ukb-a-9	rs61916239	G	T	0.350456	Sleep duration || id:ukb-a-9	TRUE	reported	igd	5.35129423465815e-05	17.949629504071
-0.0114386	1.45546e-09	335410	28756421	0.00189086	11	ukb-a-9	rs925872	G	C	0.454607	Sleep duration || id:ukb-a-9	TRUE	reported	igd	6.48815804723038e-05	21.7632131747214
0.0211926	4.49293e-09	335410	113408518	0.00361335	11	ukb-a-9	rs7115226	A	C	0.0734359	Sleep duration || id:ukb-a-9	TRUE	reported	igd	6.11198625609234e-05	20.5013439011557
0.0105358	3.71741e-08	335410	117951150	0.00191423	12	ukb-a-9	rs4767550	G	A	0.414943	Sleep duration || id:ukb-a-9	TRUE	reported	igd	5.38953943292818e-05	18.0779207378626
-0.0190912	3.23452e-08	335410	78495761	0.00345332	14	ukb-a-9	rs11621908	T	C	0.0818923	Sleep duration || id:ukb-a-9	TRUE	reported	igd	5.48066363411509e-05	18.3835918247445
-0.013917	2.57976e-10	335410	48034025	0.00220125	15	ukb-a-9	rs8029928	T	C	0.239365	Sleep duration || id:ukb-a-9	TRUE	reported	igd	7.05274535317386e-05	23.6571406120586
0.0149247	1.18326e-10	335410	6473454	0.00231689	16	ukb-a-9	rs802310	G	A	0.211777	Sleep duration || id:ukb-a-9	TRUE	reported	igd	7.43650905546123e-05	24.9445012928389
-0.0112192	2.5053e-08	335410	61520904	0.00201313	16	ukb-a-9	rs17822558	A	G	0.323127	Sleep duration || id:ukb-a-9	TRUE	reported	igd	5.50597474560459e-05	18.4684966454986
-0.0115392	9.03545e-10	335410	53818708	0.00188372	16	ukb-a-9	rs3751813	T	G	0.541603	Sleep duration || id:ukb-a-9	TRUE	reported	igd	6.611564286327e-05	22.1771818001153
0.0114788	3.01058e-08	335410	23909538	0.00207164	16	ukb-a-9	rs11643715	G	C	0.290225	Sleep duration || id:ukb-a-9	TRUE	reported	igd	5.42848312369477e-05	18.2085551238641
0.0115464	5.84884e-09	335410	11231513	0.00198352	17	ukb-a-9	rs11650677	A	G	0.338225	Sleep duration || id:ukb-a-9	TRUE	reported	igd	5.96814347449126e-05	20.0188254171444
-0.0103308	3.8732e-08	335410	45539117	0.00187947	17	ukb-a-9	rs9895274	T	C	0.488277	Sleep duration || id:ukb-a-9	TRUE	reported	igd	5.333338003998e-05	17.8893964344283
0.0119386	3.89745e-10	335410	9942123	0.00190766	19	ukb-a-9	rs34786000	T	G	0.555678	Sleep duration || id:ukb-a-9	TRUE	reported	igd	7.03813866139135e-05	23.6081416951474
