# Supplementary material for: The causal relationship between sleep characteristics and multi-site pain perception: a two-sample Mendelian randomization study
Source: Front Neurosci. 2024 Aug 13;18:1428951. doi: 10.3389/fnins.2024.1428951 (PMC11347297; doi:10.3389/fnins.2024.1428951)
Supplement: Supplementary file 1 [file Data_Sheet_1.ZIP › Supplementary file 1/SL_exposure.F.csv]

se.exposure	beta.exposure	chr.exposure	samplesize.exposure	pval.exposure	pos.exposure	id.exposure	SNP	effect_allele.exposure	other_allele.exposure	eaf.exposure	exposure	mr_keep.exposure	pval_origin.exposure	data_source.exposure	R2	F
0.00149047	-0.00862206	1	462341	7.29995e-09	1848109	ukb-b-3957	rs2803296	C	G	0.543586	Sleeplessness / insomnia || id:ukb-b-3957	TRUE	reported	igd	3.68875063775146e-05	17.0551619334683
0.00163048	0.0111868	1	462341	6.79986e-12	107190407	ukb-b-3957	rs12049261	C	G	0.292534	Sleeplessness / insomnia || id:ukb-b-3957	TRUE	reported	igd	5.17992731480514e-05	23.9500647439425
0.00151022	-0.0102669	1	462341	1.10002e-11	57842729	ukb-b-3957	rs6690017	G	T	0.408855	Sleeplessness / insomnia || id:ukb-b-3957	TRUE	reported	igd	5.09532621129133e-05	23.5588806538433
0.00149103	0.0106284	1	462341	1e-12	201793440	ukb-b-3957	rs2644128	G	C	0.548279	Sleeplessness / insomnia || id:ukb-b-3957	TRUE	reported	igd	5.59548415165362e-05	25.8715531105679
0.00156161	-0.00960596	2	462341	7.69999e-10	147423012	ukb-b-3957	rs4572538	T	C	0.364055	Sleeplessness / insomnia || id:ukb-b-3957	TRUE	reported	igd	4.27265769520487e-05	19.7550069252568
0.00205225	-0.0147948	2	462341	5.60015e-13	58930167	ukb-b-3957	rs56365214	A	C	0.155781	Sleeplessness / insomnia || id:ukb-b-3957	TRUE	reported	igd	5.75728597835961e-05	26.6197109923765
0.00149214	-0.00854833	2	462341	1e-08	191288833	ukb-b-3957	rs4577309	G	A	0.533655	Sleeplessness / insomnia || id:ukb-b-3957	TRUE	reported	igd	3.63714371660697e-05	16.8165455298526
0.00184485	-0.0102429	2	462341	2.80001e-08	200955823	ukb-b-3957	rs12470989	G	A	0.203934	Sleeplessness / insomnia || id:ukb-b-3957	TRUE	reported	igd	3.40654848410379e-05	15.7503387388462
0.00331329	0.0467802	2	462341	2.90001e-45	66750564	ukb-b-3957	rs113851554	T	G	0.057291	Sleeplessness / insomnia || id:ukb-b-3957	TRUE	reported	igd	0.000236384066880004	109.315413519254
0.00181352	-0.0124111	2	462341	7.70016e-12	114103966	ukb-b-3957	rs56093896	A	C	0.214053	Sleeplessness / insomnia || id:ukb-b-3957	TRUE	reported	igd	5.18280805322662e-05	23.9633849014499
0.0016233	-0.0116018	3	462341	8.9002e-13	50172397	ukb-b-3957	rs2014830	T	C	0.303519	Sleeplessness / insomnia || id:ukb-b-3957	TRUE	reported	igd	5.69083378002224e-05	26.3124413875198
0.00235299	0.013423	3	462341	1.2e-08	117702270	ukb-b-3957	rs705219	A	T	0.887373	Sleeplessness / insomnia || id:ukb-b-3957	TRUE	reported	igd	3.60145425260138e-05	16.6515272740718
0.00377648	-0.0218562	3	462341	7.10003e-09	116425935	ukb-b-3957	rs9845387	A	C	0.040279	Sleeplessness / insomnia || id:ukb-b-3957	TRUE	reported	igd	3.69320135000079e-05	17.075740831071
0.00149645	0.00838726	4	462341	2.1e-08	91292200	ukb-b-3957	rs1988337	G	A	0.552395	Sleeplessness / insomnia || id:ukb-b-3957	TRUE	reported	igd	3.47868316915205e-05	16.0838684842518
0.00164946	0.0100437	4	462341	1.09999e-09	105330133	ukb-b-3957	rs11097861	G	A	0.716256	Sleeplessness / insomnia || id:ukb-b-3957	TRUE	reported	igd	4.10026966007906e-05	18.9579230696807
0.00155238	-0.00848084	4	462341	4.70002e-08	15091201	ukb-b-3957	rs2604551	G	T	0.640384	Sleeplessness / insomnia || id:ukb-b-3957	TRUE	reported	igd	3.31273894987054e-05	15.3165915321354
0.00154996	0.0102216	5	462341	4.30031e-11	103889998	ukb-b-3957	rs1592757	C	G	0.355788	Sleeplessness / insomnia || id:ukb-b-3957	TRUE	reported	igd	4.78947450402617e-05	22.1446691404521
0.00161138	0.0111716	5	462341	4.10015e-12	135486536	ukb-b-3957	rs7711696	T	G	0.305042	Sleeplessness / insomnia || id:ukb-b-3957	TRUE	reported	igd	5.29150180690225e-05	24.4659711563196
0.00149107	0.00947493	5	462341	2.1e-10	87678585	ukb-b-3957	rs1430205	T	C	0.461507	Sleeplessness / insomnia || id:ukb-b-3957	TRUE	reported	igd	4.46211101124281e-05	20.6310000063929
0.00149134	0.00971363	6	462341	7.29962e-11	105400837	ukb-b-3957	rs314280	G	A	0.547047	Sleeplessness / insomnia || id:ukb-b-3957	TRUE	reported	igd	4.67596110971187e-05	21.6198027686002
0.00150428	-0.00902066	7	462341	2e-09	1070468	ukb-b-3957	rs6975972	G	A	0.578726	Sleeplessness / insomnia || id:ukb-b-3957	TRUE	reported	igd	3.96774976054785e-05	18.3451824563523
0.00150974	-0.0100553	7	462341	2.70023e-11	114047542	ukb-b-3957	rs8180817	C	G	0.431016	Sleeplessness / insomnia || id:ukb-b-3957	TRUE	reported	igd	4.95922150396997e-05	22.929552236525
0.00207434	0.0129893	8	462341	3.79997e-10	10236559	ukb-b-3957	rs17151854	T	G	0.15241	Sleeplessness / insomnia || id:ukb-b-3957	TRUE	reported	igd	4.35913960269362e-05	20.1548810270984
0.00157854	-0.0103391	9	462341	5.79963e-11	96202932	ukb-b-3957	rs11790060	C	T	0.330834	Sleeplessness / insomnia || id:ukb-b-3957	TRUE	reported	igd	4.7330323166392e-05	21.8836900445484
0.00149108	0.00839066	10	462341	1.79999e-08	64521829	ukb-b-3957	rs224032	A	G	0.550358	Sleeplessness / insomnia || id:ukb-b-3957	TRUE	reported	igd	3.484451282797e-05	16.1105385802391
0.00162078	-0.0099161	10	462341	9.49992e-10	104250278	ukb-b-3957	rs17709610	G	A	0.297979	Sleeplessness / insomnia || id:ukb-b-3957	TRUE	reported	igd	4.11384148392868e-05	19.0206760588433
0.00274996	-0.0178001	10	462341	9.60064e-11	104680137	ukb-b-3957	rs2297787	A	T	0.080193	Sleeplessness / insomnia || id:ukb-b-3957	TRUE	reported	igd	4.67420817851581e-05	21.6116975262015
0.00288103	0.016478	11	462341	1.09999e-08	65585990	ukb-b-3957	rs72924721	T	C	0.073137	Sleeplessness / insomnia || id:ukb-b-3957	TRUE	reported	igd	3.68121921642e-05	17.0203386689818
0.00150271	-0.00947656	11	462341	2.90001e-10	47441513	ukb-b-3957	rs10838708	A	G	0.45899	Sleeplessness / insomnia || id:ukb-b-3957	TRUE	reported	igd	4.46005223714525e-05	20.6214806415037
0.0017167	0.0103356	12	462341	1.7e-09	109855201	ukb-b-3957	rs68094047	T	C	0.251267	Sleeplessness / insomnia || id:ukb-b-3957	TRUE	reported	igd	4.01942390940667e-05	18.5841112827239
0.00175313	0.0106361	12	462341	1.29999e-09	84721107	ukb-b-3957	rs931221	A	T	0.236738	Sleeplessness / insomnia || id:ukb-b-3957	TRUE	reported	igd	4.08824048600515e-05	18.9023029521934
0.00163145	-0.00988248	12	462341	1.40001e-09	57487814	ukb-b-3957	rs324017	C	A	0.705433	Sleeplessness / insomnia || id:ukb-b-3957	TRUE	reported	igd	4.05883827924963e-05	18.76635400786
0.00157858	-0.0106379	13	462341	1.59993e-11	59832775	ukb-b-3957	rs9570080	C	T	0.344131	Sleeplessness / insomnia || id:ukb-b-3957	TRUE	reported	igd	5.10837420623732e-05	23.6192127791489
0.00154234	-0.011623	13	462341	4.79954e-14	53888526	ukb-b-3957	rs6561715	A	T	0.630662	Sleeplessness / insomnia || id:ukb-b-3957	TRUE	reported	igd	6.29342597284501e-05	29.0987940196525
0.00156447	0.00910814	13	462341	5.80003e-09	112642528	ukb-b-3957	rs1547630	A	G	0.651513	Sleeplessness / insomnia || id:ukb-b-3957	TRUE	reported	igd	3.76702982104684e-05	17.4171041118356
0.00175566	-0.011796	15	462341	1.80011e-11	74340336	ukb-b-3957	rs4886860	C	G	0.767408	Sleeplessness / insomnia || id:ukb-b-3957	TRUE	reported	igd	4.9673026169182e-05	22.9669180823564
0.00148509	0.00937342	15	462341	2.80001e-10	67804682	ukb-b-3957	rs11635495	C	T	0.512179	Sleeplessness / insomnia || id:ukb-b-3957	TRUE	reported	igd	4.39044367474388e-05	20.2996246249595
0.00150275	-0.00961678	16	462341	1.6e-10	59476179	ukb-b-3957	rs2062113	C	T	0.568257	Sleeplessness / insomnia || id:ukb-b-3957	TRUE	reported	igd	4.53794739061459e-05	20.9816527226558
0.00159687	0.0132051	17	462341	1.29987e-16	43223292	ukb-b-3957	rs9894577	A	G	0.3182	Sleeplessness / insomnia || id:ukb-b-3957	TRUE	reported	igd	7.56607351325673e-05	34.9835555019829
0.00163869	-0.00915026	17	462341	2.39999e-08	21297686	ukb-b-3957	rs9906181	G	A	0.687567	Sleeplessness / insomnia || id:ukb-b-3957	TRUE	reported	igd	3.59723481545007e-05	16.6320177661373
0.00192518	0.0156393	18	462341	4.49987e-16	53057188	ukb-b-3957	rs11152363	A	G	0.186319	Sleeplessness / insomnia || id:ukb-b-3957	TRUE	reported	igd	7.41610613302609e-05	34.29009392413
0.00153044	0.00930932	19	462341	1.2e-09	37673953	ukb-b-3957	rs56330606	G	A	0.378954	Sleeplessness / insomnia || id:ukb-b-3957	TRUE	reported	igd	4.07921107728687e-05	18.8605530643872
