# Supplementary material for: The causal relationship between sleep characteristics and multi-site pain perception: a two-sample Mendelian randomization study
Source: Front Neurosci. 2024 Aug 13;18:1428951. doi: 10.3389/fnins.2024.1428951 (PMC11347297; doi:10.3389/fnins.2024.1428951)
Supplement: Supplementary file 2 [file Data_Sheet_2.ZIP]

Archive with 79 entries (79 files):
- Abdomen_Pain_mr_heterogeneity.csv
- Abdomen_Pain_mr_pleiotropy.csv
- Back_Pain_mr_heterogeneity.csv
- Back_Pain_mr_pleiotropy.csv
- Chest_Pain_mr_heterogeneity.csv
- Chest_Pain_mr_pleiotropy.csv
- CT_Abdomen_Pain_mr_heterogeneity.csv
- CT_Abdomen_Pain_mr_pleiotropy.csv
- CT_Back_Pain_mr_heterogeneity.csv
- CT_Back_Pain_mr_pleiotropy.csv
- CT_Chest_Pain_mr_heterogeneity.csv
- CT_Chest_Pain_mr_pleiotropy.csv
- CT_Gums_Pain_mr_heterogeneity.csv
- CT_Gums_Pain_mr_pleiotropy.csv
- CT_Joint_Pain_mr_heterogeneity.csv
- CT_Joint_Pain_mr_pleiotropy.csv
- CT_Lower_Abdomen_Pain_mr_heterogeneity.csv
- CT_Lower_Abdomen_Pain_mr_pleiotropy.csv
- CT_Ocular_Pain_mr_heterogeneity.csv
- CT_Ocular_Pain_mr_pleiotropy.csv
- CT_Pain_mr_heterogeneity.csv
- CT_Pain_mr_pleiotropy.csv
- CT_Precordial_Pain_mr_heterogeneity.csv
- CT_Precordial_Pain_mr_pleiotropy.csv
- CT_Upper_Abdomen_Pain_mr_heterogeneity.csv
- CT_Upper_Abdomen_Pain_mr_pleiotropy.csv
- DN_Abdomen_Pain_mr_heterogeneity.csv
- DN_Back_Pain_mr_heterogeneity.csv
- DN_Back_Pain_mr_pleiotropy.csv
- DN_Chest_Pain_mr_heterogeneity.csv
- DN_Chest_Pain_mr_pleiotropy.csv
- DN_Gums_Pain_mr_heterogeneity.csv
- DN_Gums_Pain_mr_pleiotropy.csv
- DN_Joint_Pain_mr_heterogeneity.csv
- DN_Joint_Pain_mr_pleiotropy.csv
- DN_Lower_Abdomen_Pain_mr_heterogeneity.csv
- DN_Lower_Abdomen_Pain_mr_pleiotropy.csv
- DN_Ocular_Pain_mr_heterogeneity.csv
- DN_Ocular_Pain_mr_pleiotropy.csv
- DN_Pain_mr_heterogeneity.csv
- DN_Pain_mr_pleiotropy.csv
- DN_Precordial_Pain_mr_heterogeneity.csv
- DN_Precordial_Pain_mr_pleiotropy.csv
- DN_Upper_Abdomen_Pain_mr_heterogeneity.csv
- DN_Upper_Abdomen_Pain_mr_pleiotropy.csv
- Gums_Pain_mr_heterogeneity.csv
- Gums_Pain_mr_pleiotropy.csv
- Joint_Pain_mr_heterogeneity.csv
- Joint_Pain_mr_pleiotropy.csv
- Lower_Abdomen_Pain_mr_heterogeneity.csv
- Lower_Abdomen_Pain_mr_pleiotropy.csv
- Ocular_Pain_mr_heterogeneity.csv
- Ocular_Pain_mr_pleiotropy.csv
- Pain_mr_heterogeneity.csv
- Pain_mr_pleiotropy.csv
- Precordial_Pain_mr_heterogeneity.csv
- Precordial_Pain_mr_pleiotropy.csv
- SD_Abdomen_Pain_mr_heterogeneity.csv
- SD_Abdomen_Pain_mr_pleiotropy.csv
- SD_Back_Pain_mr_heterogeneity.csv
- SD_Back_Pain_mr_pleiotropy.csv
- SD_Chest_Pain_mr_heterogeneity.csv
- SD_Chest_Pain_mr_pleiotropy.csv
- SD_Gums_Pain_mr_heterogeneity.csv
- SD_Gums_Pain_mr_pleiotropy.csv
- SD_Joint_Pain_mr_heterogeneity.csv
- SD_Joint_Pain_mr_pleiotropy.csv
- SD_Lower_Abdomen_Pain_mr_heterogeneity.csv
- SD_Lower_Abdomen_Pain_mr_pleiotropy.csv
- SD_Ocular_Pain_mr_heterogeneity.csv
- SD_Ocular_Pain_mr_pleiotropy.csv
- SD_Pain_mr_heterogeneity.csv
- SD_Pain_mr_pleiotropy.csv
- SD_Precordial_Pain_mr_heterogeneity.csv
- SD_Precordial_Pain_mr_pleiotropy.csv
- SD_Upper_Abdomen_Pain_mr_heterogeneity.csv
- SD_Upper_Abdomen_Pain_mr_pleiotropy.csv
- Upper_Abdomen_Pain_mr_heterogeneity.csv
- Upper_Abdomen_Pain_mr_pleiotropy.csv
