# Supplementary material for: The causal relationship between sleep characteristics and multi-site pain perception: a two-sample Mendelian randomization study
Source: Front Neurosci. 2024 Aug 13;18:1428951. doi: 10.3389/fnins.2024.1428951 (PMC11347297; doi:10.3389/fnins.2024.1428951)
Supplement: Supplementary file 2 [file Data_Sheet_2.ZIP › Back_Pain_mr_heterogeneity.csv]

	id.exposure	id.outcome	outcome	exposure	method	Q	Q_df	Q_pval
1	ukb-b-3957	ebi-a-GCST90018797	Back pain || id:ebi-a-GCST90018797	Sleeplessness / insomnia || id:ukb-b-3957	MR Egger	75.3798528551416	37	0.000197271747913594
2	ukb-b-3957	ebi-a-GCST90018797	Back pain || id:ebi-a-GCST90018797	Sleeplessness / insomnia || id:ukb-b-3957	Inverse variance weighted	75.7598357828752	38	0.000261429867711324
