# Supplementary material for: The causal relationship between sleep characteristics and multi-site pain perception: a two-sample Mendelian randomization study
Source: Front Neurosci. 2024 Aug 13;18:1428951. doi: 10.3389/fnins.2024.1428951 (PMC11347297; doi:10.3389/fnins.2024.1428951)
Supplement: Supplementary file 2 [file Data_Sheet_2.ZIP › CT_Back_Pain_mr_heterogeneity.csv]

	id.exposure	id.outcome	outcome	exposure	method	Q	Q_df	Q_pval
1	ieu-b-4862	ebi-a-GCST90018797	Back pain || id:ebi-a-GCST90018797	Chronotype || id:ieu-b-4862	MR Egger	35.3734260070147	27	0.129656563468732
2	ieu-b-4862	ebi-a-GCST90018797	Back pain || id:ebi-a-GCST90018797	Chronotype || id:ieu-b-4862	Inverse variance weighted	35.8123427406809	28	0.147438847322054
