# Supplementary material for: The causal relationship between sleep characteristics and multi-site pain perception: a two-sample Mendelian randomization study
Source: Front Neurosci. 2024 Aug 13;18:1428951. doi: 10.3389/fnins.2024.1428951 (PMC11347297; doi:10.3389/fnins.2024.1428951)
Supplement: Supplementary file 2 [file Data_Sheet_2.ZIP › CT_Joint_Pain_mr_heterogeneity.csv]

	id.exposure	id.outcome	outcome	exposure	method	Q	Q_df	Q_pval
1	ieu-b-4862	ukb-b-13019	Diagnoses - main ICD10: M25.5 Pain in joint || id:ukb-b-13019	Chronotype || id:ieu-b-4862	MR Egger	14.6879247399028	13	0.327237936715771
2	ieu-b-4862	ukb-b-13019	Diagnoses - main ICD10: M25.5 Pain in joint || id:ukb-b-13019	Chronotype || id:ieu-b-4862	Inverse variance weighted	15.3595935907382	14	0.354023491801847
