# Supplementary material for: The causal relationship between sleep characteristics and multi-site pain perception: a two-sample Mendelian randomization study
Source: Front Neurosci. 2024 Aug 13;18:1428951. doi: 10.3389/fnins.2024.1428951 (PMC11347297; doi:10.3389/fnins.2024.1428951)
Supplement: Supplementary file 2 [file Data_Sheet_2.ZIP › CT_Ocular_Pain_mr_heterogeneity.csv]

	id.exposure	id.outcome	outcome	exposure	method	Q	Q_df	Q_pval
1	ieu-b-4862	finn-b-H7_OCUPAIN	Ocular pain || id:finn-b-H7_OCUPAIN	Chronotype || id:ieu-b-4862	MR Egger	32.4581529818665	27	0.215541120522777
2	ieu-b-4862	finn-b-H7_OCUPAIN	Ocular pain || id:finn-b-H7_OCUPAIN	Chronotype || id:ieu-b-4862	Inverse variance weighted	33.4644596233876	28	0.219062990608064
