# Supplementary material for: The causal relationship between sleep characteristics and multi-site pain perception: a two-sample Mendelian randomization study
Source: Front Neurosci. 2024 Aug 13;18:1428951. doi: 10.3389/fnins.2024.1428951 (PMC11347297; doi:10.3389/fnins.2024.1428951)
Supplement: Supplementary file 2 [file Data_Sheet_2.ZIP › CT_Pain_mr_heterogeneity.csv]

	id.exposure	id.outcome	outcome	exposure	method	Q	Q_df	Q_pval
1	ieu-b-4862	finn-b-PAIN	Pain (limb, back, neck, head abdominally) || id:finn-b-PAIN	Chronotype || id:ieu-b-4862	MR Egger	29.9580294198612	27	0.316042966934921
2	ieu-b-4862	finn-b-PAIN	Pain (limb, back, neck, head abdominally) || id:finn-b-PAIN	Chronotype || id:ieu-b-4862	Inverse variance weighted	30.0334937704819	28	0.361618516588202
