# Supplementary material for: The causal relationship between sleep characteristics and multi-site pain perception: a two-sample Mendelian randomization study
Source: Front Neurosci. 2024 Aug 13;18:1428951. doi: 10.3389/fnins.2024.1428951 (PMC11347297; doi:10.3389/fnins.2024.1428951)
Supplement: Supplementary file 2 [file Data_Sheet_2.ZIP › DN_Back_Pain_mr_pleiotropy.csv]

	id.exposure	id.outcome	outcome	exposure	egger_intercept	se	pval
1	ebi-a-GCST011494	ebi-a-GCST90018797	Back pain || id:ebi-a-GCST90018797	Daytime nap || id:ebi-a-GCST011494	-0.000297949418660551	0.00480270646277775	0.950657794203617
