# Supplementary material for: The causal relationship between sleep characteristics and multi-site pain perception: a two-sample Mendelian randomization study
Source: Front Neurosci. 2024 Aug 13;18:1428951. doi: 10.3389/fnins.2024.1428951 (PMC11347297; doi:10.3389/fnins.2024.1428951)
Supplement: Supplementary file 2 [file Data_Sheet_2.ZIP › DN_Pain_mr_heterogeneity.csv]

	id.exposure	id.outcome	outcome	exposure	method	Q	Q_df	Q_pval
1	ebi-a-GCST011494	finn-b-PAIN	Pain (limb, back, neck, head abdominally) || id:finn-b-PAIN	Daytime nap || id:ebi-a-GCST011494	MR Egger	158.185178531957	95	5.09225229353063e-05
2	ebi-a-GCST011494	finn-b-PAIN	Pain (limb, back, neck, head abdominally) || id:finn-b-PAIN	Daytime nap || id:ebi-a-GCST011494	Inverse variance weighted	161.684260673021	96	3.15967538769959e-05
