# Supplementary material for: The causal relationship between sleep characteristics and multi-site pain perception: a two-sample Mendelian randomization study
Source: Front Neurosci. 2024 Aug 13;18:1428951. doi: 10.3389/fnins.2024.1428951 (PMC11347297; doi:10.3389/fnins.2024.1428951)
Supplement: Supplementary file 2 [file Data_Sheet_2.ZIP › Gums_Pain_mr_heterogeneity.csv]

	id.exposure	id.outcome	outcome	exposure	method	Q	Q_df	Q_pval
1	ukb-b-3957	ukb-b-11161	Mouth/teeth dental problems: Painful gums || id:ukb-b-11161	Sleeplessness / insomnia || id:ukb-b-3957	MR Egger	49.7212771710495	37	0.0789068771498924
2	ukb-b-3957	ukb-b-11161	Mouth/teeth dental problems: Painful gums || id:ukb-b-11161	Sleeplessness / insomnia || id:ukb-b-3957	Inverse variance weighted	52.2616258720803	38	0.0616132669786571
