# Supplementary material for: The causal relationship between sleep characteristics and multi-site pain perception: a two-sample Mendelian randomization study
Source: Front Neurosci. 2024 Aug 13;18:1428951. doi: 10.3389/fnins.2024.1428951 (PMC11347297; doi:10.3389/fnins.2024.1428951)
Supplement: Supplementary file 2 [file Data_Sheet_2.ZIP › Lower_Abdomen_Pain_mr_pleiotropy.csv]

	id.exposure	id.outcome	outcome	exposure	egger_intercept	se	pval
1	ukb-b-3957	ukb-b-17456	Diagnoses - main ICD10: R10.3 Pain localised to other parts of lower abdomen || id:ukb-b-17456	Sleeplessness / insomnia || id:ukb-b-3957	-0.000141171102762987	0.000224734463584275	0.533971403496004
