# Supplementary material for: The causal relationship between sleep characteristics and multi-site pain perception: a two-sample Mendelian randomization study
Source: Front Neurosci. 2024 Aug 13;18:1428951. doi: 10.3389/fnins.2024.1428951 (PMC11347297; doi:10.3389/fnins.2024.1428951)
Supplement: Supplementary file 2 [file Data_Sheet_2.ZIP › Ocular_Pain_mr_heterogeneity.csv]

	id.exposure	id.outcome	outcome	exposure	method	Q	Q_df	Q_pval
1	ukb-b-3957	finn-b-H7_OCUPAIN	Ocular pain || id:finn-b-H7_OCUPAIN	Sleeplessness / insomnia || id:ukb-b-3957	MR Egger	37.2735685440474	37	0.456492990728175
2	ukb-b-3957	finn-b-H7_OCUPAIN	Ocular pain || id:finn-b-H7_OCUPAIN	Sleeplessness / insomnia || id:ukb-b-3957	Inverse variance weighted	37.8308346508604	38	0.477208415577764
