# Supplementary material for: The causal relationship between sleep characteristics and multi-site pain perception: a two-sample Mendelian randomization study
Source: Front Neurosci. 2024 Aug 13;18:1428951. doi: 10.3389/fnins.2024.1428951 (PMC11347297; doi:10.3389/fnins.2024.1428951)
Supplement: Supplementary file 2 [file Data_Sheet_2.ZIP › SD_Abdomen_Pain_mr_heterogeneity.csv]

	id.exposure	id.outcome	outcome	exposure	method	Q	Q_df	Q_pval
1	ukb-a-9	ukb-b-6223	Diagnoses - main ICD10: R10.4 Other and unspecified abdominal pain || id:ukb-b-6223	Sleep duration || id:ukb-a-9	MR Egger	43.3722028059213	39	0.290277041623105
2	ukb-a-9	ukb-b-6223	Diagnoses - main ICD10: R10.4 Other and unspecified abdominal pain || id:ukb-b-6223	Sleep duration || id:ukb-a-9	Inverse variance weighted	44.9740496632407	40	0.271432114872725
