# Supplementary material for: The causal relationship between sleep characteristics and multi-site pain perception: a two-sample Mendelian randomization study
Source: Front Neurosci. 2024 Aug 13;18:1428951. doi: 10.3389/fnins.2024.1428951 (PMC11347297; doi:10.3389/fnins.2024.1428951)
Supplement: Supplementary file 2 [file Data_Sheet_2.ZIP › SD_Back_Pain_mr_heterogeneity.csv]

	id.exposure	id.outcome	outcome	exposure	method	Q	Q_df	Q_pval
1	ukb-a-9	ebi-a-GCST90018797	Back pain || id:ebi-a-GCST90018797	Sleep duration || id:ukb-a-9	MR Egger	81.311548988938	39	8.29693993726953e-05
2	ukb-a-9	ebi-a-GCST90018797	Back pain || id:ebi-a-GCST90018797	Sleep duration || id:ukb-a-9	Inverse variance weighted	82.1871536696499	40	9.6591250239887e-05
