# Supplementary material for: The causal relationship between sleep characteristics and multi-site pain perception: a two-sample Mendelian randomization study
Source: Front Neurosci. 2024 Aug 13;18:1428951. doi: 10.3389/fnins.2024.1428951 (PMC11347297; doi:10.3389/fnins.2024.1428951)
Supplement: Supplementary file 2 [file Data_Sheet_2.ZIP › SD_Gums_Pain_mr_heterogeneity.csv]

	id.exposure	id.outcome	outcome	exposure	method	Q	Q_df	Q_pval
1	ukb-a-9	ukb-b-11161	Mouth/teeth dental problems: Painful gums || id:ukb-b-11161	Sleep duration || id:ukb-a-9	MR Egger	51.7194818626456	39	0.0835309498284589
2	ukb-a-9	ukb-b-11161	Mouth/teeth dental problems: Painful gums || id:ukb-b-11161	Sleep duration || id:ukb-a-9	Inverse variance weighted	51.849941919138	40	0.0992606491439431
