# Supplementary material for: The causal relationship between sleep characteristics and multi-site pain perception: a two-sample Mendelian randomization study
Source: Front Neurosci. 2024 Aug 13;18:1428951. doi: 10.3389/fnins.2024.1428951 (PMC11347297; doi:10.3389/fnins.2024.1428951)
Supplement: Supplementary file 2 [file Data_Sheet_2.ZIP › SD_Lower_Abdomen_Pain_mr_heterogeneity.csv]

	id.exposure	id.outcome	outcome	exposure	method	Q	Q_df	Q_pval
1	ukb-a-9	ukb-b-17456	Diagnoses - main ICD10: R10.3 Pain localised to other parts of lower abdomen || id:ukb-b-17456	Sleep duration || id:ukb-a-9	MR Egger	39.0031283409842	39	0.46973749468437
2	ukb-a-9	ukb-b-17456	Diagnoses - main ICD10: R10.3 Pain localised to other parts of lower abdomen || id:ukb-b-17456	Sleep duration || id:ukb-a-9	Inverse variance weighted	39.0626876749257	40	0.512307675462602
