# Supplementary material for: The causal relationship between sleep characteristics and multi-site pain perception: a two-sample Mendelian randomization study
Source: Front Neurosci. 2024 Aug 13;18:1428951. doi: 10.3389/fnins.2024.1428951 (PMC11347297; doi:10.3389/fnins.2024.1428951)
Supplement: Supplementary file 2 [file Data_Sheet_2.ZIP › SD_Ocular_Pain_mr_heterogeneity.csv]

	id.exposure	id.outcome	outcome	exposure	method	Q	Q_df	Q_pval
1	ukb-a-9	finn-b-H7_OCUPAIN	Ocular pain || id:finn-b-H7_OCUPAIN	Sleep duration || id:ukb-a-9	MR Egger	52.0473581320079	39	0.0789126908168709
2	ukb-a-9	finn-b-H7_OCUPAIN	Ocular pain || id:finn-b-H7_OCUPAIN	Sleep duration || id:ukb-a-9	Inverse variance weighted	52.0499148130781	40	0.0960201266348109
