# Supplementary material for: The causal relationship between sleep characteristics and multi-site pain perception: a two-sample Mendelian randomization study
Source: Front Neurosci. 2024 Aug 13;18:1428951. doi: 10.3389/fnins.2024.1428951 (PMC11347297; doi:10.3389/fnins.2024.1428951)
Supplement: Supplementary file 2 [file Data_Sheet_2.ZIP › SD_Ocular_Pain_mr_pleiotropy.csv]

	id.exposure	id.outcome	outcome	exposure	egger_intercept	se	pval
1	ukb-a-9	finn-b-H7_OCUPAIN	Ocular pain || id:finn-b-H7_OCUPAIN	Sleep duration || id:ukb-a-9	-0.00174013436372444	0.0397568115309995	0.965311504741926
