# Supplementary material for: The causal relationship between sleep characteristics and multi-site pain perception: a two-sample Mendelian randomization study
Source: Front Neurosci. 2024 Aug 13;18:1428951. doi: 10.3389/fnins.2024.1428951 (PMC11347297; doi:10.3389/fnins.2024.1428951)
Supplement: Supplementary file 2 [file Data_Sheet_2.ZIP › SD_Precordial_Pain_mr_pleiotropy.csv]

	id.exposure	id.outcome	outcome	exposure	egger_intercept	se	pval
1	ukb-a-9	ukb-b-20386	Diagnoses - main ICD10: R07.2 Precordial pain || id:ukb-b-20386	Sleep duration || id:ukb-a-9	0.000104065550867243	0.000111009458103656	0.355339046807521
