# Supplementary material for: The causal relationship between sleep characteristics and multi-site pain perception: a two-sample Mendelian randomization study
Source: Front Neurosci. 2024 Aug 13;18:1428951. doi: 10.3389/fnins.2024.1428951 (PMC11347297; doi:10.3389/fnins.2024.1428951)
Supplement: Supplementary file 3 [file Data_Sheet_3.ZIP]

Archive with 179 entries (174 files):
- Chronotype/
- Chronotype/CT_Abdomen_Pain_data.csv
- Chronotype/CT_Abdomen_Pain_mr_heterogeneity.csv
- Chronotype/CT_Abdomen_Pain_mr_pleiotropy.csv
- Chronotype/CT_Abdomen_Pain_res_OR.csv
- Chronotype/CT_Back_Pain_data.csv
- Chronotype/CT_Back_Pain_mr_heterogeneity.csv
- Chronotype/CT_Back_Pain_mr_pleiotropy.csv
- Chronotype/CT_Back_Pain_res_OR.csv
- Chronotype/CT_Chest_Pain_data.csv
- Chronotype/CT_Chest_Pain_mr_heterogeneity.csv
- Chronotype/CT_Chest_Pain_mr_pleiotropy.csv
- Chronotype/CT_Chest_Pain_res_OR.csv
- Chronotype/CT_Gums_Pain_data.csv
- Chronotype/CT_Gums_Pain_mr_heterogeneity.csv
- Chronotype/CT_Gums_Pain_mr_pleiotropy.csv
- Chronotype/CT_Gums_Pain_res_OR.csv
- Chronotype/CT_Joint_Pain_data.csv
- Chronotype/CT_Joint_Pain_mr_heterogeneity.csv
- Chronotype/CT_Joint_Pain_mr_pleiotropy.csv
- Chronotype/CT_Joint_Pain_res_OR.csv
- Chronotype/CT_Lower_Abdomen_Pain_data.csv
- Chronotype/CT_Lower_Abdomen_Pain_mr_heterogeneity.csv
- Chronotype/CT_Lower_Abdomen_Pain_mr_pleiotropy.csv
- Chronotype/CT_Lower_Abdomen_Pain_res_OR.csv
- Chronotype/CT_Ocular_Pain_data.csv
- Chronotype/CT_Ocular_Pain_mr_heterogeneity.csv
- Chronotype/CT_Ocular_Pain_mr_pleiotropy.csv
- Chronotype/CT_Ocular_Pain_res_OR.csv
- Chronotype/CT_Pain_data.csv
- Chronotype/CT_Pain_mr_heterogeneity.csv
- Chronotype/CT_Pain_mr_pleiotropy.csv
- Chronotype/CT_Pain_res_OR.csv
- Chronotype/CT_Precordial_Pain_data.csv
- Chronotype/CT_Precordial_Pain_mr_heterogeneity.csv
- Chronotype/CT_Precordial_Pain_mr_pleiotropy.csv
- Chronotype/CT_Precordial_Pain_res_OR.csv
- Chronotype/CT_Upper_Abdomen_Pain_data.csv
- Chronotype/CT_Upper_Abdomen_Pain_mr_heterogeneity.csv
- Chronotype/CT_Upper_Abdomen_Pain_mr_pleiotropy.csv
- Chronotype/CT_Upper_Abdomen_Pain_res_OR.csv
- Chronotype/exp_dat.csv
- Chronotype/Hyperthyroidism_exposure.F.csv
- Daytime Nap/
- Daytime Nap/DN_Abdomen_Pain_data.csv
- Daytime Nap/DN_Abdomen_Pain_mr_heterogeneity.csv
- Daytime Nap/DN_Abdomen_Pain_mr_pleiotropy.csv
- Daytime Nap/DN_Abdomen_Pain_res_OR.csv
- Daytime Nap/DN_Back_Pain_data.csv
- Daytime Nap/DN_Back_Pain_mr_heterogeneity.csv
- Daytime Nap/DN_Back_Pain_mr_pleiotropy.csv
- Daytime Nap/DN_Back_Pain_res_OR.csv
- Daytime Nap/DN_Chest_Pain_data.csv
- Daytime Nap/DN_Chest_Pain_mr_heterogeneity.csv
- Daytime Nap/DN_Chest_Pain_mr_pleiotropy.csv
- Daytime Nap/DN_Chest_Pain_res_OR.csv
- Daytime Nap/DN_Gums_Pain_data.csv
- Daytime Nap/DN_Gums_Pain_mr_heterogeneity.csv
- Daytime Nap/DN_Gums_Pain_mr_pleiotropy.csv
- Daytime Nap/DN_Gums_Pain_res_OR.csv
- Daytime Nap/DN_Joint_Pain_data.csv
- Daytime Nap/DN_Joint_Pain_mr_heterogeneity.csv
- Daytime Nap/DN_Joint_Pain_mr_pleiotropy.csv
- Daytime Nap/DN_Joint_Pain_res_OR.csv
- Daytime Nap/DN_Lower_Abdomen_Pain_data.csv
- Daytime Nap/DN_Lower_Abdomen_Pain_mr_heterogeneity.csv
- Daytime Nap/DN_Lower_Abdomen_Pain_mr_pleiotropy.csv
- Daytime Nap/DN_Lower_Abdomen_Pain_res_OR.csv
- Daytime Nap/DN_Ocular_Pain_data.csv
- Daytime Nap/DN_Ocular_Pain_mr_heterogeneity.csv
- Daytime Nap/DN_Ocular_Pain_mr_pleiotropy.csv
- Daytime Nap/DN_Ocular_Pain_res_OR.csv
- Daytime Nap/DN_Pain_data.csv
- Daytime Nap/DN_Pain_mr_heterogeneity.csv
- Daytime Nap/DN_Pain_mr_pleiotropy.csv
- Daytime Nap/DN_Pain_res_OR.csv
- Daytime Nap/DN_Precordial_Pain_data.csv
- Daytime Nap/DN_Precordial_Pain_mr_heterogeneity.csv
- Daytime Nap/DN_Precordial_Pain_mr_pleiotropy.csv
- Daytime Nap/DN_Precordial_Pain_res_OR.csv
- Daytime Nap/DN_Upper_Abdomen_Pain_data.csv
- Daytime Nap/DN_Upper_Abdomen_Pain_mr_heterogeneity.csv
- Daytime Nap/DN_Upper_Abdomen_Pain_mr_pleiotropy.csv
- Daytime Nap/DN_Upper_Abdomen_Pain_res_OR.csv
- Figure/
- Figure/New_CT.pdf
- Figure/New_CT.png
- Figure/New_DN.pdf
- Figure/New_DN.png
- Figure/New_SD.pdf
- Figure/New_SD.png
- Figure/New_SL.pdf
- Figure/New_SL.png
- SL/
- SL/exp_dat.csv
- SL/Hyperthyroidism_exposure.F.csv
- SL/SL_Abdomen_Pain_data.csv
- SL/SL_Abdomen_Pain_mr_heterogeneity.csv
- SL/SL_Abdomen_Pain_mr_pleiotropy.csv
- SL/SL_Abdomen_Pain_res_OR.csv
- SL/SL_Back_Pain_data.csv
- SL/SL_Back_Pain_mr_heterogeneity.csv
- SL/SL_Back_Pain_mr_pleiotropy.csv
- SL/SL_Back_Pain_res_OR.csv
- SL/SL_Chest_Pain_data.csv
- SL/SL_Chest_Pain_mr_heterogeneity.csv
- SL/SL_Chest_Pain_mr_pleiotropy.csv
- SL/SL_Chest_Pain_res_OR.csv
- SL/SL_Gums_Pain_data.csv
- SL/SL_Gums_Pain_mr_heterogeneity.csv
- SL/SL_Gums_Pain_mr_pleiotropy.csv
- SL/SL_Gums_Pain_res_OR.csv
- SL/SL_Joint_Pain_data.csv
- SL/SL_Joint_Pain_mr_heterogeneity.csv
- SL/SL_Joint_Pain_mr_pleiotropy.csv
- SL/SL_Joint_Pain_res_OR.csv
- SL/SL_Lower_Abdomen_Pain_data.csv
- SL/SL_Lower_Abdomen_Pain_mr_heterogeneity.csv
- SL/SL_Lower_Abdomen_Pain_mr_pleiotropy.csv
- SL/SL_Lower_Abdomen_Pain_res_OR.csv
- SL/SL_Ocular_Pain_data.csv
- SL/SL_Ocular_Pain_mr_heterogeneity.csv
- SL/SL_Ocular_Pain_mr_pleiotropy.csv
- SL/SL_Ocular_Pain_res_OR.csv
- SL/SL_Pain_data.csv
- SL/SL_Pain_mr_heterogeneity.csv
- SL/SL_Pain_mr_pleiotropy.csv
- SL/SL_Pain_res_OR.csv
- SL/SL_Precordial_Pain_data.csv
- SL/SL_Precordial_Pain_mr_heterogeneity.csv
- SL/SL_Precordial_Pain_mr_pleiotropy.csv
- SL/SL_Precordial_Pain_res_OR.csv
- SL/SL_Upper_Abdomen_Pain_data.csv
- SL/SL_Upper_Abdomen_Pain_mr_heterogeneity.csv
- SL/SL_Upper_Abdomen_Pain_mr_pleiotropy.csv
- SL/SL_Upper_Abdomen_Pain_res_OR.csv
- Sleep Duration/
- Sleep Duration/exp_dat.csv
- Sleep Duration/Hyperthyroidism_exposure.F.csv
- Sleep Duration/SD_Abdomen_Pain_data.csv
- Sleep Duration/SD_Abdomen_Pain_mr_heterogeneity.csv
- Sleep Duration/SD_Abdomen_Pain_mr_pleiotropy.csv
- Sleep Duration/SD_Abdomen_Pain_res_OR.csv
- Sleep Duration/SD_Back_Pain_data.csv
- Sleep Duration/SD_Back_Pain_mr_heterogeneity.csv
- Sleep Duration/SD_Back_Pain_mr_pleiotropy.csv
- Sleep Duration/SD_Back_Pain_res_OR.csv
- Sleep Duration/SD_Chest_Pain_data.csv
- Sleep Duration/SD_Chest_Pain_mr_heterogeneity.csv
- Sleep Duration/SD_Chest_Pain_mr_pleiotropy.csv
- Sleep Duration/SD_Chest_Pain_res_OR.csv
- Sleep Duration/SD_Gums_Pain_data.csv
- Sleep Duration/SD_Gums_Pain_mr_heterogeneity.csv
- Sleep Duration/SD_Gums_Pain_mr_pleiotropy.csv
- Sleep Duration/SD_Gums_Pain_res_OR.csv
- Sleep Duration/SD_Joint_Pain_data.csv
- Sleep Duration/SD_Joint_Pain_mr_heterogeneity.csv
- Sleep Duration/SD_Joint_Pain_mr_pleiotropy.csv
- Sleep Duration/SD_Joint_Pain_res_OR.csv
- Sleep Duration/SD_Lower_Abdomen_Pain_data.csv
- Sleep Duration/SD_Lower_Abdomen_Pain_mr_heterogeneity.csv
- Sleep Duration/SD_Lower_Abdomen_Pain_mr_pleiotropy.csv
- Sleep Duration/SD_Lower_Abdomen_Pain_res_OR.csv
- Sleep Duration/SD_Ocular_Pain_data.csv
- Sleep Duration/SD_Ocular_Pain_mr_heterogeneity.csv
- Sleep Duration/SD_Ocular_Pain_mr_pleiotropy.csv
- Sleep Duration/SD_Ocular_Pain_res_OR.csv
- Sleep Duration/SD_Pain_data.csv
- Sleep Duration/SD_Pain_mr_heterogeneity.csv
- Sleep Duration/SD_Pain_mr_pleiotropy.csv
- Sleep Duration/SD_Pain_res_OR.csv
- Sleep Duration/SD_Precordial_Pain_data.csv
- Sleep Duration/SD_Precordial_Pain_mr_heterogeneity.csv
- Sleep Duration/SD_Precordial_Pain_mr_pleiotropy.csv
- Sleep Duration/SD_Precordial_Pain_res_OR.csv
- Sleep Duration/SD_Upper_Abdomen_Pain_data.csv
- Sleep Duration/SD_Upper_Abdomen_Pain_mr_heterogeneity.csv
- Sleep Duration/SD_Upper_Abdomen_Pain_mr_pleiotropy.csv
- Sleep Duration/SD_Upper_Abdomen_Pain_res_OR.csv
