# Supplementary material for: The causal relationship between sleep characteristics and multi-site pain perception: a two-sample Mendelian randomization study
Source: Front Neurosci. 2024 Aug 13;18:1428951. doi: 10.3389/fnins.2024.1428951 (PMC11347297; doi:10.3389/fnins.2024.1428951)
Supplement: Supplementary file 3 [file Data_Sheet_3.ZIP › Chronotype/CT_Abdomen_Pain_res_OR.csv]

	id.exposure	id.outcome	outcome	exposure	method	nsnp	b	se	pval	lo_ci	up_ci	or	or_lci95	or_uci95
1	ebi-a-GCST003837	ukb-b-6223	Diagnoses - main ICD10: R10.4 Other and unspecified abdominal pain || id:ukb-b-6223	Chronotype || id:ebi-a-GCST003837	MR Egger	10	0.0156018649989394	0.0150663156974784	0.330699141802192	-0.0139281137681183	0.0451318437659971	1.0157242095342	0.986168433647542	1.04616578125294
2	ebi-a-GCST003837	ukb-b-6223	Diagnoses - main ICD10: R10.4 Other and unspecified abdominal pain || id:ukb-b-6223	Chronotype || id:ebi-a-GCST003837	Weighted median	10	0.00798519984500797	0.00611391258252364	0.191528640525207	-0.00399806881673837	0.0199684685067543	1.00801716658357	0.996009912819806	1.02016917206225
3	ebi-a-GCST003837	ukb-b-6223	Diagnoses - main ICD10: R10.4 Other and unspecified abdominal pain || id:ukb-b-6223	Chronotype || id:ebi-a-GCST003837	Inverse variance weighted	10	0.00300114161682274	0.00474954977802973	0.527465829269048	-0.00630797594811553	0.012310259181761	1.00300564955085	0.99371187756507	1.01238634230277
4	ebi-a-GCST003837	ukb-b-6223	Diagnoses - main ICD10: R10.4 Other and unspecified abdominal pain || id:ukb-b-6223	Chronotype || id:ebi-a-GCST003837	Simple mode	10	0.0103469954223385	0.0112463056477587	0.38155266646775	-0.0116957636472685	0.0323897544919455	1.01040071068347	0.988372365928566	1.03292001207514
5	ebi-a-GCST003837	ukb-b-6223	Diagnoses - main ICD10: R10.4 Other and unspecified abdominal pain || id:ukb-b-6223	Chronotype || id:ebi-a-GCST003837	Weighted mode	10	0.0103469954223385	0.0103924778536158	0.345446356441407	-0.0100222611707485	0.0307162520154255	1.01040071068347	0.990027794326082	1.0311928634737
