# Supplementary material for: The causal relationship between sleep characteristics and multi-site pain perception: a two-sample Mendelian randomization study
Source: Front Neurosci. 2024 Aug 13;18:1428951. doi: 10.3389/fnins.2024.1428951 (PMC11347297; doi:10.3389/fnins.2024.1428951)
Supplement: Supplementary file 3 [file Data_Sheet_3.ZIP › Chronotype/CT_Back_Pain_res_OR.csv]

	id.exposure	id.outcome	outcome	exposure	method	nsnp	b	se	pval	lo_ci	up_ci	or	or_lci95	or_uci95
1	ebi-a-GCST003837	ukb-b-11241	Non-cancer illness code, self-reported: back pain || id:ukb-b-11241	Chronotype || id:ebi-a-GCST003837	MR Egger	7	-0.0125243641998183	0.0148743339271843	0.438188601529075	-0.0416780586970996	0.0166293302974629	0.987553739244132	0.959178530055893	1.01676836723841
2	ebi-a-GCST003837	ukb-b-11241	Non-cancer illness code, self-reported: back pain || id:ukb-b-11241	Chronotype || id:ebi-a-GCST003837	Weighted median	7	-0.00423961164478903	0.00325151036804022	0.192271112234674	-0.0106125719661478	0.0021333486765698	0.99576936282143	0.989443542693335	1.00213562588393
3	ebi-a-GCST003837	ukb-b-11241	Non-cancer illness code, self-reported: back pain || id:ukb-b-11241	Chronotype || id:ebi-a-GCST003837	Inverse variance weighted	7	-0.00179335191477025	0.00249785654311833	0.472784214102234	-0.00668915073928218	0.00310244690974167	0.998208255179936	0.993333171828784	1.00310726447895
4	ebi-a-GCST003837	ukb-b-11241	Non-cancer illness code, self-reported: back pain || id:ukb-b-11241	Chronotype || id:ebi-a-GCST003837	Simple mode	7	-0.00513181422341291	0.00524004342779932	0.365230733362268	-0.0154022993418996	0.00513867089507376	0.994881331039237	0.984715709424977	1.00515189650868
5	ebi-a-GCST003837	ukb-b-11241	Non-cancer illness code, self-reported: back pain || id:ukb-b-11241	Chronotype || id:ebi-a-GCST003837	Weighted mode	7	-0.00505631186044618	0.00525289898929323	0.372933239301191	-0.0153519938794609	0.00523937015856855	0.994956449766387	0.984765247250111	1.00525311966082
