# Supplementary material for: The causal relationship between sleep characteristics and multi-site pain perception: a two-sample Mendelian randomization study
Source: Front Neurosci. 2024 Aug 13;18:1428951. doi: 10.3389/fnins.2024.1428951 (PMC11347297; doi:10.3389/fnins.2024.1428951)
Supplement: Supplementary file 3 [file Data_Sheet_3.ZIP › Chronotype/CT_Chest_Pain_res_OR.csv]

	id.exposure	id.outcome	outcome	exposure	method	nsnp	b	se	pval	lo_ci	up_ci	or	or_lci95	or_uci95
1	ebi-a-GCST003837	ukb-b-10771	Diagnoses - main ICD10: R07.4 Chest pain, unspecified || id:ukb-b-10771	Chronotype || id:ebi-a-GCST003837	MR Egger	10	0.0245058774074049	0.0168098233437826	0.18299582072746	-0.00844137634640887	0.0574531311612187	1.02480861430724	0.99159415203115	1.05913562903437
2	ebi-a-GCST003837	ukb-b-10771	Diagnoses - main ICD10: R07.4 Chest pain, unspecified || id:ukb-b-10771	Chronotype || id:ebi-a-GCST003837	Weighted median	10	-0.00204506124381926	0.00737537269045393	0.781563251533926	-0.016500791717109	0.0124106692294704	0.997957028469153	0.983634600630022	1.0124880011674
3	ebi-a-GCST003837	ukb-b-10771	Diagnoses - main ICD10: R07.4 Chest pain, unspecified || id:ukb-b-10771	Chronotype || id:ebi-a-GCST003837	Inverse variance weighted	10	-0.00040351311501786	0.00551774514866818	0.941702609557653	-0.0112182936064075	0.0104112673763718	0.99959656828545	0.988844396803845	1.01046565319847
4	ebi-a-GCST003837	ukb-b-10771	Diagnoses - main ICD10: R07.4 Chest pain, unspecified || id:ukb-b-10771	Chronotype || id:ebi-a-GCST003837	Simple mode	10	-0.00197226385214869	0.012257746895869	0.875726410215257	-0.0259974477680518	0.0220529200637545	0.998029679782206	0.974337576341067	1.02229788310812
5	ebi-a-GCST003837	ukb-b-10771	Diagnoses - main ICD10: R07.4 Chest pain, unspecified || id:ukb-b-10771	Chronotype || id:ebi-a-GCST003837	Weighted mode	10	-0.00197226385214869	0.0123832570003082	0.876974151600282	-0.0262434475727527	0.0222989198684553	0.998029679782206	0.974097918966616	1.02254939912289
