# Supplementary material for: The causal relationship between sleep characteristics and multi-site pain perception: a two-sample Mendelian randomization study
Source: Front Neurosci. 2024 Aug 13;18:1428951. doi: 10.3389/fnins.2024.1428951 (PMC11347297; doi:10.3389/fnins.2024.1428951)
Supplement: Supplementary file 3 [file Data_Sheet_3.ZIP › Chronotype/CT_Gums_Pain_mr_pleiotropy.csv]

	id.exposure	id.outcome	outcome	exposure	egger_intercept	se	pval
1	ebi-a-GCST003837	ukb-b-17456	Diagnoses - main ICD10: R10.3 Pain localised to other parts of lower abdomen || id:ukb-b-17456	Chronotype || id:ebi-a-GCST003837	5.85587015317595e-05	0.000380584042642869	0.882057854544458
