# Supplementary material for: The causal relationship between sleep characteristics and multi-site pain perception: a two-sample Mendelian randomization study
Source: Front Neurosci. 2024 Aug 13;18:1428951. doi: 10.3389/fnins.2024.1428951 (PMC11347297; doi:10.3389/fnins.2024.1428951)
Supplement: Supplementary file 3 [file Data_Sheet_3.ZIP › Chronotype/CT_Gums_Pain_res_OR.csv]

	id.exposure	id.outcome	outcome	exposure	method	nsnp	b	se	pval	lo_ci	up_ci	or	or_lci95	or_uci95
1	ebi-a-GCST003837	ukb-b-17456	Diagnoses - main ICD10: R10.3 Pain localised to other parts of lower abdomen || id:ukb-b-17456	Chronotype || id:ebi-a-GCST003837	MR Egger	9	-0.0013826639870462	0.0137431537309018	0.922682994172603	-0.0283192452996138	0.0255539173255214	0.998618291452403	0.972077985932199	1.0258832176587
2	ebi-a-GCST003837	ukb-b-17456	Diagnoses - main ICD10: R10.3 Pain localised to other parts of lower abdomen || id:ukb-b-17456	Chronotype || id:ebi-a-GCST003837	Weighted median	9	0.00100956822748267	0.00399486723908613	0.800487420161093	-0.00682037156112614	0.00883950801609148	1.00101007801303	0.993202834385292	1.00887869183721
3	ebi-a-GCST003837	ukb-b-17456	Diagnoses - main ICD10: R10.3 Pain localised to other parts of lower abdomen || id:ukb-b-17456	Chronotype || id:ebi-a-GCST003837	Inverse variance weighted	9	0.000680277991466831	0.00301903771124921	0.821723020683242	-0.00523703592258163	0.00659759190551529	1.00068050943302	0.994776653442388	1.00661940395761
4	ebi-a-GCST003837	ukb-b-17456	Diagnoses - main ICD10: R10.3 Pain localised to other parts of lower abdomen || id:ukb-b-17456	Chronotype || id:ebi-a-GCST003837	Simple mode	9	0.0011456786835113	0.0066727237404193	0.867940340756145	-0.0119328598477105	0.0142242172147331	1.00114633522404	0.98813805437427	1.01432586276339
5	ebi-a-GCST003837	ukb-b-17456	Diagnoses - main ICD10: R10.3 Pain localised to other parts of lower abdomen || id:ukb-b-17456	Chronotype || id:ebi-a-GCST003837	Weighted mode	9	0.00106397018929331	0.00628808482529781	0.869836184831006	-0.0112606760682904	0.013388616446877	1.00106453640637	0.988802488031994	1.01347864531069
