# Supplementary material for: The causal relationship between sleep characteristics and multi-site pain perception: a two-sample Mendelian randomization study
Source: Front Neurosci. 2024 Aug 13;18:1428951. doi: 10.3389/fnins.2024.1428951 (PMC11347297; doi:10.3389/fnins.2024.1428951)
Supplement: Supplementary file 3 [file Data_Sheet_3.ZIP › Chronotype/CT_Joint_Pain_res_OR.csv]

	id.exposure	id.outcome	outcome	exposure	method	nsnp	b	se	pval	lo_ci	up_ci	or	or_lci95	or_uci95
1	ebi-a-GCST003837	ukb-b-13019	Diagnoses - main ICD10: M25.5 Pain in joint || id:ukb-b-13019	Chronotype || id:ebi-a-GCST003837	MR Egger	4	0.0625804408766124	0.0718438080126648	0.475563243248937	-0.0782334228282106	0.203394304581435	1.06458009122941	0.924748543928047	1.22555561518158
2	ebi-a-GCST003837	ukb-b-13019	Diagnoses - main ICD10: M25.5 Pain in joint || id:ukb-b-13019	Chronotype || id:ebi-a-GCST003837	Weighted median	4	-0.000813530045088199	0.00321013196181304	0.799939244570213	-0.00710538869024175	0.00547832860006535	0.999186800780761	0.992919794902273	1.00549336208244
3	ebi-a-GCST003837	ukb-b-13019	Diagnoses - main ICD10: M25.5 Pain in joint || id:ukb-b-13019	Chronotype || id:ebi-a-GCST003837	Inverse variance weighted	4	-0.00323171204112308	0.00304115168683394	0.287935899799898	-0.00919236934731759	0.00272894526507144	0.996773504319464	0.990849751318081	1.00273267222565
4	ebi-a-GCST003837	ukb-b-13019	Diagnoses - main ICD10: M25.5 Pain in joint || id:ukb-b-13019	Chronotype || id:ebi-a-GCST003837	Simple mode	4	0.000532398990228666	0.00486294100116192	0.919733643062009	-0.0089989653720487	0.010063763352506	1.00053254073973	0.991041404131491	1.01011457332238
5	ebi-a-GCST003837	ukb-b-13019	Diagnoses - main ICD10: M25.5 Pain in joint || id:ukb-b-13019	Chronotype || id:ebi-a-GCST003837	Weighted mode	4	0.000646349124670056	0.00454683628421782	0.895968583925286	-0.00826544999239688	0.00955814824173699	1.00064655805328	0.991768614920836	1.00960397322494
