# Supplementary material for: The causal relationship between sleep characteristics and multi-site pain perception: a two-sample Mendelian randomization study
Source: Front Neurosci. 2024 Aug 13;18:1428951. doi: 10.3389/fnins.2024.1428951 (PMC11347297; doi:10.3389/fnins.2024.1428951)
Supplement: Supplementary file 3 [file Data_Sheet_3.ZIP › Chronotype/CT_Ocular_Pain_mr_heterogeneity.csv]

	id.exposure	id.outcome	outcome	exposure	method	Q	Q_df	Q_pval
1	ebi-a-GCST003837	finn-b-H7_OCUPAIN	Ocular pain || id:finn-b-H7_OCUPAIN	Chronotype || id:ebi-a-GCST003837	MR Egger	6.78780305626413	8	0.559690762167562
2	ebi-a-GCST003837	finn-b-H7_OCUPAIN	Ocular pain || id:finn-b-H7_OCUPAIN	Chronotype || id:ebi-a-GCST003837	Inverse variance weighted	10.7648694664661	9	0.292170937996932
