# Supplementary material for: The causal relationship between sleep characteristics and multi-site pain perception: a two-sample Mendelian randomization study
Source: Front Neurosci. 2024 Aug 13;18:1428951. doi: 10.3389/fnins.2024.1428951 (PMC11347297; doi:10.3389/fnins.2024.1428951)
Supplement: Supplementary file 3 [file Data_Sheet_3.ZIP › Chronotype/CT_Ocular_Pain_res_OR.csv]

	id.exposure	id.outcome	outcome	exposure	method	nsnp	b	se	pval	lo_ci	up_ci	or	or_lci95	or_uci95
1	ebi-a-GCST003837	finn-b-H7_OCUPAIN	Ocular pain || id:finn-b-H7_OCUPAIN	Chronotype || id:ebi-a-GCST003837	MR Egger	10	4.65116292502574	2.26173177580885	0.073764365746863	0.21816864444039	9.08415720561108	104.706680821666	1.24379680934955	8814.53379384661
2	ebi-a-GCST003837	finn-b-H7_OCUPAIN	Ocular pain || id:finn-b-H7_OCUPAIN	Chronotype || id:ebi-a-GCST003837	Weighted median	10	0.498677711403763	0.825223019666089	0.545647878981092	-1.11875940714177	2.1161148299493	1.64654262608141	0.326684826193722	8.29883239785188
3	ebi-a-GCST003837	finn-b-H7_OCUPAIN	Ocular pain || id:finn-b-H7_OCUPAIN	Chronotype || id:ebi-a-GCST003837	Inverse variance weighted	10	0.322321712957126	0.694884170029381	0.642755536608353	-1.03965126030046	1.68429468621471	1.38032877418518	0.353577967134336	5.38864890333979
4	ebi-a-GCST003837	finn-b-H7_OCUPAIN	Ocular pain || id:finn-b-H7_OCUPAIN	Chronotype || id:ebi-a-GCST003837	Simple mode	10	1.05611873822671	1.24111125206637	0.416864135875465	-1.37645931582338	3.4886967922768	2.87518994020904	0.252470892074837	32.7432486348916
5	ebi-a-GCST003837	finn-b-H7_OCUPAIN	Ocular pain || id:finn-b-H7_OCUPAIN	Chronotype || id:ebi-a-GCST003837	Weighted mode	10	0.741821324317268	1.17144416510912	0.54232271699973	-1.5542092392966	3.03785188793114	2.0997563712678	0.21135644895177	20.8603846277044
