# Supplementary material for: The causal relationship between sleep characteristics and multi-site pain perception: a two-sample Mendelian randomization study
Source: Front Neurosci. 2024 Aug 13;18:1428951. doi: 10.3389/fnins.2024.1428951 (PMC11347297; doi:10.3389/fnins.2024.1428951)
Supplement: Supplementary file 3 [file Data_Sheet_3.ZIP › Chronotype/CT_Pain_mr_heterogeneity.csv]

	id.exposure	id.outcome	outcome	exposure	method	Q	Q_df	Q_pval
1	ebi-a-GCST003837	finn-b-PAIN	Pain (limb, back, neck, head abdominally) || id:finn-b-PAIN	Chronotype || id:ebi-a-GCST003837	MR Egger	21.1755605125182	8	0.00669540456685878
2	ebi-a-GCST003837	finn-b-PAIN	Pain (limb, back, neck, head abdominally) || id:finn-b-PAIN	Chronotype || id:ebi-a-GCST003837	Inverse variance weighted	22.1528644625833	9	0.00840692710265697
