# Supplementary material for: The causal relationship between sleep characteristics and multi-site pain perception: a two-sample Mendelian randomization study
Source: Front Neurosci. 2024 Aug 13;18:1428951. doi: 10.3389/fnins.2024.1428951 (PMC11347297; doi:10.3389/fnins.2024.1428951)
Supplement: Supplementary file 3 [file Data_Sheet_3.ZIP › Chronotype/CT_Pain_mr_pleiotropy.csv]

	id.exposure	id.outcome	outcome	exposure	egger_intercept	se	pval
1	ebi-a-GCST003837	finn-b-PAIN	Pain (limb, back, neck, head abdominally) || id:finn-b-PAIN	Chronotype || id:ebi-a-GCST003837	0.00945876133442154	0.0155665332722899	0.560278568976277
