# Supplementary material for: The causal relationship between sleep characteristics and multi-site pain perception: a two-sample Mendelian randomization study
Source: Front Neurosci. 2024 Aug 13;18:1428951. doi: 10.3389/fnins.2024.1428951 (PMC11347297; doi:10.3389/fnins.2024.1428951)
Supplement: Supplementary file 3 [file Data_Sheet_3.ZIP › Chronotype/CT_Pain_res_OR.csv]

	id.exposure	id.outcome	outcome	exposure	method	nsnp	b	se	pval	lo_ci	up_ci	or	or_lci95	or_uci95
1	ebi-a-GCST003837	finn-b-PAIN	Pain (limb, back, neck, head abdominally) || id:finn-b-PAIN	Chronotype || id:ebi-a-GCST003837	MR Egger	10	-0.18626463734563	0.536127419722369	0.737234660746574	-1.23707438000147	0.864545105310213	0.83005390265229	0.290232085859223	2.37392595401216
2	ebi-a-GCST003837	finn-b-PAIN	Pain (limb, back, neck, head abdominally) || id:finn-b-PAIN	Chronotype || id:ebi-a-GCST003837	Weighted median	10	0.229324042213254	0.130307656544994	0.0784304929817402	-0.0260789646149343	0.484727049041443	1.25774953692668	0.974258154651191	1.62373174921552
3	ebi-a-GCST003837	finn-b-PAIN	Pain (limb, back, neck, head abdominally) || id:finn-b-PAIN	Chronotype || id:ebi-a-GCST003837	Inverse variance weighted	10	0.12640435247913	0.145138291519661	0.383795910790529	-0.158066698899407	0.410875403857666	1.1347409108304	0.853792833027003	1.50813743674453
4	ebi-a-GCST003837	finn-b-PAIN	Pain (limb, back, neck, head abdominally) || id:finn-b-PAIN	Chronotype || id:ebi-a-GCST003837	Simple mode	10	0.220119832922062	0.179893843947732	0.252167379420412	-0.132472101215492	0.572711767059616	1.24622606055027	0.875927371074291	1.77306868729292
5	ebi-a-GCST003837	finn-b-PAIN	Pain (limb, back, neck, head abdominally) || id:finn-b-PAIN	Chronotype || id:ebi-a-GCST003837	Weighted mode	10	0.215580877396396	0.170443744266105	0.23770330521275	-0.11848886136517	0.549650616157962	1.24058231393337	0.888261709624519	1.73264755304476
