# Supplementary material for: The causal relationship between sleep characteristics and multi-site pain perception: a two-sample Mendelian randomization study
Source: Front Neurosci. 2024 Aug 13;18:1428951. doi: 10.3389/fnins.2024.1428951 (PMC11347297; doi:10.3389/fnins.2024.1428951)
Supplement: Supplementary file 3 [file Data_Sheet_3.ZIP › Chronotype/CT_Precordial_Pain_res_OR.csv]

	id.exposure	id.outcome	outcome	exposure	method	nsnp	b	se	pval	lo_ci	up_ci	or	or_lci95	or_uci95
1	ebi-a-GCST003837	ukb-b-20386	Diagnoses - main ICD10: R07.2 Precordial pain || id:ukb-b-20386	Chronotype || id:ebi-a-GCST003837	MR Egger	7	-0.0425821590420121	0.0205354612856081	0.0928148388507739	-0.082831663161804	-0.00233265492222012	0.958311728312957	0.920506089263139	0.997670063603068
2	ebi-a-GCST003837	ukb-b-20386	Diagnoses - main ICD10: R07.2 Precordial pain || id:ukb-b-20386	Chronotype || id:ebi-a-GCST003837	Weighted median	7	-8.15853736870877e-05	0.00363171006832184	0.98207724900962	-0.00719973710759789	0.00703656636022371	0.999918417954309	0.992826118910222	1.00706138116282
3	ebi-a-GCST003837	ukb-b-20386	Diagnoses - main ICD10: R07.2 Precordial pain || id:ukb-b-20386	Chronotype || id:ebi-a-GCST003837	Inverse variance weighted	7	-0.000300077896380395	0.00440502131571398	0.945688692077638	-0.00893391967517979	0.008333763882419	0.999699967122488	0.991105869206814	1.00836858635953
4	ebi-a-GCST003837	ukb-b-20386	Diagnoses - main ICD10: R07.2 Precordial pain || id:ukb-b-20386	Chronotype || id:ebi-a-GCST003837	Simple mode	7	0.007746102717246	0.00632856809317389	0.266834506482646	-0.00465789074537483	0.0201500961798668	1.00777618138489	0.995352940404427	1.02035447984315
5	ebi-a-GCST003837	ukb-b-20386	Diagnoses - main ICD10: R07.2 Precordial pain || id:ukb-b-20386	Chronotype || id:ebi-a-GCST003837	Weighted mode	7	0.00560057054880787	0.0072775617906918	0.470758182756931	-0.00866345056094805	0.0198645916585638	1.00561628306336	0.991373968988089	1.02006320560786
