# Supplementary material for: The causal relationship between sleep characteristics and multi-site pain perception: a two-sample Mendelian randomization study
Source: Front Neurosci. 2024 Aug 13;18:1428951. doi: 10.3389/fnins.2024.1428951 (PMC11347297; doi:10.3389/fnins.2024.1428951)
Supplement: Supplementary file 3 [file Data_Sheet_3.ZIP › Chronotype/CT_Upper_Abdomen_Pain_data.csv]

	SNP	effect_allele.exposure	other_allele.exposure	effect_allele.outcome	other_allele.outcome	beta.exposure	beta.outcome	eaf.exposure	eaf.outcome	remove	palindromic	ambiguous	id.outcome	chr	pos	se.outcome	samplesize.outcome	pval.outcome	outcome	originalname.outcome	outcome.deprecated	mr_keep.outcome	data_source.outcome	samplesize.exposure	se.exposure	chr.exposure	pval.exposure	pos.exposure	id.exposure	exposure	mr_keep.exposure	pval_origin.exposure	data_source.exposure	R2	F	action	SNP_index	mr_keep
1	rs10157197	A	G	A	G	-0.0245859	0.000266254	0.397794	0.397625	FALSE	FALSE	FALSE	ukb-b-6608	1	150250636	0.000240686	463010	0.27	Diagnoses - main ICD10: R10.1 Pain localised to upper abdomen || id:ukb-b-6608	Diagnoses - main ICD10: R10.1 Pain localised to upper abdomen	Diagnoses - main ICD10: R10.1 Pain localised to upper abdomen || ||	TRUE	igd	127898	0.00402809	1	1e-09	150250636	ebi-a-GCST003837	Chronotype || id:ebi-a-GCST003837	TRUE	reported	igd	0.000289604645413032	37.0500055834746	2	1	TRUE
2	rs1075265	G	C	G	C	0.02512	0.000165215	0.521902	0.522874	FALSE	TRUE	TRUE	ukb-b-6608	2	54354927	0.000235867	463010	0.48	Diagnoses - main ICD10: R10.1 Pain localised to upper abdomen || id:ukb-b-6608	Diagnoses - main ICD10: R10.1 Pain localised to upper abdomen	Diagnoses - main ICD10: R10.1 Pain localised to upper abdomen || ||	TRUE	igd	127898	0.00394094	2	1.79999e-10	54354927	ebi-a-GCST003837	Chronotype || id:ebi-a-GCST003837	TRUE	reported	igd	0.000314901807808461	40.2873681765416	2	1	FALSE
3	rs113240734	A	G	A	G	0.0374862	0.000347055	0.161237	0.160325	FALSE	FALSE	FALSE	ukb-b-6608	1	77699071	0.000319643	463010	0.28	Diagnoses - main ICD10: R10.1 Pain localised to upper abdomen || id:ukb-b-6608	Diagnoses - main ICD10: R10.1 Pain localised to upper abdomen	Diagnoses - main ICD10: R10.1 Pain localised to upper abdomen || ||	TRUE	igd	127898	0.00533723	1	2.19989e-12	77699071	ebi-a-GCST003837	Chronotype || id:ebi-a-GCST003837	TRUE	reported	igd	0.000380081564376007	48.6293948939198	2	1	TRUE
4	rs12140153	T	G	T	G	-0.0393184	-0.000580255	0.098358	0.094205	FALSE	FALSE	FALSE	ukb-b-6608	1	62579891	0.000412116	463010	0.16	Diagnoses - main ICD10: R10.1 Pain localised to upper abdomen || id:ukb-b-6608	Diagnoses - main ICD10: R10.1 Pain localised to upper abdomen	Diagnoses - main ICD10: R10.1 Pain localised to upper abdomen || ||	TRUE	igd	127898	0.00679222	1	7.10003e-09	62579891	ebi-a-GCST003837	Chronotype || id:ebi-a-GCST003837	TRUE	reported	igd	0.000274198763364508	35.0785435325244	2	1	TRUE
5	rs12635074	G	T	G	T	0.0234325	0.00017234	0.316648	0.321068	FALSE	FALSE	FALSE	ukb-b-6608	3	55982416	0.000251887	463010	0.49	Diagnoses - main ICD10: R10.1 Pain localised to upper abdomen || id:ukb-b-6608	Diagnoses - main ICD10: R10.1 Pain localised to upper abdomen	Diagnoses - main ICD10: R10.1 Pain localised to upper abdomen || ||	TRUE	igd	127898	0.0042206	3	2.80001e-08	55982416	ebi-a-GCST003837	Chronotype || id:ebi-a-GCST003837	TRUE	reported	igd	0.00023762299541562	30.3982539458341	2	1	TRUE
6	rs2050122	C	T	C	T	-0.0275557	6.78032e-05	0.804578	0.803509	FALSE	FALSE	FALSE	ukb-b-6608	1	19989205	0.000295945	463010	0.82	Diagnoses - main ICD10: R10.1 Pain localised to upper abdomen || id:ukb-b-6608	Diagnoses - main ICD10: R10.1 Pain localised to upper abdomen	Diagnoses - main ICD10: R10.1 Pain localised to upper abdomen || ||	TRUE	igd	127898	0.00493734	1	2.39999e-08	19989205	ebi-a-GCST003837	Chronotype || id:ebi-a-GCST003837	TRUE	reported	igd	0.000238778103467086	30.5460580508362	2	1	TRUE
7	rs2653344	C	T	C	T	-0.0259151	-0.0001073	0.783284	0.787049	FALSE	FALSE	FALSE	ukb-b-6608	6	55133586	0.000287061	463010	0.709999	Diagnoses - main ICD10: R10.1 Pain localised to upper abdomen || id:ukb-b-6608	Diagnoses - main ICD10: R10.1 Pain localised to upper abdomen	Diagnoses - main ICD10: R10.1 Pain localised to upper abdomen || ||	TRUE	igd	127898	0.00474111	6	4.60002e-08	55133586	ebi-a-GCST003837	Chronotype || id:ebi-a-GCST003837	TRUE	reported	igd	0.000228005858038793	29.1676876233731	2	1	TRUE
8	rs4821940	C	T	C	T	-0.0218274	0.000245048	0.553247	0.550061	FALSE	FALSE	FALSE	ukb-b-6608	22	40659573	0.000236219	463010	0.3	Diagnoses - main ICD10: R10.1 Pain localised to upper abdomen || id:ukb-b-6608	Diagnoses - main ICD10: R10.1 Pain localised to upper abdomen	Diagnoses - main ICD10: R10.1 Pain localised to upper abdomen || ||	TRUE	igd	127898	0.00395346	22	3.40001e-08	40659573	ebi-a-GCST003837	Chronotype || id:ebi-a-GCST003837	TRUE	reported	igd	0.000235516075158215	30.128659732125	2	1	TRUE
9	rs77641763	T	C	T	C	-0.0394359	0.000305912	0.120665	0.122461	FALSE	FALSE	FALSE	ukb-b-6608	9	140265782	0.000357841	463010	0.39	Diagnoses - main ICD10: R10.1 Pain localised to upper abdomen || id:ukb-b-6608	Diagnoses - main ICD10: R10.1 Pain localised to upper abdomen	Diagnoses - main ICD10: R10.1 Pain localised to upper abdomen || ||	TRUE	igd	127898	0.00601016	9	5.30029e-11	140265782	ebi-a-GCST003837	Chronotype || id:ebi-a-GCST003837	TRUE	reported	igd	0.000330026782875757	42.223040156784	2	1	TRUE
10	rs9961653	C	T	C	T	-0.0228579	0.000142604	0.578463	0.576867	FALSE	FALSE	FALSE	ukb-b-6608	18	56767671	0.000238224	463010	0.55	Diagnoses - main ICD10: R10.1 Pain localised to upper abdomen || id:ukb-b-6608	Diagnoses - main ICD10: R10.1 Pain localised to upper abdomen	Diagnoses - main ICD10: R10.1 Pain localised to upper abdomen || ||	TRUE	igd	127898	0.00398325	18	9.59997e-09	56767671	ebi-a-GCST003837	Chronotype || id:ebi-a-GCST003837	TRUE	reported	igd	0.000254808515954159	32.5972960250974	2	1	TRUE
