# Supplementary material for: The causal relationship between sleep characteristics and multi-site pain perception: a two-sample Mendelian randomization study
Source: Front Neurosci. 2024 Aug 13;18:1428951. doi: 10.3389/fnins.2024.1428951 (PMC11347297; doi:10.3389/fnins.2024.1428951)
Supplement: Supplementary file 3 [file Data_Sheet_3.ZIP › Chronotype/CT_Upper_Abdomen_Pain_res_OR.csv]

	id.exposure	id.outcome	outcome	exposure	method	nsnp	b	se	pval	lo_ci	up_ci	or	or_lci95	or_uci95
1	ebi-a-GCST003837	ukb-b-6608	Diagnoses - main ICD10: R10.1 Pain localised to upper abdomen || id:ukb-b-6608	Chronotype || id:ebi-a-GCST003837	MR Egger	9	0.0188733420411598	0.0152886265877653	0.256857944122654	-0.0110923660708601	0.0488390501531797	1.01905256932474	0.988968927382524	1.05005133153762
2	ebi-a-GCST003837	ukb-b-6608	Diagnoses - main ICD10: R10.1 Pain localised to upper abdomen || id:ukb-b-6608	Chronotype || id:ebi-a-GCST003837	Weighted median	9	-0.00261727303518034	0.00474425885527716	0.581173347748767	-0.0119160203915236	0.00668147432116289	0.997386149037739	0.988154694221846	1.00670384516637
3	ebi-a-GCST003837	ukb-b-6608	Diagnoses - main ICD10: R10.1 Pain localised to upper abdomen || id:ukb-b-6608	Chronotype || id:ebi-a-GCST003837	Inverse variance weighted	9	-0.000256984566893496	0.00335853743638443	0.939007941683557	-0.00683971794220698	0.00632574880841999	0.999743048450812	0.993183619690636	1.00634579861179
4	ebi-a-GCST003837	ukb-b-6608	Diagnoses - main ICD10: R10.1 Pain localised to upper abdomen || id:ukb-b-6608	Chronotype || id:ebi-a-GCST003837	Simple mode	9	-0.00742070961616255	0.00798141074516398	0.379700999871302	-0.023064274676684	0.00822285544435886	0.992606755869652	0.977199672561704	1.00825675597621
5	ebi-a-GCST003837	ukb-b-6608	Diagnoses - main ICD10: R10.1 Pain localised to upper abdomen || id:ukb-b-6608	Chronotype || id:ebi-a-GCST003837	Weighted mode	9	-0.00742070961616255	0.00790936997021728	0.375590052466175	-0.0229230747577884	0.00808165552546332	0.992606755869652	0.977337662818092	1.00811440025458
