# Supplementary material for: The causal relationship between sleep characteristics and multi-site pain perception: a two-sample Mendelian randomization study
Source: Front Neurosci. 2024 Aug 13;18:1428951. doi: 10.3389/fnins.2024.1428951 (PMC11347297; doi:10.3389/fnins.2024.1428951)
Supplement: Supplementary file 3 [file Data_Sheet_3.ZIP › Chronotype/Hyperthyroidism_exposure.F.csv]

samplesize.exposure	se.exposure	chr.exposure	pval.exposure	pos.exposure	beta.exposure	id.exposure	SNP	effect_allele.exposure	other_allele.exposure	eaf.exposure	exposure	mr_keep.exposure	pval_origin.exposure	data_source.exposure	R2	F
127898	0.0113804	1	8.9002e-13	182553693	-0.0813326	ebi-a-GCST003837	rs516134	T	C	0.969209	Chronotype || id:ebi-a-GCST003837	TRUE	reported	igd	0.000394821268375025	50.5160057335491
127898	0.00493734	1	2.39999e-08	19989205	-0.0275557	ebi-a-GCST003837	rs2050122	C	T	0.804578	Chronotype || id:ebi-a-GCST003837	TRUE	reported	igd	0.000238778103467086	30.5460580508362
127898	0.00533723	1	2.19989e-12	77699071	0.0374862	ebi-a-GCST003837	rs113240734	A	G	0.161237	Chronotype || id:ebi-a-GCST003837	TRUE	reported	igd	0.000380081564376007	48.6293948939198
127898	0.00679222	1	7.10003e-09	62579891	-0.0393184	ebi-a-GCST003837	rs12140153	T	G	0.098358	Chronotype || id:ebi-a-GCST003837	TRUE	reported	igd	0.000274198763364508	35.0785435325244
127898	0.00402809	1	1e-09	150250636	-0.0245859	ebi-a-GCST003837	rs10157197	A	G	0.397794	Chronotype || id:ebi-a-GCST003837	TRUE	reported	igd	0.000289604645413032	37.0500055834746
127898	0.00394094	2	1.79999e-10	54354927	0.02512	ebi-a-GCST003837	rs1075265	G	C	0.521902	Chronotype || id:ebi-a-GCST003837	TRUE	reported	igd	0.000314901807808461	40.2873681765416
127898	0.0042206	3	2.80001e-08	55982416	0.0234325	ebi-a-GCST003837	rs12635074	G	T	0.316648	Chronotype || id:ebi-a-GCST003837	TRUE	reported	igd	0.00023762299541562	30.3982539458341
127898	0.00474111	6	4.60002e-08	55133586	-0.0259151	ebi-a-GCST003837	rs2653344	C	T	0.783284	Chronotype || id:ebi-a-GCST003837	TRUE	reported	igd	0.000228005858038793	29.1676876233731
127898	0.00480166	7	4.09996e-09	102158815	-0.0282385	ebi-a-GCST003837	rs372229746	A	G	0.448365	Chronotype || id:ebi-a-GCST003837	TRUE	reported	igd	0.00039445435937315	50.4690424802081
127898	0.00601016	9	5.30029e-11	140265782	-0.0394359	ebi-a-GCST003837	rs77641763	T	C	0.120665	Chronotype || id:ebi-a-GCST003837	TRUE	reported	igd	0.000330026782875757	42.223040156784
127898	0.00398325	18	9.59997e-09	56767671	-0.0228579	ebi-a-GCST003837	rs9961653	C	T	0.578463	Chronotype || id:ebi-a-GCST003837	TRUE	reported	igd	0.000254808515954159	32.5972960250974
127898	0.00395346	22	3.40001e-08	40659573	-0.0218274	ebi-a-GCST003837	rs4821940	C	T	0.553247	Chronotype || id:ebi-a-GCST003837	TRUE	reported	igd	0.000235516075158215	30.128659732125
