# Supplementary material for: The causal relationship between sleep characteristics and multi-site pain perception: a two-sample Mendelian randomization study
Source: Front Neurosci. 2024 Aug 13;18:1428951. doi: 10.3389/fnins.2024.1428951 (PMC11347297; doi:10.3389/fnins.2024.1428951)
Supplement: Supplementary file 3 [file Data_Sheet_3.ZIP › Daytime Nap/DN_Abdomen_Pain_data.csv]

	SNP	effect_allele.exposure	other_allele.exposure	effect_allele.outcome	other_allele.outcome	beta.exposure	beta.outcome	eaf.exposure	eaf.outcome	remove	palindromic	ambiguous	id.outcome	chr	pos	se.outcome	samplesize.outcome	pval.outcome	outcome	originalname.outcome	outcome.deprecated	mr_keep.outcome	data_source.outcome	proxy.outcome	target_snp.outcome	proxy_snp.outcome	target_a1.outcome	target_a2.outcome	proxy_a1.outcome	proxy_a2.outcome	chr.exposure	pos.exposure	se.exposure	pval.exposure	samplesize.exposure	id.exposure	exposure	mr_keep.exposure	pval_origin.exposure	data_source.exposure	R2	F	action	SNP_index	mr_keep
1	rs1001817	T	C	T	C	-0.00775426	0.000213263	0.492788	0.494353	FALSE	FALSE	FALSE	ukb-b-6223	3	183995341	0.000329625	463010	0.52	Diagnoses - main ICD10: R10.4 Other and unspecified abdominal pain || id:ukb-b-6223	Diagnoses - main ICD10: R10.4 Other and unspecified abdominal pain	Diagnoses - main ICD10: R10.4 Other and unspecified abdominal pain || ||	TRUE	igd	NA	NA	NA	NA	NA	NA	NA	3	183995341	0.00121418	1.7e-10	452633	ebi-a-GCST011494	Daytime nap || id:ebi-a-GCST011494	TRUE	reported	igd	3.00580191481848e-05	13.605600222454	2	1	TRUE
2	rs10149986	G	T	G	T	0.0109384	-0.00023909	0.185198	0.185611	FALSE	FALSE	FALSE	ukb-b-6223	14	29723729	0.000424052	463010	0.57	Diagnoses - main ICD10: R10.4 Other and unspecified abdominal pain || id:ukb-b-6223	Diagnoses - main ICD10: R10.4 Other and unspecified abdominal pain	Diagnoses - main ICD10: R10.4 Other and unspecified abdominal pain || ||	TRUE	igd	TRUE	rs10149986	rs10142183	G	T	C	G	14	29721044	0.00156608	4.40048e-12	452633	ebi-a-GCST011494	Daytime nap || id:ebi-a-GCST011494	TRUE	reported	igd	3.61098742395318e-05	16.3450387042056	2	1	TRUE
3	rs10152428	C	G	C	G	0.00780688	-0.00019801	0.729765	0.729815	FALSE	TRUE	FALSE	ukb-b-6223	15	93510243	0.000371593	463010	0.59	Diagnoses - main ICD10: R10.4 Other and unspecified abdominal pain || id:ukb-b-6223	Diagnoses - main ICD10: R10.4 Other and unspecified abdominal pain	Diagnoses - main ICD10: R10.4 Other and unspecified abdominal pain || ||	TRUE	igd	NA	NA	NA	NA	NA	NA	NA	15	93510243	0.00136996	1.09999e-08	452633	ebi-a-GCST011494	Daytime nap || id:ebi-a-GCST011494	TRUE	reported	igd	2.40386254477302e-05	10.880888636638	2	1	TRUE
4	rs10257273	T	A	T	A	-0.0107366	0.000609056	0.14931	0.149657	FALSE	TRUE	FALSE	ukb-b-6223	7	99188589	0.000462169	463010	0.19	Diagnoses - main ICD10: R10.4 Other and unspecified abdominal pain || id:ukb-b-6223	Diagnoses - main ICD10: R10.4 Other and unspecified abdominal pain	Diagnoses - main ICD10: R10.4 Other and unspecified abdominal pain || ||	TRUE	igd	NA	NA	NA	NA	NA	NA	NA	7	99188589	0.00170413	8.9e-10	452633	ebi-a-GCST011494	Daytime nap || id:ebi-a-GCST011494	TRUE	reported	igd	2.92835527794904e-05	13.2550319325607	2	1	TRUE
5	rs10772659	A	T	A	T	0.00731105	0.000221574	0.442732	0.443237	FALSE	TRUE	TRUE	ukb-b-6223	12	13504828	0.000333042	463010	0.51	Diagnoses - main ICD10: R10.4 Other and unspecified abdominal pain || id:ukb-b-6223	Diagnoses - main ICD10: R10.4 Other and unspecified abdominal pain	Diagnoses - main ICD10: R10.4 Other and unspecified abdominal pain || ||	TRUE	igd	NA	NA	NA	NA	NA	NA	NA	12	13504828	0.00122761	2.69998e-09	452633	ebi-a-GCST011494	Daytime nap || id:ebi-a-GCST011494	TRUE	reported	igd	2.63751247397645e-05	11.9385139658794	2	1	FALSE
6	rs10811438	C	G	C	G	-0.00721671	-1.1721e-05	0.39342	0.393327	FALSE	TRUE	FALSE	ukb-b-6223	9	20962282	0.000337156	463010	0.97	Diagnoses - main ICD10: R10.4 Other and unspecified abdominal pain || id:ukb-b-6223	Diagnoses - main ICD10: R10.4 Other and unspecified abdominal pain	Diagnoses - main ICD10: R10.4 Other and unspecified abdominal pain || ||	TRUE	igd	NA	NA	NA	NA	NA	NA	NA	9	20962282	0.0012428	3.2e-09	452633	ebi-a-GCST011494	Daytime nap || id:ebi-a-GCST011494	TRUE	reported	igd	2.48572467790455e-05	11.2514401466705	2	1	TRUE
7	rs10835420	A	T	A	T	-0.00889802	-0.000692085	0.249174	0.248826	FALSE	TRUE	FALSE	ukb-b-6223	11	28866669	0.000380643	463010	0.0690001	Diagnoses - main ICD10: R10.4 Other and unspecified abdominal pain || id:ukb-b-6223	Diagnoses - main ICD10: R10.4 Other and unspecified abdominal pain	Diagnoses - main ICD10: R10.4 Other and unspecified abdominal pain || ||	TRUE	igd	NA	NA	NA	NA	NA	NA	NA	11	28866669	0.00140206	1.7e-10	452633	ebi-a-GCST011494	Daytime nap || id:ebi-a-GCST011494	TRUE	reported	igd	2.96250285803787e-05	13.4096035712545	2	1	TRUE
8	rs10840017	G	A	G	A	-0.00894142	-0.000499037	0.232631	0.233232	FALSE	FALSE	FALSE	ukb-b-6223	11	8335754	0.000401515	463010	0.21	Diagnoses - main ICD10: R10.4 Other and unspecified abdominal pain || id:ukb-b-6223	Diagnoses - main ICD10: R10.4 Other and unspecified abdominal pain	Diagnoses - main ICD10: R10.4 Other and unspecified abdominal pain || ||	TRUE	igd	NA	NA	NA	NA	NA	NA	NA	11	8335754	0.00148101	2e-09	452633	ebi-a-GCST011494	Daytime nap || id:ebi-a-GCST011494	TRUE	reported	igd	2.85439994516435e-05	12.9202678119142	2	1	TRUE
9	rs10875606	A	C	A	C	-0.00737707	0.000559972	0.684233	0.684555	FALSE	FALSE	FALSE	ukb-b-6223	5	143769614	0.000355161	463010	0.11	Diagnoses - main ICD10: R10.4 Other and unspecified abdominal pain || id:ukb-b-6223	Diagnoses - main ICD10: R10.4 Other and unspecified abdominal pain	Diagnoses - main ICD10: R10.4 Other and unspecified abdominal pain || ||	TRUE	igd	NA	NA	NA	NA	NA	NA	NA	5	143769614	0.0013077	1.29999e-08	452633	ebi-a-GCST011494	Daytime nap || id:ebi-a-GCST011494	TRUE	reported	igd	2.35162767005378e-05	10.6444461569823	2	1	TRUE
10	rs10875622	A	G	A	G	0.0104621	-0.000305562	0.575365	0.575891	FALSE	FALSE	FALSE	ukb-b-6223	5	146693062	0.00033373	463010	0.36	Diagnoses - main ICD10: R10.4 Other and unspecified abdominal pain || id:ukb-b-6223	Diagnoses - main ICD10: R10.4 Other and unspecified abdominal pain	Diagnoses - main ICD10: R10.4 Other and unspecified abdominal pain || ||	TRUE	igd	NA	NA	NA	NA	NA	NA	NA	5	146693062	0.0012291	1.29987e-17	452633	ebi-a-GCST011494	Daytime nap || id:ebi-a-GCST011494	TRUE	reported	igd	5.34843788747229e-05	24.2099827503347	2	1	TRUE
11	rs11071755	A	G	A	G	-0.00711401	0.000209863	0.425078	0.424622	FALSE	FALSE	FALSE	ukb-b-6223	15	63793936	0.000333027	463010	0.53	Diagnoses - main ICD10: R10.4 Other and unspecified abdominal pain || id:ukb-b-6223	Diagnoses - main ICD10: R10.4 Other and unspecified abdominal pain	Diagnoses - main ICD10: R10.4 Other and unspecified abdominal pain || ||	TRUE	igd	NA	NA	NA	NA	NA	NA	NA	15	63793936	0.00122819	5.19996e-09	452633	ebi-a-GCST011494	Daytime nap || id:ebi-a-GCST011494	TRUE	reported	igd	2.47363999724226e-05	11.1967384229176	2	1	TRUE
12	rs112520848	C	G	C	G	0.00702449	-1.65463e-05	0.385884	0.387977	FALSE	TRUE	FALSE	ukb-b-6223	17	64308310	0.000339279	463010	0.96	Diagnoses - main ICD10: R10.4 Other and unspecified abdominal pain || id:ukb-b-6223	Diagnoses - main ICD10: R10.4 Other and unspecified abdominal pain	Diagnoses - main ICD10: R10.4 Other and unspecified abdominal pain || ||	TRUE	igd	NA	NA	NA	NA	NA	NA	NA	17	64308310	0.00125191	1.79999e-08	452633	ebi-a-GCST011494	Daytime nap || id:ebi-a-GCST011494	TRUE	reported	igd	2.33865832743868e-05	10.5857401383622	2	1	TRUE
13	rs11258652	A	C	A	C	-0.0104004	-0.000724502	0.236815	0.235881	FALSE	FALSE	FALSE	ukb-b-6223	10	13868855	0.000388395	463010	0.0619998	Diagnoses - main ICD10: R10.4 Other and unspecified abdominal pain || id:ukb-b-6223	Diagnoses - main ICD10: R10.4 Other and unspecified abdominal pain	Diagnoses - main ICD10: R10.4 Other and unspecified abdominal pain || ||	TRUE	igd	NA	NA	NA	NA	NA	NA	NA	10	13868855	0.00142918	3.69999e-13	452633	ebi-a-GCST011494	Daytime nap || id:ebi-a-GCST011494	TRUE	reported	igd	3.90993118831149e-05	17.6982526264654	2	1	TRUE
14	rs11615756	T	C	T	C	0.0182673	0.000217684	0.404611	0.403479	FALSE	FALSE	FALSE	ukb-b-6223	12	117942076	0.000336405	463010	0.52	Diagnoses - main ICD10: R10.4 Other and unspecified abdominal pain || id:ukb-b-6223	Diagnoses - main ICD10: R10.4 Other and unspecified abdominal pain	Diagnoses - main ICD10: R10.4 Other and unspecified abdominal pain || ||	TRUE	igd	NA	NA	NA	NA	NA	NA	NA	12	117942076	0.00123883	1.39991e-49	452633	ebi-a-GCST011494	Daytime nap || id:ebi-a-GCST011494	TRUE	reported	igd	0.00016077451577149	72.7832315369721	2	1	TRUE
15	rs11682175	C	T	C	T	0.0069583	0.000278433	0.472864	0.473316	FALSE	FALSE	FALSE	ukb-b-6223	2	57987593	0.000330566	463010	0.4	Diagnoses - main ICD10: R10.4 Other and unspecified abdominal pain || id:ukb-b-6223	Diagnoses - main ICD10: R10.4 Other and unspecified abdominal pain	Diagnoses - main ICD10: R10.4 Other and unspecified abdominal pain || ||	TRUE	igd	NA	NA	NA	NA	NA	NA	NA	2	57987593	0.0012166	1.09999e-08	452633	ebi-a-GCST011494	Daytime nap || id:ebi-a-GCST011494	TRUE	reported	igd	2.41376631363356e-05	10.9257183243711	2	1	TRUE
16	rs11860072	T	C	T	C	-0.00897773	-0.000877067	0.447209	0.477945	FALSE	FALSE	FALSE	ukb-b-6223	16	56198604	0.000329347	463010	0.00769999	Diagnoses - main ICD10: R10.4 Other and unspecified abdominal pain || id:ukb-b-6223	Diagnoses - main ICD10: R10.4 Other and unspecified abdominal pain	Diagnoses - main ICD10: R10.4 Other and unspecified abdominal pain || ||	TRUE	igd	TRUE	rs11860072	rs1190645	T	C	C	T	16	56193408	0.00123952	2.80027e-13	452633	ebi-a-GCST011494	Daytime nap || id:ebi-a-GCST011494	TRUE	reported	igd	3.9850573388991e-05	18.0383237211757	2	1	TRUE
17	rs12042846	C	T	C	T	0.00901497	0.000226089	0.178874	0.178562	FALSE	FALSE	FALSE	ukb-b-6223	1	98667103	0.00043253	463010	0.6	Diagnoses - main ICD10: R10.4 Other and unspecified abdominal pain || id:ukb-b-6223	Diagnoses - main ICD10: R10.4 Other and unspecified abdominal pain	Diagnoses - main ICD10: R10.4 Other and unspecified abdominal pain || ||	TRUE	igd	NA	NA	NA	NA	NA	NA	NA	1	98667103	0.00159014	1.89998e-08	452633	ebi-a-GCST011494	Daytime nap || id:ebi-a-GCST011494	TRUE	reported	igd	2.38734722965207e-05	10.8061316189303	2	1	TRUE
18	rs12140153	T	G	T	G	-0.0247147	-0.000827961	0.095397	0.094205	FALSE	FALSE	FALSE	ukb-b-6223	1	62579891	0.000577861	463010	0.15	Diagnoses - main ICD10: R10.4 Other and unspecified abdominal pain || id:ukb-b-6223	Diagnoses - main ICD10: R10.4 Other and unspecified abdominal pain	Diagnoses - main ICD10: R10.4 Other and unspecified abdominal pain || ||	TRUE	igd	NA	NA	NA	NA	NA	NA	NA	1	62579891	0.00211564	2.39994e-31	452633	ebi-a-GCST011494	Daytime nap || id:ebi-a-GCST011494	TRUE	reported	igd	0.000105422527224334	47.7225349503176	2	1	TRUE
19	rs12346996	C	T	C	T	-0.00796106	-1.28143e-05	0.728071	0.728609	FALSE	FALSE	FALSE	ukb-b-6223	9	131840856	0.000370614	463010	0.97	Diagnoses - main ICD10: R10.4 Other and unspecified abdominal pain || id:ukb-b-6223	Diagnoses - main ICD10: R10.4 Other and unspecified abdominal pain	Diagnoses - main ICD10: R10.4 Other and unspecified abdominal pain || ||	TRUE	igd	NA	NA	NA	NA	NA	NA	NA	9	131840856	0.00136459	5e-09	452633	ebi-a-GCST011494	Daytime nap || id:ebi-a-GCST011494	TRUE	reported	igd	2.50958002133073e-05	11.3594222201401	2	1	TRUE
20	rs12451365	C	T	C	T	0.010628	0.000139791	0.204638	0.204147	FALSE	FALSE	FALSE	ukb-b-6223	17	35595368	0.000408409	463010	0.73	Diagnoses - main ICD10: R10.4 Other and unspecified abdominal pain || id:ukb-b-6223	Diagnoses - main ICD10: R10.4 Other and unspecified abdominal pain	Diagnoses - main ICD10: R10.4 Other and unspecified abdominal pain || ||	TRUE	igd	NA	NA	NA	NA	NA	NA	NA	17	35595368	0.00150388	1.50003e-12	452633	ebi-a-GCST011494	Daytime nap || id:ebi-a-GCST011494	TRUE	reported	igd	3.6769202266142e-05	16.6434927588778	2	1	TRUE
21	rs12657723	T	C	T	C	0.00818319	7.06144e-05	0.321683	0.320656	FALSE	FALSE	FALSE	ukb-b-6223	5	62760828	0.00035281	463010	0.84	Diagnoses - main ICD10: R10.4 Other and unspecified abdominal pain || id:ukb-b-6223	Diagnoses - main ICD10: R10.4 Other and unspecified abdominal pain	Diagnoses - main ICD10: R10.4 Other and unspecified abdominal pain || ||	TRUE	igd	NA	NA	NA	NA	NA	NA	NA	5	62760828	0.00129849	2e-10	452633	ebi-a-GCST011494	Daytime nap || id:ebi-a-GCST011494	TRUE	reported	igd	2.92237589693116e-05	13.2279658169232	2	1	TRUE
22	rs12992648	G	A	G	A	-0.00765323	-0.000503981	0.282932	0.281506	FALSE	FALSE	FALSE	ukb-b-6223	2	206843819	0.000366417	463010	0.17	Diagnoses - main ICD10: R10.4 Other and unspecified abdominal pain || id:ukb-b-6223	Diagnoses - main ICD10: R10.4 Other and unspecified abdominal pain	Diagnoses - main ICD10: R10.4 Other and unspecified abdominal pain || ||	TRUE	igd	NA	NA	NA	NA	NA	NA	NA	2	206843819	0.00134659	2.39999e-08	452633	ebi-a-GCST011494	Daytime nap || id:ebi-a-GCST011494	TRUE	reported	igd	2.37663198550823e-05	10.7576287915725	2	1	TRUE
23	rs13033444	G	A	G	A	0.00974179	0.000331268	0.282805	0.281916	FALSE	FALSE	FALSE	ukb-b-6223	2	23611438	0.000367227	463010	0.37	Diagnoses - main ICD10: R10.4 Other and unspecified abdominal pain || id:ukb-b-6223	Diagnoses - main ICD10: R10.4 Other and unspecified abdominal pain	Diagnoses - main ICD10: R10.4 Other and unspecified abdominal pain || ||	TRUE	igd	NA	NA	NA	NA	NA	NA	NA	2	23611438	0.00135018	3.59998e-13	452633	ebi-a-GCST011494	Daytime nap || id:ebi-a-GCST011494	TRUE	reported	igd	3.84974407461645e-05	17.4258059513093	2	1	TRUE
24	rs13150944	G	A	G	A	0.00860076	2.20164e-05	0.689386	0.687758	FALSE	FALSE	FALSE	ukb-b-6223	4	85408000	0.000358191	463010	0.95	Diagnoses - main ICD10: R10.4 Other and unspecified abdominal pain || id:ukb-b-6223	Diagnoses - main ICD10: R10.4 Other and unspecified abdominal pain	Diagnoses - main ICD10: R10.4 Other and unspecified abdominal pain || ||	TRUE	igd	NA	NA	NA	NA	NA	NA	NA	4	85408000	0.0013218	6.79986e-11	452633	ebi-a-GCST011494	Daytime nap || id:ebi-a-GCST011494	TRUE	reported	igd	3.168014346818e-05	14.3398693072627	2	1	TRUE
25	rs13263535	T	G	T	G	-0.00687135	0.000261157	0.468536	0.469898	FALSE	FALSE	FALSE	ukb-b-6223	8	1175131	0.000329985	463010	0.43	Diagnoses - main ICD10: R10.4 Other and unspecified abdominal pain || id:ukb-b-6223	Diagnoses - main ICD10: R10.4 Other and unspecified abdominal pain	Diagnoses - main ICD10: R10.4 Other and unspecified abdominal pain || ||	TRUE	igd	NA	NA	NA	NA	NA	NA	NA	8	1175131	0.00121641	1.6e-08	452633	ebi-a-GCST011494	Daytime nap || id:ebi-a-GCST011494	TRUE	reported	igd	2.35142403959952e-05	10.6435244190716	2	1	TRUE
26	rs13284688	C	T	C	T	0.0150717	-0.000116737	0.206572	0.207048	FALSE	FALSE	FALSE	ukb-b-6223	9	81727018	0.000406417	463010	0.77	Diagnoses - main ICD10: R10.4 Other and unspecified abdominal pain || id:ukb-b-6223	Diagnoses - main ICD10: R10.4 Other and unspecified abdominal pain	Diagnoses - main ICD10: R10.4 Other and unspecified abdominal pain || ||	TRUE	igd	NA	NA	NA	NA	NA	NA	NA	9	81727018	0.00149894	1.69981e-23	452633	ebi-a-GCST011494	Daytime nap || id:ebi-a-GCST011494	TRUE	reported	igd	7.44617869889591e-05	33.7062229321917	2	1	TRUE
27	rs1546977	G	A	G	A	0.00827718	-0.000243369	0.439655	0.437618	FALSE	FALSE	FALSE	ukb-b-6223	6	84314423	0.000331918	463010	0.46	Diagnoses - main ICD10: R10.4 Other and unspecified abdominal pain || id:ukb-b-6223	Diagnoses - main ICD10: R10.4 Other and unspecified abdominal pain	Diagnoses - main ICD10: R10.4 Other and unspecified abdominal pain || ||	TRUE	igd	NA	NA	NA	NA	NA	NA	NA	6	84314423	0.00122321	1e-11	452633	ebi-a-GCST011494	Daytime nap || id:ebi-a-GCST011494	TRUE	reported	igd	3.37568809944858e-05	15.2799266040791	2	1	TRUE
28	rs1601440	T	C	T	C	-0.00912653	-0.000133946	0.721378	0.721369	FALSE	FALSE	FALSE	ukb-b-6223	3	84665393	0.000368276	463010	0.719999	Diagnoses - main ICD10: R10.4 Other and unspecified abdominal pain || id:ukb-b-6223	Diagnoses - main ICD10: R10.4 Other and unspecified abdominal pain	Diagnoses - main ICD10: R10.4 Other and unspecified abdominal pain || ||	TRUE	igd	NA	NA	NA	NA	NA	NA	NA	3	84665393	0.00135575	1.9002e-11	452633	ebi-a-GCST011494	Daytime nap || id:ebi-a-GCST011494	TRUE	reported	igd	3.34826378759936e-05	15.1557873201874	2	1	TRUE
29	rs17158413	A	G	A	G	0.00925014	-0.000269191	0.237279	0.237372	FALSE	FALSE	FALSE	ukb-b-6223	15	83235408	0.00038769	463010	0.49	Diagnoses - main ICD10: R10.4 Other and unspecified abdominal pain || id:ukb-b-6223	Diagnoses - main ICD10: R10.4 Other and unspecified abdominal pain	Diagnoses - main ICD10: R10.4 Other and unspecified abdominal pain || ||	TRUE	igd	NA	NA	NA	NA	NA	NA	NA	15	83235408	0.00142955	4.40048e-11	452633	ebi-a-GCST011494	Daytime nap || id:ebi-a-GCST011494	TRUE	reported	igd	3.09707423041657e-05	14.0187522310396	2	1	TRUE
30	rs17265513	C	T	C	T	0.00913188	-0.000215413	0.199401	0.198214	FALSE	FALSE	FALSE	ukb-b-6223	20	39832628	0.000412858	463010	0.6	Diagnoses - main ICD10: R10.4 Other and unspecified abdominal pain || id:ukb-b-6223	Diagnoses - main ICD10: R10.4 Other and unspecified abdominal pain	Diagnoses - main ICD10: R10.4 Other and unspecified abdominal pain || ||	TRUE	igd	NA	NA	NA	NA	NA	NA	NA	20	39832628	0.00151965	2e-09	452633	ebi-a-GCST011494	Daytime nap || id:ebi-a-GCST011494	TRUE	reported	igd	2.66251928874909e-05	12.051708560923	2	1	TRUE
31	rs174541	C	T	C	T	0.00988214	0.00056757	0.360451	0.359081	FALSE	FALSE	FALSE	ukb-b-6223	11	61565908	0.000342932	463010	0.0980009	Diagnoses - main ICD10: R10.4 Other and unspecified abdominal pain || id:ukb-b-6223	Diagnoses - main ICD10: R10.4 Other and unspecified abdominal pain	Diagnoses - main ICD10: R10.4 Other and unspecified abdominal pain || ||	TRUE	igd	NA	NA	NA	NA	NA	NA	NA	11	61565908	0.00126293	4.40048e-15	452633	ebi-a-GCST011494	Daytime nap || id:ebi-a-GCST011494	TRUE	reported	igd	4.50248276503363e-05	20.3805503949683	2	1	TRUE
32	rs17502738	C	T	C	T	-0.00870459	-0.00010673	0.195889	0.196687	FALSE	FALSE	FALSE	ukb-b-6223	9	37441650	0.000414596	463010	0.8	Diagnoses - main ICD10: R10.4 Other and unspecified abdominal pain || id:ukb-b-6223	Diagnoses - main ICD10: R10.4 Other and unspecified abdominal pain	Diagnoses - main ICD10: R10.4 Other and unspecified abdominal pain || ||	TRUE	igd	NA	NA	NA	NA	NA	NA	NA	9	37441650	0.00153004	2e-08	452633	ebi-a-GCST011494	Daytime nap || id:ebi-a-GCST011494	TRUE	reported	igd	2.38700147840805e-05	10.8045665668968	2	1	TRUE
33	rs1883048	C	T	C	T	0.00787143	-0.000791563	0.523561	0.524839	FALSE	FALSE	FALSE	ukb-b-6223	21	47397586	0.000331532	463010	0.017	Diagnoses - main ICD10: R10.4 Other and unspecified abdominal pain || id:ukb-b-6223	Diagnoses - main ICD10: R10.4 Other and unspecified abdominal pain	Diagnoses - main ICD10: R10.4 Other and unspecified abdominal pain || ||	TRUE	igd	NA	NA	NA	NA	NA	NA	NA	21	47397586	0.00122313	1.79999e-10	452633	ebi-a-GCST011494	Daytime nap || id:ebi-a-GCST011494	TRUE	reported	igd	3.09109152174742e-05	13.9916709611554	2	1	TRUE
34	rs1931175	G	C	G	C	0.00776325	-0.000335005	0.383828	0.382712	FALSE	TRUE	FALSE	ukb-b-6223	1	96928273	0.000339122	463010	0.32	Diagnoses - main ICD10: R10.4 Other and unspecified abdominal pain || id:ukb-b-6223	Diagnoses - main ICD10: R10.4 Other and unspecified abdominal pain	Diagnoses - main ICD10: R10.4 Other and unspecified abdominal pain || ||	TRUE	igd	NA	NA	NA	NA	NA	NA	NA	1	96928273	0.00124756	4.60002e-10	452633	ebi-a-GCST011494	Daytime nap || id:ebi-a-GCST011494	TRUE	reported	igd	2.85072780659927e-05	12.9036456261023	2	1	TRUE
35	rs200435329	T	G	T	G	0.00986281	-2.30054e-05	0.237916	0.245766	FALSE	FALSE	FALSE	ukb-b-6223	1	174326318	0.000382422	463010	0.95	Diagnoses - main ICD10: R10.4 Other and unspecified abdominal pain || id:ukb-b-6223	Diagnoses - main ICD10: R10.4 Other and unspecified abdominal pain	Diagnoses - main ICD10: R10.4 Other and unspecified abdominal pain || ||	TRUE	igd	TRUE	rs200435329	rs6684688	T	G	C	T	1	174316633	0.0014379	9.8992e-12	452633	ebi-a-GCST011494	Daytime nap || id:ebi-a-GCST011494	TRUE	reported	igd	3.52742527644064e-05	15.9667835193637	2	1	TRUE
36	rs2033103	T	C	T	C	0.00725728	2.77362e-05	0.452115	0.450435	FALSE	FALSE	FALSE	ukb-b-6223	18	36097882	0.000331052	463010	0.93	Diagnoses - main ICD10: R10.4 Other and unspecified abdominal pain || id:ukb-b-6223	Diagnoses - main ICD10: R10.4 Other and unspecified abdominal pain	Diagnoses - main ICD10: R10.4 Other and unspecified abdominal pain || ||	TRUE	igd	NA	NA	NA	NA	NA	NA	NA	18	36097882	0.00122022	2.59998e-09	452633	ebi-a-GCST011494	Daytime nap || id:ebi-a-GCST011494	TRUE	reported	igd	2.60925233533668e-05	11.8105931061342	2	1	TRUE
37	rs2059639	T	C	T	C	-0.0066823	-0.000211416	0.520557	0.521705	FALSE	FALSE	FALSE	ukb-b-6223	8	67382165	0.000329876	463010	0.52	Diagnoses - main ICD10: R10.4 Other and unspecified abdominal pain || id:ukb-b-6223	Diagnoses - main ICD10: R10.4 Other and unspecified abdominal pain	Diagnoses - main ICD10: R10.4 Other and unspecified abdominal pain || ||	TRUE	igd	TRUE	rs2059639	rs2719006	C	T	C	T	8	67381858	0.0012172	2.39999e-08	452633	ebi-a-GCST011494	Daytime nap || id:ebi-a-GCST011494	TRUE	reported	igd	2.22888266875687e-05	10.0888387808	2	1	TRUE
38	rs2099810	G	A	G	A	-0.00769192	-0.000153541	0.49693	0.496329	FALSE	FALSE	FALSE	ukb-b-6223	5	112030173	0.000329624	463010	0.64	Diagnoses - main ICD10: R10.4 Other and unspecified abdominal pain || id:ukb-b-6223	Diagnoses - main ICD10: R10.4 Other and unspecified abdominal pain	Diagnoses - main ICD10: R10.4 Other and unspecified abdominal pain || ||	TRUE	igd	NA	NA	NA	NA	NA	NA	NA	5	112030173	0.00121447	2.80001e-10	452633	ebi-a-GCST011494	Daytime nap || id:ebi-a-GCST011494	TRUE	reported	igd	2.95817013828457e-05	13.3899911773393	2	1	TRUE
39	rs2143792	A	G	A	G	-0.00713406	-0.00046209	0.432469	0.43114	FALSE	FALSE	FALSE	ukb-b-6223	6	62182204	0.000334985	463010	0.17	Diagnoses - main ICD10: R10.4 Other and unspecified abdominal pain || id:ukb-b-6223	Diagnoses - main ICD10: R10.4 Other and unspecified abdominal pain	Diagnoses - main ICD10: R10.4 Other and unspecified abdominal pain || ||	TRUE	igd	NA	NA	NA	NA	NA	NA	NA	6	62182204	0.00123401	9.09997e-09	452633	ebi-a-GCST011494	Daytime nap || id:ebi-a-GCST011494	TRUE	reported	igd	2.49832009792912e-05	11.3084537638307	2	1	TRUE
40	rs2202323	C	G	C	G	-0.00758702	-6.01501e-05	0.634126	0.634199	FALSE	TRUE	FALSE	ukb-b-6223	2	49408317	0.000341798	463010	0.86	Diagnoses - main ICD10: R10.4 Other and unspecified abdominal pain || id:ukb-b-6223	Diagnoses - main ICD10: R10.4 Other and unspecified abdominal pain	Diagnoses - main ICD10: R10.4 Other and unspecified abdominal pain || ||	TRUE	igd	NA	NA	NA	NA	NA	NA	NA	2	49408317	0.0012578	1.2e-09	452633	ebi-a-GCST011494	Daytime nap || id:ebi-a-GCST011494	TRUE	reported	igd	2.67103489697917e-05	12.0902548994733	2	1	TRUE
41	rs224111	A	G	A	G	-0.00798411	0.000268063	0.387694	0.388787	FALSE	FALSE	FALSE	ukb-b-6223	10	64552010	0.000338519	463010	0.43	Diagnoses - main ICD10: R10.4 Other and unspecified abdominal pain || id:ukb-b-6223	Diagnoses - main ICD10: R10.4 Other and unspecified abdominal pain	Diagnoses - main ICD10: R10.4 Other and unspecified abdominal pain || ||	TRUE	igd	NA	NA	NA	NA	NA	NA	NA	10	64552010	0.00124912	1.6e-10	452633	ebi-a-GCST011494	Daytime nap || id:ebi-a-GCST011494	TRUE	reported	igd	3.02649955334444e-05	13.6992898022432	2	1	TRUE
42	rs2250377	G	A	G	A	-0.0131561	-0.000183979	0.661117	0.663481	FALSE	FALSE	FALSE	ukb-b-6223	1	201860626	0.000347906	463010	0.6	Diagnoses - main ICD10: R10.4 Other and unspecified abdominal pain || id:ukb-b-6223	Diagnoses - main ICD10: R10.4 Other and unspecified abdominal pain	Diagnoses - main ICD10: R10.4 Other and unspecified abdominal pain || ||	TRUE	igd	NA	NA	NA	NA	NA	NA	NA	1	201860626	0.00127975	1.39991e-24	452633	ebi-a-GCST011494	Daytime nap || id:ebi-a-GCST011494	TRUE	reported	igd	7.75554702248204e-05	35.1067327624981	2	1	TRUE
43	rs2284015	G	C	G	C	0.00771167	-0.000291506	0.259172	0.258453	FALSE	TRUE	FALSE	ukb-b-6223	22	37096573	0.000376253	463010	0.44	Diagnoses - main ICD10: R10.4 Other and unspecified abdominal pain || id:ukb-b-6223	Diagnoses - main ICD10: R10.4 Other and unspecified abdominal pain	Diagnoses - main ICD10: R10.4 Other and unspecified abdominal pain || ||	TRUE	igd	NA	NA	NA	NA	NA	NA	NA	22	37096573	0.00138662	4.09996e-08	452633	ebi-a-GCST011494	Daytime nap || id:ebi-a-GCST011494	TRUE	reported	igd	2.283664695103e-05	10.3368104041815	2	1	TRUE
44	rs2370926	C	T	C	T	-0.00813213	-0.00028632	0.366474	0.367334	FALSE	FALSE	FALSE	ukb-b-6223	14	79602542	0.000342546	463010	0.4	Diagnoses - main ICD10: R10.4 Other and unspecified abdominal pain || id:ukb-b-6223	Diagnoses - main ICD10: R10.4 Other and unspecified abdominal pain	Diagnoses - main ICD10: R10.4 Other and unspecified abdominal pain || ||	TRUE	igd	NA	NA	NA	NA	NA	NA	NA	14	79602542	0.00126359	1.7e-10	452633	ebi-a-GCST011494	Daytime nap || id:ebi-a-GCST011494	TRUE	reported	igd	3.07076252905123e-05	13.8996499681127	2	1	TRUE
45	rs2431108	C	T	C	T	0.0129827	0.000111153	0.328723	0.328433	FALSE	FALSE	FALSE	ukb-b-6223	5	103947968	0.000350297	463010	0.75	Diagnoses - main ICD10: R10.4 Other and unspecified abdominal pain || id:ukb-b-6223	Diagnoses - main ICD10: R10.4 Other and unspecified abdominal pain	Diagnoses - main ICD10: R10.4 Other and unspecified abdominal pain || ||	TRUE	igd	NA	NA	NA	NA	NA	NA	NA	5	103947968	0.00129028	7.70016e-24	452633	ebi-a-GCST011494	Daytime nap || id:ebi-a-GCST011494	TRUE	reported	igd	7.43861185541002e-05	33.6719679542611	2	1	TRUE
46	rs253666	A	G	A	G	0.0081271	-0.000273633	0.764938	0.764582	FALSE	FALSE	FALSE	ukb-b-6223	3	138115770	0.000388586	463010	0.48	Diagnoses - main ICD10: R10.4 Other and unspecified abdominal pain || id:ukb-b-6223	Diagnoses - main ICD10: R10.4 Other and unspecified abdominal pain	Diagnoses - main ICD10: R10.4 Other and unspecified abdominal pain || ||	TRUE	igd	NA	NA	NA	NA	NA	NA	NA	3	138115770	0.0014309	1.79999e-08	452633	ebi-a-GCST011494	Daytime nap || id:ebi-a-GCST011494	TRUE	reported	igd	2.37525294801848e-05	10.7513865437714	2	1	TRUE
47	rs2653349	G	A	G	A	-0.0165942	-0.000221223	0.785223	0.787172	FALSE	FALSE	FALSE	ukb-b-6223	6	55142337	0.000402243	463010	0.58	Diagnoses - main ICD10: R10.4 Other and unspecified abdominal pain || id:ukb-b-6223	Diagnoses - main ICD10: R10.4 Other and unspecified abdominal pain	Diagnoses - main ICD10: R10.4 Other and unspecified abdominal pain || ||	TRUE	igd	NA	NA	NA	NA	NA	NA	NA	6	55142337	0.00147827	3.40017e-29	452633	ebi-a-GCST011494	Daytime nap || id:ebi-a-GCST011494	TRUE	reported	igd	9.2880259420535e-05	42.0443897956076	2	1	TRUE
48	rs2699869	C	A	C	A	-0.00678084	0.000150878	0.545872	0.546023	FALSE	FALSE	FALSE	ukb-b-6223	3	133032892	0.000330835	463010	0.649999	Diagnoses - main ICD10: R10.4 Other and unspecified abdominal pain || id:ukb-b-6223	Diagnoses - main ICD10: R10.4 Other and unspecified abdominal pain	Diagnoses - main ICD10: R10.4 Other and unspecified abdominal pain || ||	TRUE	igd	NA	NA	NA	NA	NA	NA	NA	3	133032892	0.00121774	3.09999e-08	452633	ebi-a-GCST011494	Daytime nap || id:ebi-a-GCST011494	TRUE	reported	igd	2.27963904862154e-05	10.3185882487332	2	1	TRUE
49	rs2769916	A	G	A	G	0.00875328	0.000396685	0.688617	0.688785	FALSE	FALSE	FALSE	ukb-b-6223	13	107820389	0.000356438	463010	0.27	Diagnoses - main ICD10: R10.4 Other and unspecified abdominal pain || id:ukb-b-6223	Diagnoses - main ICD10: R10.4 Other and unspecified abdominal pain	Diagnoses - main ICD10: R10.4 Other and unspecified abdominal pain || ||	TRUE	igd	NA	NA	NA	NA	NA	NA	NA	13	107820389	0.00131344	1.69981e-11	452633	ebi-a-GCST011494	Daytime nap || id:ebi-a-GCST011494	TRUE	reported	igd	3.28582383781225e-05	14.8731460007047	2	1	TRUE
50	rs2786547	T	C	T	C	-0.0107673	-9.93807e-05	0.176896	0.177289	FALSE	FALSE	FALSE	ukb-b-6223	1	33342304	0.000431005	463010	0.82	Diagnoses - main ICD10: R10.4 Other and unspecified abdominal pain || id:ukb-b-6223	Diagnoses - main ICD10: R10.4 Other and unspecified abdominal pain	Diagnoses - main ICD10: R10.4 Other and unspecified abdominal pain || ||	TRUE	igd	NA	NA	NA	NA	NA	NA	NA	1	33342304	0.00158775	1e-11	452633	ebi-a-GCST011494	Daytime nap || id:ebi-a-GCST011494	TRUE	reported	igd	3.37610812993541e-05	15.2818279206428	2	1	TRUE
51	rs285815	A	T	A	T	-0.00753009	0.000359545	0.544465	0.54617	FALSE	TRUE	TRUE	ukb-b-6223	8	106108303	0.000331069	463010	0.28	Diagnoses - main ICD10: R10.4 Other and unspecified abdominal pain || id:ukb-b-6223	Diagnoses - main ICD10: R10.4 Other and unspecified abdominal pain	Diagnoses - main ICD10: R10.4 Other and unspecified abdominal pain || ||	TRUE	igd	NA	NA	NA	NA	NA	NA	NA	8	106108303	0.00121983	5.80003e-10	452633	ebi-a-GCST011494	Daytime nap || id:ebi-a-GCST011494	TRUE	reported	igd	2.81269115376369e-05	12.731470193128	2	1	FALSE
52	rs2943023	T	C	T	C	-0.00710422	-0.000366083	0.419803	0.420801	FALSE	FALSE	FALSE	ukb-b-6223	5	89597733	0.000333658	463010	0.27	Diagnoses - main ICD10: R10.4 Other and unspecified abdominal pain || id:ukb-b-6223	Diagnoses - main ICD10: R10.4 Other and unspecified abdominal pain	Diagnoses - main ICD10: R10.4 Other and unspecified abdominal pain || ||	TRUE	igd	NA	NA	NA	NA	NA	NA	NA	5	89597733	0.00123055	7.39997e-09	452633	ebi-a-GCST011494	Daytime nap || id:ebi-a-GCST011494	TRUE	reported	igd	2.45857701065449e-05	11.1285553131981	2	1	TRUE
53	rs295278	A	G	A	G	-0.00787804	0.000344535	0.394519	0.395805	FALSE	FALSE	FALSE	ukb-b-6223	9	86424198	0.000336422	463010	0.31	Diagnoses - main ICD10: R10.4 Other and unspecified abdominal pain || id:ukb-b-6223	Diagnoses - main ICD10: R10.4 Other and unspecified abdominal pain	Diagnoses - main ICD10: R10.4 Other and unspecified abdominal pain || ||	TRUE	igd	TRUE	rs295278	rs295282	A	G	T	C	9	86420144	0.00124238	2.19999e-10	452633	ebi-a-GCST011494	Daytime nap || id:ebi-a-GCST011494	TRUE	reported	igd	2.96506898424722e-05	13.4212193425001	2	1	TRUE
54	rs34262487	A	C	A	C	-0.0145107	-7.53947e-05	0.072003	0.072625	FALSE	FALSE	FALSE	ukb-b-6223	6	36224315	0.000636436	463010	0.91	Diagnoses - main ICD10: R10.4 Other and unspecified abdominal pain || id:ukb-b-6223	Diagnoses - main ICD10: R10.4 Other and unspecified abdominal pain	Diagnoses - main ICD10: R10.4 Other and unspecified abdominal pain || ||	TRUE	igd	NA	NA	NA	NA	NA	NA	NA	6	36224315	0.00235463	1.2e-09	452633	ebi-a-GCST011494	Daytime nap || id:ebi-a-GCST011494	TRUE	reported	igd	2.81386907436264e-05	12.7368021269145	2	1	TRUE
55	rs35011311	T	G	T	G	-0.009082	0.000278461	0.265581	0.264967	FALSE	FALSE	FALSE	ukb-b-6223	12	38616581	0.000375414	463010	0.46	Diagnoses - main ICD10: R10.4 Other and unspecified abdominal pain || id:ukb-b-6223	Diagnoses - main ICD10: R10.4 Other and unspecified abdominal pain	Diagnoses - main ICD10: R10.4 Other and unspecified abdominal pain || ||	TRUE	igd	NA	NA	NA	NA	NA	NA	NA	12	38616581	0.00138249	4.40048e-11	452633	ebi-a-GCST011494	Daytime nap || id:ebi-a-GCST011494	TRUE	reported	igd	3.21761365631838e-05	14.5643854943871	2	1	TRUE
56	rs35039375	G	A	G	A	0.0136431	0.00115949	0.091832	0.090997	FALSE	FALSE	FALSE	ukb-b-6223	1	171516863	0.000575564	463010	0.0439997	Diagnoses - main ICD10: R10.4 Other and unspecified abdominal pain || id:ukb-b-6223	Diagnoses - main ICD10: R10.4 Other and unspecified abdominal pain	Diagnoses - main ICD10: R10.4 Other and unspecified abdominal pain || ||	TRUE	igd	NA	NA	NA	NA	NA	NA	NA	1	171516863	0.00210973	8.69961e-11	452633	ebi-a-GCST011494	Daytime nap || id:ebi-a-GCST011494	TRUE	reported	igd	3.10467652904755e-05	14.0531647255	2	1	TRUE
57	rs350785	C	T	C	T	-0.0126479	-0.000306748	0.884524	0.884597	FALSE	FALSE	FALSE	ukb-b-6223	2	52934600	0.00051911	463010	0.55	Diagnoses - main ICD10: R10.4 Other and unspecified abdominal pain || id:ukb-b-6223	Diagnoses - main ICD10: R10.4 Other and unspecified abdominal pain	Diagnoses - main ICD10: R10.4 Other and unspecified abdominal pain || ||	TRUE	igd	NA	NA	NA	NA	NA	NA	NA	2	52934600	0.00190975	1.50003e-11	452633	ebi-a-GCST011494	Daytime nap || id:ebi-a-GCST011494	TRUE	reported	igd	3.26789576209311e-05	14.7919926538207	2	1	TRUE
58	rs351776	C	A	C	A	0.00755367	0.000610194	0.549518	0.547998	FALSE	FALSE	FALSE	ukb-b-6223	8	28191306	0.000330866	463010	0.0649995	Diagnoses - main ICD10: R10.4 Other and unspecified abdominal pain || id:ukb-b-6223	Diagnoses - main ICD10: R10.4 Other and unspecified abdominal pain	Diagnoses - main ICD10: R10.4 Other and unspecified abdominal pain || ||	TRUE	igd	NA	NA	NA	NA	NA	NA	NA	8	28191306	0.00122072	8.40001e-10	452633	ebi-a-GCST011494	Daytime nap || id:ebi-a-GCST011494	TRUE	reported	igd	2.82491494547494e-05	12.786801983133	2	1	TRUE
59	rs35851551	G	A	G	A	-0.011194	0.00012633	0.101504	0.10111	FALSE	FALSE	FALSE	ukb-b-6223	7	31330785	0.000551236	463010	0.82	Diagnoses - main ICD10: R10.4 Other and unspecified abdominal pain || id:ukb-b-6223	Diagnoses - main ICD10: R10.4 Other and unspecified abdominal pain	Diagnoses - main ICD10: R10.4 Other and unspecified abdominal pain || ||	TRUE	igd	NA	NA	NA	NA	NA	NA	NA	7	31330785	0.00202654	3.50002e-08	452633	ebi-a-GCST011494	Daytime nap || id:ebi-a-GCST011494	TRUE	reported	igd	2.28559830757634e-05	10.3455629335772	2	1	TRUE
60	rs378421	A	G	A	G	0.00697888	0.000225524	0.41729	0.415198	FALSE	FALSE	FALSE	ukb-b-6223	16	28754684	0.000336027	463010	0.5	Diagnoses - main ICD10: R10.4 Other and unspecified abdominal pain || id:ukb-b-6223	Diagnoses - main ICD10: R10.4 Other and unspecified abdominal pain	Diagnoses - main ICD10: R10.4 Other and unspecified abdominal pain || ||	TRUE	igd	NA	NA	NA	NA	NA	NA	NA	16	28754684	0.0012384	2.39999e-08	452633	ebi-a-GCST011494	Daytime nap || id:ebi-a-GCST011494	TRUE	reported	igd	2.36860098632365e-05	10.7212762746622	2	1	TRUE
61	rs3799380	C	T	C	T	-0.00890214	0.000163478	0.200274	0.200177	FALSE	FALSE	FALSE	ukb-b-6223	6	26467182	0.000410882	463010	0.69	Diagnoses - main ICD10: R10.4 Other and unspecified abdominal pain || id:ukb-b-6223	Diagnoses - main ICD10: R10.4 Other and unspecified abdominal pain	Diagnoses - main ICD10: R10.4 Other and unspecified abdominal pain || ||	TRUE	igd	NA	NA	NA	NA	NA	NA	NA	6	26467182	0.00151371	1.29999e-08	452633	ebi-a-GCST011494	Daytime nap || id:ebi-a-GCST011494	TRUE	reported	igd	2.53854357803672e-05	11.4905268747354	2	1	TRUE
62	rs3810484	G	A	G	A	-0.00684147	-0.000317982	0.443696	0.44305	FALSE	FALSE	FALSE	ukb-b-6223	20	62194103	0.00033141	463010	0.34	Diagnoses - main ICD10: R10.4 Other and unspecified abdominal pain || id:ukb-b-6223	Diagnoses - main ICD10: R10.4 Other and unspecified abdominal pain	Diagnoses - main ICD10: R10.4 Other and unspecified abdominal pain || ||	TRUE	igd	NA	NA	NA	NA	NA	NA	NA	20	62194103	0.001222	2.19999e-08	452633	ebi-a-GCST011494	Daytime nap || id:ebi-a-GCST011494	TRUE	reported	igd	2.31060945233442e-05	10.4587763316704	2	1	TRUE
63	rs385199	C	A	C	A	-0.0209131	0.000248259	0.227862	0.224839	FALSE	FALSE	FALSE	ukb-b-6223	17	43705518	0.000393857	463010	0.53	Diagnoses - main ICD10: R10.4 Other and unspecified abdominal pain || id:ukb-b-6223	Diagnoses - main ICD10: R10.4 Other and unspecified abdominal pain	Diagnoses - main ICD10: R10.4 Other and unspecified abdominal pain || ||	TRUE	igd	TRUE	rs385199	rs376120	C	A	G	A	17	43686419	0.0014497	7.50067e-47	452633	ebi-a-GCST011494	Daytime nap || id:ebi-a-GCST011494	TRUE	reported	igd	0.000153898240714432	69.6698366581065	2	1	TRUE
64	rs3935190	A	G	A	G	0.00801432	-0.000491483	0.536252	0.53682	FALSE	FALSE	FALSE	ukb-b-6223	17	79084367	0.000332014	463010	0.14	Diagnoses - main ICD10: R10.4 Other and unspecified abdominal pain || id:ukb-b-6223	Diagnoses - main ICD10: R10.4 Other and unspecified abdominal pain	Diagnoses - main ICD10: R10.4 Other and unspecified abdominal pain || ||	TRUE	igd	NA	NA	NA	NA	NA	NA	NA	17	79084367	0.00122354	5.40008e-11	452633	ebi-a-GCST011494	Daytime nap || id:ebi-a-GCST011494	TRUE	reported	igd	3.19458412092523e-05	14.4601399937212	2	1	TRUE
65	rs4511908	G	T	G	T	0.00726347	0.000592666	0.580907	0.635339	FALSE	FALSE	FALSE	ukb-b-6223	3	82771304	0.000341876	463010	0.0830004	Diagnoses - main ICD10: R10.4 Other and unspecified abdominal pain || id:ukb-b-6223	Diagnoses - main ICD10: R10.4 Other and unspecified abdominal pain	Diagnoses - main ICD10: R10.4 Other and unspecified abdominal pain || ||	TRUE	igd	TRUE	rs4511908	rs74916699	T	G	G	T	3	82770852	0.00128337	1.40001e-08	452633	ebi-a-GCST011494	Daytime nap || id:ebi-a-GCST011494	TRUE	reported	igd	2.56882965824934e-05	11.627618064132	2	1	TRUE
66	rs4604518	A	G	A	G	-0.00691205	-0.000650333	0.453526	0.453178	FALSE	FALSE	FALSE	ukb-b-6223	9	120555845	0.000331307	463010	0.05	Diagnoses - main ICD10: R10.4 Other and unspecified abdominal pain || id:ukb-b-6223	Diagnoses - main ICD10: R10.4 Other and unspecified abdominal pain	Diagnoses - main ICD10: R10.4 Other and unspecified abdominal pain || ||	TRUE	igd	NA	NA	NA	NA	NA	NA	NA	9	120555845	0.00122091	1.40001e-08	452633	ebi-a-GCST011494	Daytime nap || id:ebi-a-GCST011494	TRUE	reported	igd	2.36818393894637e-05	10.7193884995291	2	1	TRUE
67	rs4653052	A	C	A	C	0.00703973	-0.000502246	0.659857	0.660612	FALSE	FALSE	FALSE	ukb-b-6223	1	34992037	0.000348163	463010	0.15	Diagnoses - main ICD10: R10.4 Other and unspecified abdominal pain || id:ukb-b-6223	Diagnoses - main ICD10: R10.4 Other and unspecified abdominal pain	Diagnoses - main ICD10: R10.4 Other and unspecified abdominal pain || ||	TRUE	igd	NA	NA	NA	NA	NA	NA	NA	1	34992037	0.00128049	3.40001e-08	452633	ebi-a-GCST011494	Daytime nap || id:ebi-a-GCST011494	TRUE	reported	igd	2.22460734575389e-05	10.0694864816953	2	1	TRUE
68	rs467897	A	G	A	G	-0.00955698	0.00076491	0.677609	0.680138	FALSE	FALSE	FALSE	ukb-b-6223	5	102155610	0.000353776	463010	0.0309999	Diagnoses - main ICD10: R10.4 Other and unspecified abdominal pain || id:ukb-b-6223	Diagnoses - main ICD10: R10.4 Other and unspecified abdominal pain	Diagnoses - main ICD10: R10.4 Other and unspecified abdominal pain || ||	TRUE	igd	NA	NA	NA	NA	NA	NA	NA	5	102155610	0.00130107	2.60016e-13	452633	ebi-a-GCST011494	Daytime nap || id:ebi-a-GCST011494	TRUE	reported	igd	3.99055614054324e-05	18.0632149872371	2	1	TRUE
69	rs4692709	T	C	T	C	-0.00723975	-0.000653317	0.545402	0.546717	FALSE	FALSE	FALSE	ukb-b-6223	4	170228549	0.000332545	463010	0.0490004	Diagnoses - main ICD10: R10.4 Other and unspecified abdominal pain || id:ukb-b-6223	Diagnoses - main ICD10: R10.4 Other and unspecified abdominal pain	Diagnoses - main ICD10: R10.4 Other and unspecified abdominal pain || ||	TRUE	igd	NA	NA	NA	NA	NA	NA	NA	4	170228549	0.00122517	2.39999e-09	452633	ebi-a-GCST011494	Daytime nap || id:ebi-a-GCST011494	TRUE	reported	igd	2.59909037957819e-05	11.7645945484337	2	1	TRUE
70	rs528301822	T	A	T	A	0.00803435	0.000554489	0.286618	0.285047	FALSE	TRUE	FALSE	ukb-b-6223	16	69404241	0.000364737	463010	0.13	Diagnoses - main ICD10: R10.4 Other and unspecified abdominal pain || id:ukb-b-6223	Diagnoses - main ICD10: R10.4 Other and unspecified abdominal pain	Diagnoses - main ICD10: R10.4 Other and unspecified abdominal pain || ||	TRUE	igd	TRUE	rs528301822	rs12325060	T	A	A	G	16	69403012	0.00134223	2.80001e-09	452633	ebi-a-GCST011494	Daytime nap || id:ebi-a-GCST011494	TRUE	reported	igd	2.63971534985895e-05	11.948485391223	2	1	TRUE
71	rs530669754	G	A	G	A	-0.0121029	-0.000242158	0.123494	0.109548	FALSE	FALSE	FALSE	ukb-b-6223	11	101500036	0.00052686	463010	0.649999	Diagnoses - main ICD10: R10.4 Other and unspecified abdominal pain || id:ukb-b-6223	Diagnoses - main ICD10: R10.4 Other and unspecified abdominal pain	Diagnoses - main ICD10: R10.4 Other and unspecified abdominal pain || ||	TRUE	igd	TRUE	rs530669754	rs11224906	G	A	G	C	11	101493132	0.00189146	1.6e-10	452633	ebi-a-GCST011494	Daytime nap || id:ebi-a-GCST011494	TRUE	reported	igd	3.17109780243881e-05	14.3538268680452	2	1	TRUE
72	rs60222088	A	C	A	C	-0.0112358	-0.00110395	0.147267	0.148262	FALSE	FALSE	FALSE	ukb-b-6223	12	108334477	0.000465982	463010	0.0179999	Diagnoses - main ICD10: R10.4 Other and unspecified abdominal pain || id:ukb-b-6223	Diagnoses - main ICD10: R10.4 Other and unspecified abdominal pain	Diagnoses - main ICD10: R10.4 Other and unspecified abdominal pain || ||	TRUE	igd	NA	NA	NA	NA	NA	NA	NA	12	108334477	0.00172293	6.4003e-11	452633	ebi-a-GCST011494	Daytime nap || id:ebi-a-GCST011494	TRUE	reported	igd	3.17070987861704e-05	14.3520708932127	2	1	TRUE
73	rs60920123	A	G	A	G	-0.00763778	-0.000545747	0.433192	0.432914	FALSE	FALSE	FALSE	ukb-b-6223	16	10134637	0.000332901	463010	0.1	Diagnoses - main ICD10: R10.4 Other and unspecified abdominal pain || id:ukb-b-6223	Diagnoses - main ICD10: R10.4 Other and unspecified abdominal pain	Diagnoses - main ICD10: R10.4 Other and unspecified abdominal pain || ||	TRUE	igd	NA	NA	NA	NA	NA	NA	NA	16	10134637	0.00122697	4.49997e-10	452633	ebi-a-GCST011494	Daytime nap || id:ebi-a-GCST011494	TRUE	reported	igd	2.86471013192257e-05	12.9669375823972	2	1	TRUE
74	rs614987	C	A	C	A	0.0110217	6.0333e-05	0.614205	0.613547	FALSE	FALSE	FALSE	ukb-b-6223	6	124920871	0.00033886	463010	0.86	Diagnoses - main ICD10: R10.4 Other and unspecified abdominal pain || id:ukb-b-6223	Diagnoses - main ICD10: R10.4 Other and unspecified abdominal pain	Diagnoses - main ICD10: R10.4 Other and unspecified abdominal pain || ||	TRUE	igd	NA	NA	NA	NA	NA	NA	NA	6	124920871	0.00124925	7.50067e-19	452633	ebi-a-GCST011494	Daytime nap || id:ebi-a-GCST011494	TRUE	reported	igd	5.75701166632413e-05	26.0595197249903	2	1	TRUE
75	rs62189006	G	A	G	A	-0.0120943	-0.000215312	0.092801	0.092505	FALSE	FALSE	FALSE	ukb-b-6223	2	162573586	0.000570992	463010	0.709999	Diagnoses - main ICD10: R10.4 Other and unspecified abdominal pain || id:ukb-b-6223	Diagnoses - main ICD10: R10.4 Other and unspecified abdominal pain	Diagnoses - main ICD10: R10.4 Other and unspecified abdominal pain || ||	TRUE	igd	NA	NA	NA	NA	NA	NA	NA	2	162573586	0.0020982	8.30004e-09	452633	ebi-a-GCST011494	Daytime nap || id:ebi-a-GCST011494	TRUE	reported	igd	2.46289948998575e-05	11.1481211575365	2	1	TRUE
76	rs6452787	G	A	G	A	-0.00772931	-0.0002028	0.463847	0.466942	FALSE	FALSE	FALSE	ukb-b-6223	5	87712831	0.000330018	463010	0.54	Diagnoses - main ICD10: R10.4 Other and unspecified abdominal pain || id:ukb-b-6223	Diagnoses - main ICD10: R10.4 Other and unspecified abdominal pain	Diagnoses - main ICD10: R10.4 Other and unspecified abdominal pain || ||	TRUE	igd	NA	NA	NA	NA	NA	NA	NA	5	87712831	0.0012169	2e-10	452633	ebi-a-GCST011494	Daytime nap || id:ebi-a-GCST011494	TRUE	reported	igd	2.97149456320257e-05	13.4503052314581	2	1	TRUE
77	rs6665690	C	A	C	A	-0.00923907	8.24237e-05	0.170043	0.170648	FALSE	FALSE	FALSE	ukb-b-6223	1	162836235	0.00043822	463010	0.85	Diagnoses - main ICD10: R10.4 Other and unspecified abdominal pain || id:ukb-b-6223	Diagnoses - main ICD10: R10.4 Other and unspecified abdominal pain	Diagnoses - main ICD10: R10.4 Other and unspecified abdominal pain || ||	TRUE	igd	NA	NA	NA	NA	NA	NA	NA	1	162836235	0.00161461	5.99998e-09	452633	ebi-a-GCST011494	Daytime nap || id:ebi-a-GCST011494	TRUE	reported	igd	2.4093553703457e-05	10.9057520646725	2	1	TRUE
78	rs6919087	G	T	G	T	-0.0107806	0.000324255	0.3124	0.311972	FALSE	FALSE	FALSE	ukb-b-6223	6	37699156	0.000356002	463010	0.36	Diagnoses - main ICD10: R10.4 Other and unspecified abdominal pain || id:ukb-b-6223	Diagnoses - main ICD10: R10.4 Other and unspecified abdominal pain	Diagnoses - main ICD10: R10.4 Other and unspecified abdominal pain || ||	TRUE	igd	NA	NA	NA	NA	NA	NA	NA	6	37699156	0.0013114	1e-16	452633	ebi-a-GCST011494	Daytime nap || id:ebi-a-GCST011494	TRUE	reported	igd	4.99301365425338e-05	22.601056107201	2	1	TRUE
79	rs73817091	T	C	T	C	0.0165127	-0.00172869	0.042467	0.042177	FALSE	FALSE	FALSE	ukb-b-6223	5	159042652	0.000823274	463010	0.0359998	Diagnoses - main ICD10: R10.4 Other and unspecified abdominal pain || id:ukb-b-6223	Diagnoses - main ICD10: R10.4 Other and unspecified abdominal pain	Diagnoses - main ICD10: R10.4 Other and unspecified abdominal pain || ||	TRUE	igd	NA	NA	NA	NA	NA	NA	NA	5	159042652	0.00302224	3.79997e-08	452633	ebi-a-GCST011494	Daytime nap || id:ebi-a-GCST011494	TRUE	reported	igd	2.21754024126769e-05	10.037497154991	2	1	TRUE
80	rs7422655	T	C	T	C	-0.00783348	-0.000846218	0.736885	0.73629	FALSE	FALSE	FALSE	ukb-b-6223	2	208941004	0.000374355	463010	0.0239999	Diagnoses - main ICD10: R10.4 Other and unspecified abdominal pain || id:ukb-b-6223	Diagnoses - main ICD10: R10.4 Other and unspecified abdominal pain	Diagnoses - main ICD10: R10.4 Other and unspecified abdominal pain || ||	TRUE	igd	NA	NA	NA	NA	NA	NA	NA	2	208941004	0.00137827	1.09999e-08	452633	ebi-a-GCST011494	Daytime nap || id:ebi-a-GCST011494	TRUE	reported	igd	2.37949500408007e-05	10.7705883175286	2	1	TRUE
81	rs7423968	G	A	G	A	-0.00767586	-4.22741e-05	0.428827	0.428905	FALSE	FALSE	FALSE	ukb-b-6223	2	59467016	0.00033486	463010	0.9	Diagnoses - main ICD10: R10.4 Other and unspecified abdominal pain || id:ukb-b-6223	Diagnoses - main ICD10: R10.4 Other and unspecified abdominal pain	Diagnoses - main ICD10: R10.4 Other and unspecified abdominal pain || ||	TRUE	igd	NA	NA	NA	NA	NA	NA	NA	2	59467016	0.00123216	4.79999e-10	452633	ebi-a-GCST011494	Daytime nap || id:ebi-a-GCST011494	TRUE	reported	igd	2.88624954320528e-05	13.0644372421657	2	1	TRUE
82	rs75022160	T	C	T	C	-0.00988485	-0.000139873	0.137254	0.136581	FALSE	FALSE	FALSE	ukb-b-6223	2	25311861	0.000481772	463010	0.77	Diagnoses - main ICD10: R10.4 Other and unspecified abdominal pain || id:ukb-b-6223	Diagnoses - main ICD10: R10.4 Other and unspecified abdominal pain	Diagnoses - main ICD10: R10.4 Other and unspecified abdominal pain || ||	TRUE	igd	NA	NA	NA	NA	NA	NA	NA	2	25311861	0.00176929	1.7e-08	452633	ebi-a-GCST011494	Daytime nap || id:ebi-a-GCST011494	TRUE	reported	igd	2.31407871048532e-05	10.4744799957684	2	1	TRUE
83	rs76257331	A	G	A	G	0.00867666	-8.69808e-05	0.198266	0.198096	FALSE	FALSE	FALSE	ukb-b-6223	7	106916279	0.000413105	463010	0.83	Diagnoses - main ICD10: R10.4 Other and unspecified abdominal pain || id:ukb-b-6223	Diagnoses - main ICD10: R10.4 Other and unspecified abdominal pain	Diagnoses - main ICD10: R10.4 Other and unspecified abdominal pain || ||	TRUE	igd	NA	NA	NA	NA	NA	NA	NA	7	106916279	0.0015218	1.2e-08	452633	ebi-a-GCST011494	Daytime nap || id:ebi-a-GCST011494	TRUE	reported	igd	2.39339126386216e-05	10.8334900993375	2	1	TRUE
84	rs76824303	C	A	C	A	-0.0117977	0.000193656	0.099416	0.10002	FALSE	FALSE	FALSE	ukb-b-6223	3	62459819	0.000563028	463010	0.73	Diagnoses - main ICD10: R10.4 Other and unspecified abdominal pain || id:ukb-b-6223	Diagnoses - main ICD10: R10.4 Other and unspecified abdominal pain	Diagnoses - main ICD10: R10.4 Other and unspecified abdominal pain || ||	TRUE	igd	NA	NA	NA	NA	NA	NA	NA	3	62459819	0.00207749	1.7e-08	452633	ebi-a-GCST011494	Daytime nap || id:ebi-a-GCST011494	TRUE	reported	igd	2.49232804702356e-05	11.2813305302881	2	1	TRUE
85	rs7697461	T	A	T	A	0.0082009	0.000642649	0.742036	0.74908	FALSE	TRUE	FALSE	ukb-b-6223	4	79568125	0.000379652	463010	0.0909997	Diagnoses - main ICD10: R10.4 Other and unspecified abdominal pain || id:ukb-b-6223	Diagnoses - main ICD10: R10.4 Other and unspecified abdominal pain	Diagnoses - main ICD10: R10.4 Other and unspecified abdominal pain || ||	TRUE	igd	TRUE	rs7697461	rs7669866	A	T	T	C	4	79565819	0.00139778	5.99998e-09	452633	ebi-a-GCST011494	Daytime nap || id:ebi-a-GCST011494	TRUE	reported	igd	2.57476209126173e-05	11.6544714762124	2	1	TRUE
86	rs77154532	G	A	G	A	-0.00769324	-0.000297	0.358326	0.359499	FALSE	FALSE	FALSE	ukb-b-6223	3	19377311	0.000344745	463010	0.39	Diagnoses - main ICD10: R10.4 Other and unspecified abdominal pain || id:ukb-b-6223	Diagnoses - main ICD10: R10.4 Other and unspecified abdominal pain	Diagnoses - main ICD10: R10.4 Other and unspecified abdominal pain || ||	TRUE	igd	NA	NA	NA	NA	NA	NA	NA	3	19377311	0.0012705	1.40001e-09	452633	ebi-a-GCST011494	Daytime nap || id:ebi-a-GCST011494	TRUE	reported	igd	2.72170669543812e-05	12.3196235366472	2	1	TRUE
87	rs7814873	T	C	T	C	-0.00720972	0.000337693	0.617006	0.616094	FALSE	FALSE	FALSE	ukb-b-6223	8	142213997	0.000342769	463010	0.32	Diagnoses - main ICD10: R10.4 Other and unspecified abdominal pain || id:ukb-b-6223	Diagnoses - main ICD10: R10.4 Other and unspecified abdominal pain	Diagnoses - main ICD10: R10.4 Other and unspecified abdominal pain || ||	TRUE	igd	NA	NA	NA	NA	NA	NA	NA	8	142213997	0.00126385	1.5e-08	452633	ebi-a-GCST011494	Daytime nap || id:ebi-a-GCST011494	TRUE	reported	igd	2.45667751249084e-05	11.1199571730497	2	1	TRUE
88	rs785145	G	T	G	T	0.0069889	0.0001235	0.431455	0.431522	FALSE	FALSE	FALSE	ukb-b-6223	6	114650655	0.00033258	463010	0.709999	Diagnoses - main ICD10: R10.4 Other and unspecified abdominal pain || id:ukb-b-6223	Diagnoses - main ICD10: R10.4 Other and unspecified abdominal pain	Diagnoses - main ICD10: R10.4 Other and unspecified abdominal pain || ||	TRUE	igd	NA	NA	NA	NA	NA	NA	NA	6	114650655	0.00122527	1e-08	452633	ebi-a-GCST011494	Daytime nap || id:ebi-a-GCST011494	TRUE	reported	igd	2.39633758467775e-05	10.8468266994877	2	1	TRUE
89	rs7932966	T	A	T	A	-0.00872023	7.22375e-05	0.763358	0.763942	FALSE	TRUE	FALSE	ukb-b-6223	11	92792866	0.000387648	463010	0.85	Diagnoses - main ICD10: R10.4 Other and unspecified abdominal pain || id:ukb-b-6223	Diagnoses - main ICD10: R10.4 Other and unspecified abdominal pain	Diagnoses - main ICD10: R10.4 Other and unspecified abdominal pain || ||	TRUE	igd	NA	NA	NA	NA	NA	NA	NA	11	92792866	0.00142689	1.09999e-09	452633	ebi-a-GCST011494	Daytime nap || id:ebi-a-GCST011494	TRUE	reported	igd	2.74729922579907e-05	12.4354695982866	2	1	TRUE
90	rs80163246	C	T	C	T	0.0119129	0.000203619	0.117455	0.116671	FALSE	FALSE	FALSE	ukb-b-6223	2	164574344	0.000513398	463010	0.69	Diagnoses - main ICD10: R10.4 Other and unspecified abdominal pain || id:ukb-b-6223	Diagnoses - main ICD10: R10.4 Other and unspecified abdominal pain	Diagnoses - main ICD10: R10.4 Other and unspecified abdominal pain || ||	TRUE	igd	NA	NA	NA	NA	NA	NA	NA	2	164574344	0.00188438	1.40001e-10	452633	ebi-a-GCST011494	Daytime nap || id:ebi-a-GCST011494	TRUE	reported	igd	2.94220789235549e-05	13.317736840752	2	1	TRUE
91	rs908442	T	A	T	A	-0.0102781	-0.000275539	0.408654	0.408462	FALSE	TRUE	FALSE	ukb-b-6223	2	236800163	0.000335696	463010	0.41	Diagnoses - main ICD10: R10.4 Other and unspecified abdominal pain || id:ukb-b-6223	Diagnoses - main ICD10: R10.4 Other and unspecified abdominal pain	Diagnoses - main ICD10: R10.4 Other and unspecified abdominal pain || ||	TRUE	igd	NA	NA	NA	NA	NA	NA	NA	2	236800163	0.00123558	1.39991e-16	452633	ebi-a-GCST011494	Daytime nap || id:ebi-a-GCST011494	TRUE	reported	igd	5.1056741127953e-05	23.1110437680653	2	1	TRUE
92	rs910187	A	G	A	G	-0.00731754	-0.000558947	0.373967	0.372993	FALSE	FALSE	FALSE	ukb-b-6223	20	45841052	0.000340763	463010	0.1	Diagnoses - main ICD10: R10.4 Other and unspecified abdominal pain || id:ukb-b-6223	Diagnoses - main ICD10: R10.4 Other and unspecified abdominal pain	Diagnoses - main ICD10: R10.4 Other and unspecified abdominal pain || ||	TRUE	igd	NA	NA	NA	NA	NA	NA	NA	20	45841052	0.00125594	4.90004e-09	452633	ebi-a-GCST011494	Daytime nap || id:ebi-a-GCST011494	TRUE	reported	igd	2.50721000978684e-05	11.3486942749971	2	1	TRUE
93	rs9287862	T	C	T	C	-0.0122526	-0.000711234	0.913226	0.91329	FALSE	FALSE	FALSE	ukb-b-6223	2	151500518	0.000584727	463010	0.22	Diagnoses - main ICD10: R10.4 Other and unspecified abdominal pain || id:ukb-b-6223	Diagnoses - main ICD10: R10.4 Other and unspecified abdominal pain	Diagnoses - main ICD10: R10.4 Other and unspecified abdominal pain || ||	TRUE	igd	NA	NA	NA	NA	NA	NA	NA	2	151500518	0.00215162	2e-08	452633	ebi-a-GCST011494	Daytime nap || id:ebi-a-GCST011494	TRUE	reported	igd	2.37932842030686e-05	10.7698342718468	2	1	TRUE
94	rs9309116	T	C	T	C	0.00737914	-2.17064e-05	0.652831	0.653631	FALSE	FALSE	FALSE	ukb-b-6223	2	44557919	0.0003459	463010	0.95	Diagnoses - main ICD10: R10.4 Other and unspecified abdominal pain || id:ukb-b-6223	Diagnoses - main ICD10: R10.4 Other and unspecified abdominal pain	Diagnoses - main ICD10: R10.4 Other and unspecified abdominal pain || ||	TRUE	igd	NA	NA	NA	NA	NA	NA	NA	2	44557919	0.00127277	3.89996e-09	452633	ebi-a-GCST011494	Daytime nap || id:ebi-a-GCST011494	TRUE	reported	igd	2.46821622657138e-05	11.1721875422381	2	1	TRUE
95	rs936944	A	G	A	G	-0.00913528	0.000392108	0.837821	0.839001	FALSE	FALSE	FALSE	ukb-b-6223	3	44385814	0.00044757	463010	0.38	Diagnoses - main ICD10: R10.4 Other and unspecified abdominal pain || id:ukb-b-6223	Diagnoses - main ICD10: R10.4 Other and unspecified abdominal pain	Diagnoses - main ICD10: R10.4 Other and unspecified abdominal pain || ||	TRUE	igd	NA	NA	NA	NA	NA	NA	NA	3	44385814	0.00164374	3.2e-08	452633	ebi-a-GCST011494	Daytime nap || id:ebi-a-GCST011494	TRUE	reported	igd	2.26787744624877e-05	10.2653491692688	2	1	TRUE
96	rs9389556	G	C	G	C	0.00841517	-0.00069557	0.260947	0.261738	FALSE	TRUE	FALSE	ukb-b-6223	6	100079774	0.000374862	463010	0.064	Diagnoses - main ICD10: R10.4 Other and unspecified abdominal pain || id:ukb-b-6223	Diagnoses - main ICD10: R10.4 Other and unspecified abdominal pain	Diagnoses - main ICD10: R10.4 Other and unspecified abdominal pain || ||	TRUE	igd	NA	NA	NA	NA	NA	NA	NA	6	100079774	0.00138285	9.69996e-10	452633	ebi-a-GCST011494	Daytime nap || id:ebi-a-GCST011494	TRUE	reported	igd	2.73138975382891e-05	12.3634544507814	2	1	TRUE
97	rs9460110	C	T	C	T	0.00735568	9.63551e-05	0.369782	0.369872	FALSE	FALSE	FALSE	ukb-b-6223	6	170621249	0.000341241	463010	0.780001	Diagnoses - main ICD10: R10.4 Other and unspecified abdominal pain || id:ukb-b-6223	Diagnoses - main ICD10: R10.4 Other and unspecified abdominal pain	Diagnoses - main ICD10: R10.4 Other and unspecified abdominal pain || ||	TRUE	igd	NA	NA	NA	NA	NA	NA	NA	6	170621249	0.00125751	8.40001e-09	452633	ebi-a-GCST011494	Daytime nap || id:ebi-a-GCST011494	TRUE	reported	igd	2.52180917738973e-05	11.414777956629	2	1	TRUE
98	rs9475168	G	T	G	T	-0.00876859	0.000198373	0.218856	0.219044	FALSE	FALSE	FALSE	ukb-b-6223	6	55009408	0.000400606	463010	0.62	Diagnoses - main ICD10: R10.4 Other and unspecified abdominal pain || id:ukb-b-6223	Diagnoses - main ICD10: R10.4 Other and unspecified abdominal pain	Diagnoses - main ICD10: R10.4 Other and unspecified abdominal pain || ||	TRUE	igd	NA	NA	NA	NA	NA	NA	NA	6	55009408	0.00147675	1.89998e-09	452633	ebi-a-GCST011494	Daytime nap || id:ebi-a-GCST011494	TRUE	reported	igd	2.62893036179912e-05	11.8996666198637	2	1	TRUE
99	rs962247	A	G	A	G	-0.00796355	-0.000505991	0.476801	0.475826	FALSE	FALSE	FALSE	ukb-b-6223	18	23084118	0.000332355	463010	0.13	Diagnoses - main ICD10: R10.4 Other and unspecified abdominal pain || id:ukb-b-6223	Diagnoses - main ICD10: R10.4 Other and unspecified abdominal pain	Diagnoses - main ICD10: R10.4 Other and unspecified abdominal pain || ||	TRUE	igd	NA	NA	NA	NA	NA	NA	NA	18	23084118	0.00122493	5.70033e-11	452633	ebi-a-GCST011494	Daytime nap || id:ebi-a-GCST011494	TRUE	reported	igd	3.16408018392475e-05	14.3220609387925	2	1	TRUE
100	rs971415	G	A	G	A	-0.0110652	0.000313699	0.122378	0.122741	FALSE	FALSE	FALSE	ukb-b-6223	9	108846445	0.000501539	463010	0.53	Diagnoses - main ICD10: R10.4 Other and unspecified abdominal pain || id:ukb-b-6223	Diagnoses - main ICD10: R10.4 Other and unspecified abdominal pain	Diagnoses - main ICD10: R10.4 Other and unspecified abdominal pain || ||	TRUE	igd	NA	NA	NA	NA	NA	NA	NA	9	108846445	0.00185108	1.2e-09	452633	ebi-a-GCST011494	Daytime nap || id:ebi-a-GCST011494	TRUE	reported	igd	2.63002201974136e-05	11.9046080619889	2	1	TRUE
101	rs9939355	T	C	T	C	-0.00726404	-3.44745e-06	0.557671	0.55634	FALSE	FALSE	FALSE	ukb-b-6223	16	23837048	0.000331983	463010	0.99	Diagnoses - main ICD10: R10.4 Other and unspecified abdominal pain || id:ukb-b-6223	Diagnoses - main ICD10: R10.4 Other and unspecified abdominal pain	Diagnoses - main ICD10: R10.4 Other and unspecified abdominal pain || ||	TRUE	igd	NA	NA	NA	NA	NA	NA	NA	16	23837048	0.00122438	4.49997e-09	452633	ebi-a-GCST011494	Daytime nap || id:ebi-a-GCST011494	TRUE	reported	igd	2.60321431697768e-05	11.7832617386358	2	1	TRUE
102	rs9965170	A	G	A	G	-0.0136374	-0.000246681	0.423393	0.42388	FALSE	FALSE	FALSE	ukb-b-6223	18	44788274	0.000333252	463010	0.46	Diagnoses - main ICD10: R10.4 Other and unspecified abdominal pain || id:ukb-b-6223	Diagnoses - main ICD10: R10.4 Other and unspecified abdominal pain	Diagnoses - main ICD10: R10.4 Other and unspecified abdominal pain || ||	TRUE	igd	NA	NA	NA	NA	NA	NA	NA	18	44788274	0.00122874	7.8001e-29	452633	ebi-a-GCST011494	Daytime nap || id:ebi-a-GCST011494	TRUE	reported	igd	9.08064583620138e-05	41.1055507043352	2	1	TRUE
