# Supplementary material for: The causal relationship between sleep characteristics and multi-site pain perception: a two-sample Mendelian randomization study
Source: Front Neurosci. 2024 Aug 13;18:1428951. doi: 10.3389/fnins.2024.1428951 (PMC11347297; doi:10.3389/fnins.2024.1428951)
Supplement: Supplementary file 3 [file Data_Sheet_3.ZIP › Daytime Nap/DN_Abdomen_Pain_res_OR.csv]

	id.exposure	id.outcome	outcome	exposure	method	nsnp	b	se	pval	lo_ci	up_ci	or	or_lci95	or_uci95
1	ebi-a-GCST011494	ukb-b-6223	Diagnoses - main ICD10: R10.4 Other and unspecified abdominal pain || id:ukb-b-6223	Daytime nap || id:ebi-a-GCST011494	MR Egger	100	0.00416899513088729	0.0149648839542572	0.781150158878302	-0.0251621774194569	0.0335001676812314	1.00417769748024	0.975151751609	1.03406761712
2	ebi-a-GCST011494	ukb-b-6223	Diagnoses - main ICD10: R10.4 Other and unspecified abdominal pain || id:ukb-b-6223	Daytime nap || id:ebi-a-GCST011494	Weighted median	100	0.00988304958985087	0.00595270598296404	0.0968618226372748	-0.00178425413675865	0.0215503533164604	1.00993204821002	0.998217336698362	1.02178423926721
3	ebi-a-GCST011494	ukb-b-6223	Diagnoses - main ICD10: R10.4 Other and unspecified abdominal pain || id:ukb-b-6223	Daytime nap || id:ebi-a-GCST011494	Inverse variance weighted	100	0.00916053217945491	0.00423078216876897	0.0303716010921861	0.000868199128667722	0.0174528652302421	1.00920261826652	1.00086857612263	1.01760605639317
4	ebi-a-GCST011494	ukb-b-6223	Diagnoses - main ICD10: R10.4 Other and unspecified abdominal pain || id:ukb-b-6223	Daytime nap || id:ebi-a-GCST011494	Simple mode	100	0.00808816009604219	0.0131768584634939	0.540745124580965	-0.0177384824924059	0.0339148026844902	1.00812095762718	0.982417918252154	1.03449646665166
5	ebi-a-GCST011494	ukb-b-6223	Diagnoses - main ICD10: R10.4 Other and unspecified abdominal pain || id:ukb-b-6223	Daytime nap || id:ebi-a-GCST011494	Weighted mode	100	0.00931092442880244	0.011066138573652	0.402157970906697	-0.0123787071755555	0.0310005560331604	1.00935440593188	0.987697593859553	1.03148607742683
