# Supplementary material for: The causal relationship between sleep characteristics and multi-site pain perception: a two-sample Mendelian randomization study
Source: Front Neurosci. 2024 Aug 13;18:1428951. doi: 10.3389/fnins.2024.1428951 (PMC11347297; doi:10.3389/fnins.2024.1428951)
Supplement: Supplementary file 3 [file Data_Sheet_3.ZIP › Daytime Nap/DN_Back_Pain_data.csv]

	SNP	effect_allele.exposure	other_allele.exposure	effect_allele.outcome	other_allele.outcome	beta.exposure	beta.outcome	eaf.exposure	eaf.outcome	remove	palindromic	ambiguous	id.outcome	chr	pos	se.outcome	samplesize.outcome	pval.outcome	outcome	originalname.outcome	outcome.deprecated	mr_keep.outcome	data_source.outcome	proxy.outcome	target_snp.outcome	proxy_snp.outcome	target_a1.outcome	target_a2.outcome	proxy_a1.outcome	proxy_a2.outcome	chr.exposure	pos.exposure	se.exposure	pval.exposure	samplesize.exposure	id.exposure	exposure	mr_keep.exposure	pval_origin.exposure	data_source.exposure	R2	action	SNP_index	mr_keep
1	rs1001817	T	C	T	C	-0.00775426	-0.000127715	0.492788	0.494352	FALSE	FALSE	FALSE	ukb-b-11241	3	183995341	0.00015245	462933	0.4	Non-cancer illness code, self-reported: back pain || id:ukb-b-11241	Non-cancer illness code, self-reported: back pain	Non-cancer illness code, self-reported: back pain || ||	TRUE	igd	NA	NA	NA	NA	NA	NA	NA	3	183995341	0.00121418	1.7e-10	452633	ebi-a-GCST011494	Daytime nap || id:ebi-a-GCST011494	TRUE	reported	igd	3.00580191481848e-05	2	1	TRUE
2	rs10149986	G	T	G	T	0.0109384	-0.000723039	0.185198	0.185607	FALSE	FALSE	FALSE	ukb-b-11241	14	29723729	0.000196122	462933	0.000230001	Non-cancer illness code, self-reported: back pain || id:ukb-b-11241	Non-cancer illness code, self-reported: back pain	Non-cancer illness code, self-reported: back pain || ||	TRUE	igd	TRUE	rs10149986	rs10142183	G	T	C	G	14	29721044	0.00156608	4.40048e-12	452633	ebi-a-GCST011494	Daytime nap || id:ebi-a-GCST011494	TRUE	reported	igd	3.61098742395318e-05	2	1	TRUE
3	rs10152428	C	G	C	G	0.00780688	-0.00014451	0.729765	0.729806	FALSE	TRUE	FALSE	ukb-b-11241	15	93510243	0.000171862	462933	0.4	Non-cancer illness code, self-reported: back pain || id:ukb-b-11241	Non-cancer illness code, self-reported: back pain	Non-cancer illness code, self-reported: back pain || ||	TRUE	igd	NA	NA	NA	NA	NA	NA	NA	15	93510243	0.00136996	1.09999e-08	452633	ebi-a-GCST011494	Daytime nap || id:ebi-a-GCST011494	TRUE	reported	igd	2.40386254477302e-05	2	1	TRUE
4	rs10257273	T	A	T	A	-0.0107366	-0.000164393	0.14931	0.149657	FALSE	TRUE	FALSE	ukb-b-11241	7	99188589	0.000213761	462933	0.44	Non-cancer illness code, self-reported: back pain || id:ukb-b-11241	Non-cancer illness code, self-reported: back pain	Non-cancer illness code, self-reported: back pain || ||	TRUE	igd	NA	NA	NA	NA	NA	NA	NA	7	99188589	0.00170413	8.9e-10	452633	ebi-a-GCST011494	Daytime nap || id:ebi-a-GCST011494	TRUE	reported	igd	2.92835527794904e-05	2	1	TRUE
5	rs10772659	A	T	A	T	0.00731105	0.000352836	0.442732	0.443237	FALSE	TRUE	TRUE	ukb-b-11241	12	13504828	0.000154032	462933	0.0219999	Non-cancer illness code, self-reported: back pain || id:ukb-b-11241	Non-cancer illness code, self-reported: back pain	Non-cancer illness code, self-reported: back pain || ||	TRUE	igd	NA	NA	NA	NA	NA	NA	NA	12	13504828	0.00122761	2.69998e-09	452633	ebi-a-GCST011494	Daytime nap || id:ebi-a-GCST011494	TRUE	reported	igd	2.63751247397645e-05	2	1	FALSE
6	rs10811438	C	G	C	G	-0.00721671	0.00011292	0.39342	0.39333	FALSE	TRUE	FALSE	ukb-b-11241	9	20962282	0.000155936	462933	0.47	Non-cancer illness code, self-reported: back pain || id:ukb-b-11241	Non-cancer illness code, self-reported: back pain	Non-cancer illness code, self-reported: back pain || ||	TRUE	igd	NA	NA	NA	NA	NA	NA	NA	9	20962282	0.0012428	3.2e-09	452633	ebi-a-GCST011494	Daytime nap || id:ebi-a-GCST011494	TRUE	reported	igd	2.48572467790455e-05	2	1	TRUE
7	rs10835420	A	T	A	T	-0.00889802	7.8218e-05	0.249174	0.248818	FALSE	TRUE	FALSE	ukb-b-11241	11	28866669	0.000176053	462933	0.66	Non-cancer illness code, self-reported: back pain || id:ukb-b-11241	Non-cancer illness code, self-reported: back pain	Non-cancer illness code, self-reported: back pain || ||	TRUE	igd	NA	NA	NA	NA	NA	NA	NA	11	28866669	0.00140206	1.7e-10	452633	ebi-a-GCST011494	Daytime nap || id:ebi-a-GCST011494	TRUE	reported	igd	2.96250285803787e-05	2	1	TRUE
8	rs10840017	G	A	G	A	-0.00894142	-7.14161e-05	0.232631	0.23324	FALSE	FALSE	FALSE	ukb-b-11241	11	8335754	0.000185699	462933	0.7	Non-cancer illness code, self-reported: back pain || id:ukb-b-11241	Non-cancer illness code, self-reported: back pain	Non-cancer illness code, self-reported: back pain || ||	TRUE	igd	NA	NA	NA	NA	NA	NA	NA	11	8335754	0.00148101	2e-09	452633	ebi-a-GCST011494	Daytime nap || id:ebi-a-GCST011494	TRUE	reported	igd	2.85439994516435e-05	2	1	TRUE
9	rs10875606	A	C	A	C	-0.00737707	-0.000341375	0.684233	0.684557	FALSE	FALSE	FALSE	ukb-b-11241	5	143769614	0.000164261	462933	0.0379997	Non-cancer illness code, self-reported: back pain || id:ukb-b-11241	Non-cancer illness code, self-reported: back pain	Non-cancer illness code, self-reported: back pain || ||	TRUE	igd	NA	NA	NA	NA	NA	NA	NA	5	143769614	0.0013077	1.29999e-08	452633	ebi-a-GCST011494	Daytime nap || id:ebi-a-GCST011494	TRUE	reported	igd	2.35162767005378e-05	2	1	TRUE
10	rs10875622	A	G	A	G	0.0104621	-0.000124174	0.575365	0.575888	FALSE	FALSE	FALSE	ukb-b-11241	5	146693062	0.000154351	462933	0.42	Non-cancer illness code, self-reported: back pain || id:ukb-b-11241	Non-cancer illness code, self-reported: back pain	Non-cancer illness code, self-reported: back pain || ||	TRUE	igd	NA	NA	NA	NA	NA	NA	NA	5	146693062	0.0012291	1.29987e-17	452633	ebi-a-GCST011494	Daytime nap || id:ebi-a-GCST011494	TRUE	reported	igd	5.34843788747229e-05	2	1	TRUE
11	rs11071755	A	G	A	G	-0.00711401	0.000237022	0.425078	0.424628	FALSE	FALSE	FALSE	ukb-b-11241	15	63793936	0.000154026	462933	0.12	Non-cancer illness code, self-reported: back pain || id:ukb-b-11241	Non-cancer illness code, self-reported: back pain	Non-cancer illness code, self-reported: back pain || ||	TRUE	igd	NA	NA	NA	NA	NA	NA	NA	15	63793936	0.00122819	5.19996e-09	452633	ebi-a-GCST011494	Daytime nap || id:ebi-a-GCST011494	TRUE	reported	igd	2.47363999724226e-05	2	1	TRUE
12	rs112520848	C	G	C	G	0.00702449	5.75364e-05	0.385884	0.387975	FALSE	TRUE	FALSE	ukb-b-11241	17	64308310	0.000156917	462933	0.709999	Non-cancer illness code, self-reported: back pain || id:ukb-b-11241	Non-cancer illness code, self-reported: back pain	Non-cancer illness code, self-reported: back pain || ||	TRUE	igd	NA	NA	NA	NA	NA	NA	NA	17	64308310	0.00125191	1.79999e-08	452633	ebi-a-GCST011494	Daytime nap || id:ebi-a-GCST011494	TRUE	reported	igd	2.33865832743868e-05	2	1	TRUE
13	rs11258652	A	C	A	C	-0.0104004	0.000160153	0.236815	0.235886	FALSE	FALSE	FALSE	ukb-b-11241	10	13868855	0.000179631	462933	0.37	Non-cancer illness code, self-reported: back pain || id:ukb-b-11241	Non-cancer illness code, self-reported: back pain	Non-cancer illness code, self-reported: back pain || ||	TRUE	igd	NA	NA	NA	NA	NA	NA	NA	10	13868855	0.00142918	3.69999e-13	452633	ebi-a-GCST011494	Daytime nap || id:ebi-a-GCST011494	TRUE	reported	igd	3.90993118831149e-05	2	1	TRUE
14	rs11615756	T	C	T	C	0.0182673	-5.71916e-05	0.404611	0.403472	FALSE	FALSE	FALSE	ukb-b-11241	12	117942076	0.000155589	462933	0.709999	Non-cancer illness code, self-reported: back pain || id:ukb-b-11241	Non-cancer illness code, self-reported: back pain	Non-cancer illness code, self-reported: back pain || ||	TRUE	igd	NA	NA	NA	NA	NA	NA	NA	12	117942076	0.00123883	1.39991e-49	452633	ebi-a-GCST011494	Daytime nap || id:ebi-a-GCST011494	TRUE	reported	igd	0.00016077451577149	2	1	TRUE
15	rs11682175	C	T	C	T	0.0069583	5.74787e-05	0.472864	0.473318	FALSE	FALSE	FALSE	ukb-b-11241	2	57987593	0.000152888	462933	0.709999	Non-cancer illness code, self-reported: back pain || id:ukb-b-11241	Non-cancer illness code, self-reported: back pain	Non-cancer illness code, self-reported: back pain || ||	TRUE	igd	NA	NA	NA	NA	NA	NA	NA	2	57987593	0.0012166	1.09999e-08	452633	ebi-a-GCST011494	Daytime nap || id:ebi-a-GCST011494	TRUE	reported	igd	2.41376631363356e-05	2	1	TRUE
16	rs11860072	T	C	T	C	-0.00897773	-0.000179045	0.447209	0.477961	FALSE	FALSE	FALSE	ukb-b-11241	16	56198604	0.000152322	462933	0.24	Non-cancer illness code, self-reported: back pain || id:ukb-b-11241	Non-cancer illness code, self-reported: back pain	Non-cancer illness code, self-reported: back pain || ||	TRUE	igd	TRUE	rs11860072	rs1190645	T	C	C	T	16	56193408	0.00123952	2.80027e-13	452633	ebi-a-GCST011494	Daytime nap || id:ebi-a-GCST011494	TRUE	reported	igd	3.9850573388991e-05	2	1	TRUE
17	rs12042846	C	T	C	T	0.00901497	-4.35067e-05	0.178874	0.178561	FALSE	FALSE	FALSE	ukb-b-11241	1	98667103	0.000200046	462933	0.83	Non-cancer illness code, self-reported: back pain || id:ukb-b-11241	Non-cancer illness code, self-reported: back pain	Non-cancer illness code, self-reported: back pain || ||	TRUE	igd	NA	NA	NA	NA	NA	NA	NA	1	98667103	0.00159014	1.89998e-08	452633	ebi-a-GCST011494	Daytime nap || id:ebi-a-GCST011494	TRUE	reported	igd	2.38734722965207e-05	2	1	TRUE
18	rs12346996	C	T	C	T	-0.00796106	-7.74659e-05	0.728071	0.728603	FALSE	FALSE	FALSE	ukb-b-11241	9	131840856	0.000171405	462933	0.649999	Non-cancer illness code, self-reported: back pain || id:ukb-b-11241	Non-cancer illness code, self-reported: back pain	Non-cancer illness code, self-reported: back pain || ||	TRUE	igd	NA	NA	NA	NA	NA	NA	NA	9	131840856	0.00136459	5e-09	452633	ebi-a-GCST011494	Daytime nap || id:ebi-a-GCST011494	TRUE	reported	igd	2.50958002133073e-05	2	1	TRUE
19	rs12451365	C	T	C	T	0.010628	-0.000258403	0.204638	0.204154	FALSE	FALSE	FALSE	ukb-b-11241	17	35595368	0.000188885	462933	0.17	Non-cancer illness code, self-reported: back pain || id:ukb-b-11241	Non-cancer illness code, self-reported: back pain	Non-cancer illness code, self-reported: back pain || ||	TRUE	igd	NA	NA	NA	NA	NA	NA	NA	17	35595368	0.00150388	1.50003e-12	452633	ebi-a-GCST011494	Daytime nap || id:ebi-a-GCST011494	TRUE	reported	igd	3.6769202266142e-05	2	1	TRUE
20	rs12657723	T	C	T	C	0.00818319	-0.000100755	0.321683	0.320652	FALSE	FALSE	FALSE	ukb-b-11241	5	62760828	0.000163175	462933	0.54	Non-cancer illness code, self-reported: back pain || id:ukb-b-11241	Non-cancer illness code, self-reported: back pain	Non-cancer illness code, self-reported: back pain || ||	TRUE	igd	NA	NA	NA	NA	NA	NA	NA	5	62760828	0.00129849	2e-10	452633	ebi-a-GCST011494	Daytime nap || id:ebi-a-GCST011494	TRUE	reported	igd	2.92237589693116e-05	2	1	TRUE
21	rs12992648	G	A	G	A	-0.00765323	0.000427276	0.282932	0.281504	FALSE	FALSE	FALSE	ukb-b-11241	2	206843819	0.000169469	462933	0.012	Non-cancer illness code, self-reported: back pain || id:ukb-b-11241	Non-cancer illness code, self-reported: back pain	Non-cancer illness code, self-reported: back pain || ||	TRUE	igd	NA	NA	NA	NA	NA	NA	NA	2	206843819	0.00134659	2.39999e-08	452633	ebi-a-GCST011494	Daytime nap || id:ebi-a-GCST011494	TRUE	reported	igd	2.37663198550823e-05	2	1	TRUE
22	rs13033444	G	A	G	A	0.00974179	-4.97971e-05	0.282805	0.281906	FALSE	FALSE	FALSE	ukb-b-11241	2	23611438	0.000169846	462933	0.77	Non-cancer illness code, self-reported: back pain || id:ukb-b-11241	Non-cancer illness code, self-reported: back pain	Non-cancer illness code, self-reported: back pain || ||	TRUE	igd	NA	NA	NA	NA	NA	NA	NA	2	23611438	0.00135018	3.59998e-13	452633	ebi-a-GCST011494	Daytime nap || id:ebi-a-GCST011494	TRUE	reported	igd	3.84974407461645e-05	2	1	TRUE
23	rs13150944	G	A	G	A	0.00860076	0.000142213	0.689386	0.687763	FALSE	FALSE	FALSE	ukb-b-11241	4	85408000	0.000165666	462933	0.39	Non-cancer illness code, self-reported: back pain || id:ukb-b-11241	Non-cancer illness code, self-reported: back pain	Non-cancer illness code, self-reported: back pain || ||	TRUE	igd	NA	NA	NA	NA	NA	NA	NA	4	85408000	0.0013218	6.79986e-11	452633	ebi-a-GCST011494	Daytime nap || id:ebi-a-GCST011494	TRUE	reported	igd	3.168014346818e-05	2	1	TRUE
24	rs13263535	T	G	T	G	-0.00687135	-7.6411e-05	0.468536	0.469897	FALSE	FALSE	FALSE	ukb-b-11241	8	1175131	0.00015262	462933	0.62	Non-cancer illness code, self-reported: back pain || id:ukb-b-11241	Non-cancer illness code, self-reported: back pain	Non-cancer illness code, self-reported: back pain || ||	TRUE	igd	NA	NA	NA	NA	NA	NA	NA	8	1175131	0.00121641	1.6e-08	452633	ebi-a-GCST011494	Daytime nap || id:ebi-a-GCST011494	TRUE	reported	igd	2.35142403959952e-05	2	1	TRUE
25	rs13284688	C	T	C	T	0.0150717	0.000297541	0.206572	0.207041	FALSE	FALSE	FALSE	ukb-b-11241	9	81727018	0.00018797	462933	0.11	Non-cancer illness code, self-reported: back pain || id:ukb-b-11241	Non-cancer illness code, self-reported: back pain	Non-cancer illness code, self-reported: back pain || ||	TRUE	igd	NA	NA	NA	NA	NA	NA	NA	9	81727018	0.00149894	1.69981e-23	452633	ebi-a-GCST011494	Daytime nap || id:ebi-a-GCST011494	TRUE	reported	igd	7.44617869889591e-05	2	1	TRUE
26	rs1546977	G	A	G	A	0.00827718	7.22522e-05	0.439655	0.437625	FALSE	FALSE	FALSE	ukb-b-11241	6	84314423	0.00015351	462933	0.64	Non-cancer illness code, self-reported: back pain || id:ukb-b-11241	Non-cancer illness code, self-reported: back pain	Non-cancer illness code, self-reported: back pain || ||	TRUE	igd	NA	NA	NA	NA	NA	NA	NA	6	84314423	0.00122321	1e-11	452633	ebi-a-GCST011494	Daytime nap || id:ebi-a-GCST011494	TRUE	reported	igd	3.37568809944858e-05	2	1	TRUE
27	rs1601440	T	C	T	C	-0.00912653	0.000255674	0.721378	0.721357	FALSE	FALSE	FALSE	ukb-b-11241	3	84665393	0.000170323	462933	0.13	Non-cancer illness code, self-reported: back pain || id:ukb-b-11241	Non-cancer illness code, self-reported: back pain	Non-cancer illness code, self-reported: back pain || ||	TRUE	igd	NA	NA	NA	NA	NA	NA	NA	3	84665393	0.00135575	1.9002e-11	452633	ebi-a-GCST011494	Daytime nap || id:ebi-a-GCST011494	TRUE	reported	igd	3.34826378759936e-05	2	1	TRUE
28	rs17158413	A	G	A	G	0.00925014	-0.000387315	0.237279	0.237364	FALSE	FALSE	FALSE	ukb-b-11241	15	83235408	0.000179307	462933	0.0309999	Non-cancer illness code, self-reported: back pain || id:ukb-b-11241	Non-cancer illness code, self-reported: back pain	Non-cancer illness code, self-reported: back pain || ||	TRUE	igd	NA	NA	NA	NA	NA	NA	NA	15	83235408	0.00142955	4.40048e-11	452633	ebi-a-GCST011494	Daytime nap || id:ebi-a-GCST011494	TRUE	reported	igd	3.09707423041657e-05	2	1	TRUE
29	rs17265513	C	T	C	T	0.00913188	-0.000137603	0.199401	0.198226	FALSE	FALSE	FALSE	ukb-b-11241	20	39832628	0.00019094	462933	0.47	Non-cancer illness code, self-reported: back pain || id:ukb-b-11241	Non-cancer illness code, self-reported: back pain	Non-cancer illness code, self-reported: back pain || ||	TRUE	igd	NA	NA	NA	NA	NA	NA	NA	20	39832628	0.00151965	2e-09	452633	ebi-a-GCST011494	Daytime nap || id:ebi-a-GCST011494	TRUE	reported	igd	2.66251928874909e-05	2	1	TRUE
30	rs174541	C	T	C	T	0.00988214	-0.000184162	0.360451	0.359081	FALSE	FALSE	FALSE	ukb-b-11241	11	61565908	0.000158606	462933	0.25	Non-cancer illness code, self-reported: back pain || id:ukb-b-11241	Non-cancer illness code, self-reported: back pain	Non-cancer illness code, self-reported: back pain || ||	TRUE	igd	NA	NA	NA	NA	NA	NA	NA	11	61565908	0.00126293	4.40048e-15	452633	ebi-a-GCST011494	Daytime nap || id:ebi-a-GCST011494	TRUE	reported	igd	4.50248276503363e-05	2	1	TRUE
31	rs17502738	C	T	C	T	-0.00870459	-0.000189054	0.195889	0.196686	FALSE	FALSE	FALSE	ukb-b-11241	9	37441650	0.000191749	462933	0.32	Non-cancer illness code, self-reported: back pain || id:ukb-b-11241	Non-cancer illness code, self-reported: back pain	Non-cancer illness code, self-reported: back pain || ||	TRUE	igd	NA	NA	NA	NA	NA	NA	NA	9	37441650	0.00153004	2e-08	452633	ebi-a-GCST011494	Daytime nap || id:ebi-a-GCST011494	TRUE	reported	igd	2.38700147840805e-05	2	1	TRUE
32	rs1883048	C	T	C	T	0.00787143	0.000398195	0.523561	0.524838	FALSE	FALSE	FALSE	ukb-b-11241	21	47397586	0.000153335	462933	0.00940005	Non-cancer illness code, self-reported: back pain || id:ukb-b-11241	Non-cancer illness code, self-reported: back pain	Non-cancer illness code, self-reported: back pain || ||	TRUE	igd	NA	NA	NA	NA	NA	NA	NA	21	47397586	0.00122313	1.79999e-10	452633	ebi-a-GCST011494	Daytime nap || id:ebi-a-GCST011494	TRUE	reported	igd	3.09109152174742e-05	2	1	TRUE
33	rs1931175	G	C	G	C	0.00776325	0.000187333	0.383828	0.382707	FALSE	TRUE	FALSE	ukb-b-11241	1	96928273	0.000156845	462933	0.23	Non-cancer illness code, self-reported: back pain || id:ukb-b-11241	Non-cancer illness code, self-reported: back pain	Non-cancer illness code, self-reported: back pain || ||	TRUE	igd	NA	NA	NA	NA	NA	NA	NA	1	96928273	0.00124756	4.60002e-10	452633	ebi-a-GCST011494	Daytime nap || id:ebi-a-GCST011494	TRUE	reported	igd	2.85072780659927e-05	2	1	TRUE
34	rs200435329	T	G	T	G	0.00986281	0.000156201	0.237916	0.245762	FALSE	FALSE	FALSE	ukb-b-11241	1	174326318	0.000176874	462933	0.38	Non-cancer illness code, self-reported: back pain || id:ukb-b-11241	Non-cancer illness code, self-reported: back pain	Non-cancer illness code, self-reported: back pain || ||	TRUE	igd	TRUE	rs200435329	rs6684688	T	G	C	T	1	174316633	0.0014379	9.8992e-12	452633	ebi-a-GCST011494	Daytime nap || id:ebi-a-GCST011494	TRUE	reported	igd	3.52742527644064e-05	2	1	TRUE
35	rs2033103	T	C	T	C	0.00725728	7.38251e-05	0.452115	0.450433	FALSE	FALSE	FALSE	ukb-b-11241	18	36097882	0.000153109	462933	0.630001	Non-cancer illness code, self-reported: back pain || id:ukb-b-11241	Non-cancer illness code, self-reported: back pain	Non-cancer illness code, self-reported: back pain || ||	TRUE	igd	NA	NA	NA	NA	NA	NA	NA	18	36097882	0.00122022	2.59998e-09	452633	ebi-a-GCST011494	Daytime nap || id:ebi-a-GCST011494	TRUE	reported	igd	2.60925233533668e-05	2	1	TRUE
36	rs2059639	T	C	T	C	-0.0066823	-2.19046e-05	0.520557	0.521703	FALSE	FALSE	FALSE	ukb-b-11241	8	67382165	0.000152568	462933	0.89	Non-cancer illness code, self-reported: back pain || id:ukb-b-11241	Non-cancer illness code, self-reported: back pain	Non-cancer illness code, self-reported: back pain || ||	TRUE	igd	TRUE	rs2059639	rs2719006	C	T	C	T	8	67381858	0.0012172	2.39999e-08	452633	ebi-a-GCST011494	Daytime nap || id:ebi-a-GCST011494	TRUE	reported	igd	2.22888266875687e-05	2	1	TRUE
37	rs2099810	G	A	G	A	-0.00769192	-2.91495e-05	0.49693	0.496332	FALSE	FALSE	FALSE	ukb-b-11241	5	112030173	0.000152451	462933	0.85	Non-cancer illness code, self-reported: back pain || id:ukb-b-11241	Non-cancer illness code, self-reported: back pain	Non-cancer illness code, self-reported: back pain || ||	TRUE	igd	NA	NA	NA	NA	NA	NA	NA	5	112030173	0.00121447	2.80001e-10	452633	ebi-a-GCST011494	Daytime nap || id:ebi-a-GCST011494	TRUE	reported	igd	2.95817013828457e-05	2	1	TRUE
38	rs2143792	A	G	A	G	-0.00713406	-0.000234218	0.432469	0.431146	FALSE	FALSE	FALSE	ukb-b-11241	6	62182204	0.00015493	462933	0.13	Non-cancer illness code, self-reported: back pain || id:ukb-b-11241	Non-cancer illness code, self-reported: back pain	Non-cancer illness code, self-reported: back pain || ||	TRUE	igd	NA	NA	NA	NA	NA	NA	NA	6	62182204	0.00123401	9.09997e-09	452633	ebi-a-GCST011494	Daytime nap || id:ebi-a-GCST011494	TRUE	reported	igd	2.49832009792912e-05	2	1	TRUE
39	rs2202323	C	G	C	G	-0.00758702	0.00024578	0.634126	0.634196	FALSE	TRUE	FALSE	ukb-b-11241	2	49408317	0.000158085	462933	0.12	Non-cancer illness code, self-reported: back pain || id:ukb-b-11241	Non-cancer illness code, self-reported: back pain	Non-cancer illness code, self-reported: back pain || ||	TRUE	igd	NA	NA	NA	NA	NA	NA	NA	2	49408317	0.0012578	1.2e-09	452633	ebi-a-GCST011494	Daytime nap || id:ebi-a-GCST011494	TRUE	reported	igd	2.67103489697917e-05	2	1	TRUE
40	rs224111	A	G	A	G	-0.00798411	-3.75087e-05	0.387694	0.388788	FALSE	FALSE	FALSE	ukb-b-11241	10	64552010	0.000156565	462933	0.81	Non-cancer illness code, self-reported: back pain || id:ukb-b-11241	Non-cancer illness code, self-reported: back pain	Non-cancer illness code, self-reported: back pain || ||	TRUE	igd	NA	NA	NA	NA	NA	NA	NA	10	64552010	0.00124912	1.6e-10	452633	ebi-a-GCST011494	Daytime nap || id:ebi-a-GCST011494	TRUE	reported	igd	3.02649955334444e-05	2	1	TRUE
41	rs2250377	G	A	G	A	-0.0131561	2.24217e-05	0.661117	0.66348	FALSE	FALSE	FALSE	ukb-b-11241	1	201860626	0.000160908	462933	0.89	Non-cancer illness code, self-reported: back pain || id:ukb-b-11241	Non-cancer illness code, self-reported: back pain	Non-cancer illness code, self-reported: back pain || ||	TRUE	igd	NA	NA	NA	NA	NA	NA	NA	1	201860626	0.00127975	1.39991e-24	452633	ebi-a-GCST011494	Daytime nap || id:ebi-a-GCST011494	TRUE	reported	igd	7.75554702248204e-05	2	1	TRUE
42	rs2284015	G	C	G	C	0.00771167	-0.000121807	0.259172	0.258451	FALSE	TRUE	FALSE	ukb-b-11241	22	37096573	0.000174016	462933	0.48	Non-cancer illness code, self-reported: back pain || id:ukb-b-11241	Non-cancer illness code, self-reported: back pain	Non-cancer illness code, self-reported: back pain || ||	TRUE	igd	NA	NA	NA	NA	NA	NA	NA	22	37096573	0.00138662	4.09996e-08	452633	ebi-a-GCST011494	Daytime nap || id:ebi-a-GCST011494	TRUE	reported	igd	2.283664695103e-05	2	1	TRUE
43	rs2370926	C	T	C	T	-0.00813213	9.21558e-05	0.366474	0.36734	FALSE	FALSE	FALSE	ukb-b-11241	14	79602542	0.000158427	462933	0.56	Non-cancer illness code, self-reported: back pain || id:ukb-b-11241	Non-cancer illness code, self-reported: back pain	Non-cancer illness code, self-reported: back pain || ||	TRUE	igd	NA	NA	NA	NA	NA	NA	NA	14	79602542	0.00126359	1.7e-10	452633	ebi-a-GCST011494	Daytime nap || id:ebi-a-GCST011494	TRUE	reported	igd	3.07076252905123e-05	2	1	TRUE
44	rs2431108	C	T	C	T	0.0129827	0.000105201	0.328723	0.328446	FALSE	FALSE	FALSE	ukb-b-11241	5	103947968	0.000162012	462933	0.52	Non-cancer illness code, self-reported: back pain || id:ukb-b-11241	Non-cancer illness code, self-reported: back pain	Non-cancer illness code, self-reported: back pain || ||	TRUE	igd	NA	NA	NA	NA	NA	NA	NA	5	103947968	0.00129028	7.70016e-24	452633	ebi-a-GCST011494	Daytime nap || id:ebi-a-GCST011494	TRUE	reported	igd	7.43861185541002e-05	2	1	TRUE
45	rs253666	A	G	A	G	0.0081271	0.000148307	0.764938	0.764571	FALSE	FALSE	FALSE	ukb-b-11241	3	138115770	0.000179714	462933	0.41	Non-cancer illness code, self-reported: back pain || id:ukb-b-11241	Non-cancer illness code, self-reported: back pain	Non-cancer illness code, self-reported: back pain || ||	TRUE	igd	NA	NA	NA	NA	NA	NA	NA	3	138115770	0.0014309	1.79999e-08	452633	ebi-a-GCST011494	Daytime nap || id:ebi-a-GCST011494	TRUE	reported	igd	2.37525294801848e-05	2	1	TRUE
46	rs2653349	G	A	G	A	-0.0165942	0.000158869	0.785223	0.787167	FALSE	FALSE	FALSE	ukb-b-11241	6	55142337	0.000186036	462933	0.39	Non-cancer illness code, self-reported: back pain || id:ukb-b-11241	Non-cancer illness code, self-reported: back pain	Non-cancer illness code, self-reported: back pain || ||	TRUE	igd	NA	NA	NA	NA	NA	NA	NA	6	55142337	0.00147827	3.40017e-29	452633	ebi-a-GCST011494	Daytime nap || id:ebi-a-GCST011494	TRUE	reported	igd	9.2880259420535e-05	2	1	TRUE
47	rs2699869	C	A	C	A	-0.00678084	-0.00010867	0.545872	0.546026	FALSE	FALSE	FALSE	ukb-b-11241	3	133032892	0.000153008	462933	0.48	Non-cancer illness code, self-reported: back pain || id:ukb-b-11241	Non-cancer illness code, self-reported: back pain	Non-cancer illness code, self-reported: back pain || ||	TRUE	igd	NA	NA	NA	NA	NA	NA	NA	3	133032892	0.00121774	3.09999e-08	452633	ebi-a-GCST011494	Daytime nap || id:ebi-a-GCST011494	TRUE	reported	igd	2.27963904862154e-05	2	1	TRUE
48	rs2769916	A	G	A	G	0.00875328	0.000217578	0.688617	0.688785	FALSE	FALSE	FALSE	ukb-b-11241	13	107820389	0.000164849	462933	0.19	Non-cancer illness code, self-reported: back pain || id:ukb-b-11241	Non-cancer illness code, self-reported: back pain	Non-cancer illness code, self-reported: back pain || ||	TRUE	igd	NA	NA	NA	NA	NA	NA	NA	13	107820389	0.00131344	1.69981e-11	452633	ebi-a-GCST011494	Daytime nap || id:ebi-a-GCST011494	TRUE	reported	igd	3.28582383781225e-05	2	1	TRUE
49	rs2786547	T	C	T	C	-0.0107673	-0.000163732	0.176896	0.177292	FALSE	FALSE	FALSE	ukb-b-11241	1	33342304	0.000199339	462933	0.41	Non-cancer illness code, self-reported: back pain || id:ukb-b-11241	Non-cancer illness code, self-reported: back pain	Non-cancer illness code, self-reported: back pain || ||	TRUE	igd	NA	NA	NA	NA	NA	NA	NA	1	33342304	0.00158775	1e-11	452633	ebi-a-GCST011494	Daytime nap || id:ebi-a-GCST011494	TRUE	reported	igd	3.37610812993541e-05	2	1	TRUE
50	rs285815	A	T	A	T	-0.00753009	0.000117322	0.544465	0.546166	FALSE	TRUE	TRUE	ukb-b-11241	8	106108303	0.000153119	462933	0.44	Non-cancer illness code, self-reported: back pain || id:ukb-b-11241	Non-cancer illness code, self-reported: back pain	Non-cancer illness code, self-reported: back pain || ||	TRUE	igd	NA	NA	NA	NA	NA	NA	NA	8	106108303	0.00121983	5.80003e-10	452633	ebi-a-GCST011494	Daytime nap || id:ebi-a-GCST011494	TRUE	reported	igd	2.81269115376369e-05	2	1	FALSE
51	rs2943023	T	C	T	C	-0.00710422	-0.00010642	0.419803	0.420798	FALSE	FALSE	FALSE	ukb-b-11241	5	89597733	0.000154317	462933	0.49	Non-cancer illness code, self-reported: back pain || id:ukb-b-11241	Non-cancer illness code, self-reported: back pain	Non-cancer illness code, self-reported: back pain || ||	TRUE	igd	NA	NA	NA	NA	NA	NA	NA	5	89597733	0.00123055	7.39997e-09	452633	ebi-a-GCST011494	Daytime nap || id:ebi-a-GCST011494	TRUE	reported	igd	2.45857701065449e-05	2	1	TRUE
52	rs295278	A	G	A	G	-0.00787804	6.22171e-05	0.394519	0.3958	FALSE	FALSE	FALSE	ukb-b-11241	9	86424198	0.000155597	462933	0.69	Non-cancer illness code, self-reported: back pain || id:ukb-b-11241	Non-cancer illness code, self-reported: back pain	Non-cancer illness code, self-reported: back pain || ||	TRUE	igd	TRUE	rs295278	rs295282	A	G	T	C	9	86420144	0.00124238	2.19999e-10	452633	ebi-a-GCST011494	Daytime nap || id:ebi-a-GCST011494	TRUE	reported	igd	2.96506898424722e-05	2	1	TRUE
53	rs35011311	T	G	T	G	-0.009082	-0.000101033	0.265581	0.264964	FALSE	FALSE	FALSE	ukb-b-11241	12	38616581	0.000173629	462933	0.56	Non-cancer illness code, self-reported: back pain || id:ukb-b-11241	Non-cancer illness code, self-reported: back pain	Non-cancer illness code, self-reported: back pain || ||	TRUE	igd	NA	NA	NA	NA	NA	NA	NA	12	38616581	0.00138249	4.40048e-11	452633	ebi-a-GCST011494	Daytime nap || id:ebi-a-GCST011494	TRUE	reported	igd	3.21761365631838e-05	2	1	TRUE
54	rs351776	C	A	C	A	0.00755367	-4.5236e-05	0.549518	0.54799	FALSE	FALSE	FALSE	ukb-b-11241	8	28191306	0.000153026	462933	0.77	Non-cancer illness code, self-reported: back pain || id:ukb-b-11241	Non-cancer illness code, self-reported: back pain	Non-cancer illness code, self-reported: back pain || ||	TRUE	igd	NA	NA	NA	NA	NA	NA	NA	8	28191306	0.00122072	8.40001e-10	452633	ebi-a-GCST011494	Daytime nap || id:ebi-a-GCST011494	TRUE	reported	igd	2.82491494547494e-05	2	1	TRUE
55	rs378421	A	G	A	G	0.00697888	-0.000182792	0.41729	0.415196	FALSE	FALSE	FALSE	ukb-b-11241	16	28754684	0.000155411	462933	0.24	Non-cancer illness code, self-reported: back pain || id:ukb-b-11241	Non-cancer illness code, self-reported: back pain	Non-cancer illness code, self-reported: back pain || ||	TRUE	igd	NA	NA	NA	NA	NA	NA	NA	16	28754684	0.0012384	2.39999e-08	452633	ebi-a-GCST011494	Daytime nap || id:ebi-a-GCST011494	TRUE	reported	igd	2.36860098632365e-05	2	1	TRUE
56	rs3799380	C	T	C	T	-0.00890214	0.000255994	0.200274	0.200175	FALSE	FALSE	FALSE	ukb-b-11241	6	26467182	0.000190036	462933	0.18	Non-cancer illness code, self-reported: back pain || id:ukb-b-11241	Non-cancer illness code, self-reported: back pain	Non-cancer illness code, self-reported: back pain || ||	TRUE	igd	NA	NA	NA	NA	NA	NA	NA	6	26467182	0.00151371	1.29999e-08	452633	ebi-a-GCST011494	Daytime nap || id:ebi-a-GCST011494	TRUE	reported	igd	2.53854357803672e-05	2	1	TRUE
57	rs3810484	G	A	G	A	-0.00684147	-4.15921e-05	0.443696	0.443045	FALSE	FALSE	FALSE	ukb-b-11241	20	62194103	0.000153274	462933	0.79	Non-cancer illness code, self-reported: back pain || id:ukb-b-11241	Non-cancer illness code, self-reported: back pain	Non-cancer illness code, self-reported: back pain || ||	TRUE	igd	NA	NA	NA	NA	NA	NA	NA	20	62194103	0.001222	2.19999e-08	452633	ebi-a-GCST011494	Daytime nap || id:ebi-a-GCST011494	TRUE	reported	igd	2.31060945233442e-05	2	1	TRUE
58	rs385199	C	A	C	A	-0.0209131	-0.00030523	0.227862	0.224844	FALSE	FALSE	FALSE	ukb-b-11241	17	43705518	0.000182155	462933	0.0940005	Non-cancer illness code, self-reported: back pain || id:ukb-b-11241	Non-cancer illness code, self-reported: back pain	Non-cancer illness code, self-reported: back pain || ||	TRUE	igd	TRUE	rs385199	rs376120	C	A	G	A	17	43686419	0.0014497	7.50067e-47	452633	ebi-a-GCST011494	Daytime nap || id:ebi-a-GCST011494	TRUE	reported	igd	0.000153898240714432	2	1	TRUE
59	rs3935190	A	G	A	G	0.00801432	-3.06248e-05	0.536252	0.536811	FALSE	FALSE	FALSE	ukb-b-11241	17	79084367	0.000153557	462933	0.84	Non-cancer illness code, self-reported: back pain || id:ukb-b-11241	Non-cancer illness code, self-reported: back pain	Non-cancer illness code, self-reported: back pain || ||	TRUE	igd	NA	NA	NA	NA	NA	NA	NA	17	79084367	0.00122354	5.40008e-11	452633	ebi-a-GCST011494	Daytime nap || id:ebi-a-GCST011494	TRUE	reported	igd	3.19458412092523e-05	2	1	TRUE
60	rs4511908	G	T	G	T	0.00726347	5.06055e-05	0.580907	0.635338	FALSE	FALSE	FALSE	ukb-b-11241	3	82771304	0.000158115	462933	0.75	Non-cancer illness code, self-reported: back pain || id:ukb-b-11241	Non-cancer illness code, self-reported: back pain	Non-cancer illness code, self-reported: back pain || ||	TRUE	igd	TRUE	rs4511908	rs74916699	T	G	G	T	3	82770852	0.00128337	1.40001e-08	452633	ebi-a-GCST011494	Daytime nap || id:ebi-a-GCST011494	TRUE	reported	igd	2.56882965824934e-05	2	1	TRUE
61	rs4604518	A	G	A	G	-0.00691205	6.75635e-05	0.453526	0.45318	FALSE	FALSE	FALSE	ukb-b-11241	9	120555845	0.000153229	462933	0.66	Non-cancer illness code, self-reported: back pain || id:ukb-b-11241	Non-cancer illness code, self-reported: back pain	Non-cancer illness code, self-reported: back pain || ||	TRUE	igd	NA	NA	NA	NA	NA	NA	NA	9	120555845	0.00122091	1.40001e-08	452633	ebi-a-GCST011494	Daytime nap || id:ebi-a-GCST011494	TRUE	reported	igd	2.36818393894637e-05	2	1	TRUE
62	rs4653052	A	C	A	C	0.00703973	-0.000178972	0.659857	0.660607	FALSE	FALSE	FALSE	ukb-b-11241	1	34992037	0.000161027	462933	0.27	Non-cancer illness code, self-reported: back pain || id:ukb-b-11241	Non-cancer illness code, self-reported: back pain	Non-cancer illness code, self-reported: back pain || ||	TRUE	igd	NA	NA	NA	NA	NA	NA	NA	1	34992037	0.00128049	3.40001e-08	452633	ebi-a-GCST011494	Daytime nap || id:ebi-a-GCST011494	TRUE	reported	igd	2.22460734575389e-05	2	1	TRUE
63	rs467897	A	G	A	G	-0.00955698	0.000174141	0.677609	0.680129	FALSE	FALSE	FALSE	ukb-b-11241	5	102155610	0.00016362	462933	0.29	Non-cancer illness code, self-reported: back pain || id:ukb-b-11241	Non-cancer illness code, self-reported: back pain	Non-cancer illness code, self-reported: back pain || ||	TRUE	igd	NA	NA	NA	NA	NA	NA	NA	5	102155610	0.00130107	2.60016e-13	452633	ebi-a-GCST011494	Daytime nap || id:ebi-a-GCST011494	TRUE	reported	igd	3.99055614054324e-05	2	1	TRUE
64	rs4692709	T	C	T	C	-0.00723975	-0.000359894	0.545402	0.546722	FALSE	FALSE	FALSE	ukb-b-11241	4	170228549	0.000153802	462933	0.0189998	Non-cancer illness code, self-reported: back pain || id:ukb-b-11241	Non-cancer illness code, self-reported: back pain	Non-cancer illness code, self-reported: back pain || ||	TRUE	igd	NA	NA	NA	NA	NA	NA	NA	4	170228549	0.00122517	2.39999e-09	452633	ebi-a-GCST011494	Daytime nap || id:ebi-a-GCST011494	TRUE	reported	igd	2.59909037957819e-05	2	1	TRUE
65	rs528301822	T	A	T	A	0.00803435	0.000376367	0.286618	0.285041	FALSE	TRUE	FALSE	ukb-b-11241	16	69404241	0.000168691	462933	0.0259998	Non-cancer illness code, self-reported: back pain || id:ukb-b-11241	Non-cancer illness code, self-reported: back pain	Non-cancer illness code, self-reported: back pain || ||	TRUE	igd	TRUE	rs528301822	rs12325060	T	A	A	G	16	69403012	0.00134223	2.80001e-09	452633	ebi-a-GCST011494	Daytime nap || id:ebi-a-GCST011494	TRUE	reported	igd	2.63971534985895e-05	2	1	TRUE
66	rs60222088	A	C	A	C	-0.0112358	-8.90961e-05	0.147267	0.14826	FALSE	FALSE	FALSE	ukb-b-11241	12	108334477	0.000215514	462933	0.68	Non-cancer illness code, self-reported: back pain || id:ukb-b-11241	Non-cancer illness code, self-reported: back pain	Non-cancer illness code, self-reported: back pain || ||	TRUE	igd	NA	NA	NA	NA	NA	NA	NA	12	108334477	0.00172293	6.4003e-11	452633	ebi-a-GCST011494	Daytime nap || id:ebi-a-GCST011494	TRUE	reported	igd	3.17070987861704e-05	2	1	TRUE
67	rs60920123	A	G	A	G	-0.00763778	0.000177798	0.433192	0.432923	FALSE	FALSE	FALSE	ukb-b-11241	16	10134637	0.000153965	462933	0.25	Non-cancer illness code, self-reported: back pain || id:ukb-b-11241	Non-cancer illness code, self-reported: back pain	Non-cancer illness code, self-reported: back pain || ||	TRUE	igd	NA	NA	NA	NA	NA	NA	NA	16	10134637	0.00122697	4.49997e-10	452633	ebi-a-GCST011494	Daytime nap || id:ebi-a-GCST011494	TRUE	reported	igd	2.86471013192257e-05	2	1	TRUE
68	rs614987	C	A	C	A	0.0110217	-0.000160144	0.614205	0.613556	FALSE	FALSE	FALSE	ukb-b-11241	6	124920871	0.000156721	462933	0.31	Non-cancer illness code, self-reported: back pain || id:ukb-b-11241	Non-cancer illness code, self-reported: back pain	Non-cancer illness code, self-reported: back pain || ||	TRUE	igd	NA	NA	NA	NA	NA	NA	NA	6	124920871	0.00124925	7.50067e-19	452633	ebi-a-GCST011494	Daytime nap || id:ebi-a-GCST011494	TRUE	reported	igd	5.75701166632413e-05	2	1	TRUE
69	rs6452787	G	A	G	A	-0.00772931	0.00014326	0.463847	0.466929	FALSE	FALSE	FALSE	ukb-b-11241	5	87712831	0.000152636	462933	0.35	Non-cancer illness code, self-reported: back pain || id:ukb-b-11241	Non-cancer illness code, self-reported: back pain	Non-cancer illness code, self-reported: back pain || ||	TRUE	igd	NA	NA	NA	NA	NA	NA	NA	5	87712831	0.0012169	2e-10	452633	ebi-a-GCST011494	Daytime nap || id:ebi-a-GCST011494	TRUE	reported	igd	2.97149456320257e-05	2	1	TRUE
70	rs6665690	C	A	C	A	-0.00923907	2.58417e-05	0.170043	0.170647	FALSE	FALSE	FALSE	ukb-b-11241	1	162836235	0.000202679	462933	0.9	Non-cancer illness code, self-reported: back pain || id:ukb-b-11241	Non-cancer illness code, self-reported: back pain	Non-cancer illness code, self-reported: back pain || ||	TRUE	igd	NA	NA	NA	NA	NA	NA	NA	1	162836235	0.00161461	5.99998e-09	452633	ebi-a-GCST011494	Daytime nap || id:ebi-a-GCST011494	TRUE	reported	igd	2.4093553703457e-05	2	1	TRUE
71	rs6919087	G	T	G	T	-0.0107806	-2.85021e-05	0.3124	0.31198	FALSE	FALSE	FALSE	ukb-b-11241	6	37699156	0.000164651	462933	0.86	Non-cancer illness code, self-reported: back pain || id:ukb-b-11241	Non-cancer illness code, self-reported: back pain	Non-cancer illness code, self-reported: back pain || ||	TRUE	igd	NA	NA	NA	NA	NA	NA	NA	6	37699156	0.0013114	1e-16	452633	ebi-a-GCST011494	Daytime nap || id:ebi-a-GCST011494	TRUE	reported	igd	4.99301365425338e-05	2	1	TRUE
72	rs7422655	T	C	T	C	-0.00783348	0.00014903	0.736885	0.736291	FALSE	FALSE	FALSE	ukb-b-11241	2	208941004	0.000173141	462933	0.39	Non-cancer illness code, self-reported: back pain || id:ukb-b-11241	Non-cancer illness code, self-reported: back pain	Non-cancer illness code, self-reported: back pain || ||	TRUE	igd	NA	NA	NA	NA	NA	NA	NA	2	208941004	0.00137827	1.09999e-08	452633	ebi-a-GCST011494	Daytime nap || id:ebi-a-GCST011494	TRUE	reported	igd	2.37949500408007e-05	2	1	TRUE
73	rs7423968	G	A	G	A	-0.00767586	-0.000164805	0.428827	0.428916	FALSE	FALSE	FALSE	ukb-b-11241	2	59467016	0.000154874	462933	0.29	Non-cancer illness code, self-reported: back pain || id:ukb-b-11241	Non-cancer illness code, self-reported: back pain	Non-cancer illness code, self-reported: back pain || ||	TRUE	igd	NA	NA	NA	NA	NA	NA	NA	2	59467016	0.00123216	4.79999e-10	452633	ebi-a-GCST011494	Daytime nap || id:ebi-a-GCST011494	TRUE	reported	igd	2.88624954320528e-05	2	1	TRUE
74	rs76257331	A	G	A	G	0.00867666	-0.000163043	0.198266	0.198094	FALSE	FALSE	FALSE	ukb-b-11241	7	106916279	0.000191063	462933	0.39	Non-cancer illness code, self-reported: back pain || id:ukb-b-11241	Non-cancer illness code, self-reported: back pain	Non-cancer illness code, self-reported: back pain || ||	TRUE	igd	NA	NA	NA	NA	NA	NA	NA	7	106916279	0.0015218	1.2e-08	452633	ebi-a-GCST011494	Daytime nap || id:ebi-a-GCST011494	TRUE	reported	igd	2.39339126386216e-05	2	1	TRUE
75	rs7697461	T	A	T	A	0.0082009	-0.000117832	0.742036	0.749079	FALSE	TRUE	FALSE	ukb-b-11241	4	79568125	0.000175585	462933	0.5	Non-cancer illness code, self-reported: back pain || id:ukb-b-11241	Non-cancer illness code, self-reported: back pain	Non-cancer illness code, self-reported: back pain || ||	TRUE	igd	TRUE	rs7697461	rs7669866	A	T	T	C	4	79565819	0.00139778	5.99998e-09	452633	ebi-a-GCST011494	Daytime nap || id:ebi-a-GCST011494	TRUE	reported	igd	2.57476209126173e-05	2	1	TRUE
76	rs77154532	G	A	G	A	-0.00769324	-0.000113795	0.358326	0.359493	FALSE	FALSE	FALSE	ukb-b-11241	3	19377311	0.000159443	462933	0.48	Non-cancer illness code, self-reported: back pain || id:ukb-b-11241	Non-cancer illness code, self-reported: back pain	Non-cancer illness code, self-reported: back pain || ||	TRUE	igd	NA	NA	NA	NA	NA	NA	NA	3	19377311	0.0012705	1.40001e-09	452633	ebi-a-GCST011494	Daytime nap || id:ebi-a-GCST011494	TRUE	reported	igd	2.72170669543812e-05	2	1	TRUE
77	rs7814873	T	C	T	C	-0.00720972	-2.43192e-05	0.617006	0.616093	FALSE	FALSE	FALSE	ukb-b-11241	8	142213997	0.000158535	462933	0.88	Non-cancer illness code, self-reported: back pain || id:ukb-b-11241	Non-cancer illness code, self-reported: back pain	Non-cancer illness code, self-reported: back pain || ||	TRUE	igd	NA	NA	NA	NA	NA	NA	NA	8	142213997	0.00126385	1.5e-08	452633	ebi-a-GCST011494	Daytime nap || id:ebi-a-GCST011494	TRUE	reported	igd	2.45667751249084e-05	2	1	TRUE
78	rs785145	G	T	G	T	0.0069889	-0.00026206	0.431455	0.431518	FALSE	FALSE	FALSE	ukb-b-11241	6	114650655	0.000153813	462933	0.0879995	Non-cancer illness code, self-reported: back pain || id:ukb-b-11241	Non-cancer illness code, self-reported: back pain	Non-cancer illness code, self-reported: back pain || ||	TRUE	igd	NA	NA	NA	NA	NA	NA	NA	6	114650655	0.00122527	1e-08	452633	ebi-a-GCST011494	Daytime nap || id:ebi-a-GCST011494	TRUE	reported	igd	2.39633758467775e-05	2	1	TRUE
79	rs7932966	T	A	T	A	-0.00872023	0.000137481	0.763358	0.763936	FALSE	TRUE	FALSE	ukb-b-11241	11	92792866	0.000179287	462933	0.44	Non-cancer illness code, self-reported: back pain || id:ukb-b-11241	Non-cancer illness code, self-reported: back pain	Non-cancer illness code, self-reported: back pain || ||	TRUE	igd	NA	NA	NA	NA	NA	NA	NA	11	92792866	0.00142689	1.09999e-09	452633	ebi-a-GCST011494	Daytime nap || id:ebi-a-GCST011494	TRUE	reported	igd	2.74729922579907e-05	2	1	TRUE
80	rs908442	T	A	T	A	-0.0102781	-1.07824e-05	0.408654	0.408472	FALSE	TRUE	FALSE	ukb-b-11241	2	236800163	0.000155261	462933	0.94	Non-cancer illness code, self-reported: back pain || id:ukb-b-11241	Non-cancer illness code, self-reported: back pain	Non-cancer illness code, self-reported: back pain || ||	TRUE	igd	NA	NA	NA	NA	NA	NA	NA	2	236800163	0.00123558	1.39991e-16	452633	ebi-a-GCST011494	Daytime nap || id:ebi-a-GCST011494	TRUE	reported	igd	5.1056741127953e-05	2	1	TRUE
81	rs910187	A	G	A	G	-0.00731754	-0.000137837	0.373967	0.372994	FALSE	FALSE	FALSE	ukb-b-11241	20	45841052	0.000157599	462933	0.38	Non-cancer illness code, self-reported: back pain || id:ukb-b-11241	Non-cancer illness code, self-reported: back pain	Non-cancer illness code, self-reported: back pain || ||	TRUE	igd	NA	NA	NA	NA	NA	NA	NA	20	45841052	0.00125594	4.90004e-09	452633	ebi-a-GCST011494	Daytime nap || id:ebi-a-GCST011494	TRUE	reported	igd	2.50721000978684e-05	2	1	TRUE
82	rs9309116	T	C	T	C	0.00737914	6.20837e-05	0.652831	0.653629	FALSE	FALSE	FALSE	ukb-b-11241	2	44557919	0.000159982	462933	0.7	Non-cancer illness code, self-reported: back pain || id:ukb-b-11241	Non-cancer illness code, self-reported: back pain	Non-cancer illness code, self-reported: back pain || ||	TRUE	igd	NA	NA	NA	NA	NA	NA	NA	2	44557919	0.00127277	3.89996e-09	452633	ebi-a-GCST011494	Daytime nap || id:ebi-a-GCST011494	TRUE	reported	igd	2.46821622657138e-05	2	1	TRUE
83	rs936944	A	G	A	G	-0.00913528	2.79224e-05	0.837821	0.839006	FALSE	FALSE	FALSE	ukb-b-11241	3	44385814	0.000207002	462933	0.89	Non-cancer illness code, self-reported: back pain || id:ukb-b-11241	Non-cancer illness code, self-reported: back pain	Non-cancer illness code, self-reported: back pain || ||	TRUE	igd	NA	NA	NA	NA	NA	NA	NA	3	44385814	0.00164374	3.2e-08	452633	ebi-a-GCST011494	Daytime nap || id:ebi-a-GCST011494	TRUE	reported	igd	2.26787744624877e-05	2	1	TRUE
84	rs9389556	G	C	G	C	0.00841517	7.8144e-05	0.260947	0.261743	FALSE	TRUE	FALSE	ukb-b-11241	6	100079774	0.00017337	462933	0.649999	Non-cancer illness code, self-reported: back pain || id:ukb-b-11241	Non-cancer illness code, self-reported: back pain	Non-cancer illness code, self-reported: back pain || ||	TRUE	igd	NA	NA	NA	NA	NA	NA	NA	6	100079774	0.00138285	9.69996e-10	452633	ebi-a-GCST011494	Daytime nap || id:ebi-a-GCST011494	TRUE	reported	igd	2.73138975382891e-05	2	1	TRUE
85	rs9460110	C	T	C	T	0.00735568	-6.91881e-05	0.369782	0.369882	FALSE	FALSE	FALSE	ukb-b-11241	6	170621249	0.000157824	462933	0.66	Non-cancer illness code, self-reported: back pain || id:ukb-b-11241	Non-cancer illness code, self-reported: back pain	Non-cancer illness code, self-reported: back pain || ||	TRUE	igd	NA	NA	NA	NA	NA	NA	NA	6	170621249	0.00125751	8.40001e-09	452633	ebi-a-GCST011494	Daytime nap || id:ebi-a-GCST011494	TRUE	reported	igd	2.52180917738973e-05	2	1	TRUE
86	rs9475168	G	T	G	T	-0.00876859	1.07506e-05	0.218856	0.219037	FALSE	FALSE	FALSE	ukb-b-11241	6	55009408	0.000185285	462933	0.95	Non-cancer illness code, self-reported: back pain || id:ukb-b-11241	Non-cancer illness code, self-reported: back pain	Non-cancer illness code, self-reported: back pain || ||	TRUE	igd	NA	NA	NA	NA	NA	NA	NA	6	55009408	0.00147675	1.89998e-09	452633	ebi-a-GCST011494	Daytime nap || id:ebi-a-GCST011494	TRUE	reported	igd	2.62893036179912e-05	2	1	TRUE
87	rs962247	A	G	A	G	-0.00796355	-0.00021529	0.476801	0.475815	FALSE	FALSE	FALSE	ukb-b-11241	18	23084118	0.000153715	462933	0.16	Non-cancer illness code, self-reported: back pain || id:ukb-b-11241	Non-cancer illness code, self-reported: back pain	Non-cancer illness code, self-reported: back pain || ||	TRUE	igd	NA	NA	NA	NA	NA	NA	NA	18	23084118	0.00122493	5.70033e-11	452633	ebi-a-GCST011494	Daytime nap || id:ebi-a-GCST011494	TRUE	reported	igd	3.16408018392475e-05	2	1	TRUE
88	rs9939355	T	C	T	C	-0.00726404	7.64564e-05	0.557671	0.556342	FALSE	FALSE	FALSE	ukb-b-11241	16	23837048	0.000153541	462933	0.62	Non-cancer illness code, self-reported: back pain || id:ukb-b-11241	Non-cancer illness code, self-reported: back pain	Non-cancer illness code, self-reported: back pain || ||	TRUE	igd	NA	NA	NA	NA	NA	NA	NA	16	23837048	0.00122438	4.49997e-09	452633	ebi-a-GCST011494	Daytime nap || id:ebi-a-GCST011494	TRUE	reported	igd	2.60321431697768e-05	2	1	TRUE
89	rs9965170	A	G	A	G	-0.0136374	4.85137e-05	0.423393	0.423878	FALSE	FALSE	FALSE	ukb-b-11241	18	44788274	0.000154132	462933	0.75	Non-cancer illness code, self-reported: back pain || id:ukb-b-11241	Non-cancer illness code, self-reported: back pain	Non-cancer illness code, self-reported: back pain || ||	TRUE	igd	NA	NA	NA	NA	NA	NA	NA	18	44788274	0.00122874	7.8001e-29	452633	ebi-a-GCST011494	Daytime nap || id:ebi-a-GCST011494	TRUE	reported	igd	9.08064583620138e-05	2	1	TRUE
