# Supplementary material for: The causal relationship between sleep characteristics and multi-site pain perception: a two-sample Mendelian randomization study
Source: Front Neurosci. 2024 Aug 13;18:1428951. doi: 10.3389/fnins.2024.1428951 (PMC11347297; doi:10.3389/fnins.2024.1428951)
Supplement: Supplementary file 3 [file Data_Sheet_3.ZIP › Daytime Nap/DN_Back_Pain_mr_pleiotropy.csv]

	id.exposure	id.outcome	outcome	exposure	egger_intercept	se	pval
1	ebi-a-GCST011494	ukb-b-11241	Non-cancer illness code, self-reported: back pain || id:ukb-b-11241	Daytime nap || id:ebi-a-GCST011494	-2.35588327876652e-06	7.38790160150338e-05	0.974635812357022
