# Supplementary material for: The causal relationship between sleep characteristics and multi-site pain perception: a two-sample Mendelian randomization study
Source: Front Neurosci. 2024 Aug 13;18:1428951. doi: 10.3389/fnins.2024.1428951 (PMC11347297; doi:10.3389/fnins.2024.1428951)
Supplement: Supplementary file 3 [file Data_Sheet_3.ZIP › Daytime Nap/DN_Back_Pain_res_OR.csv]

	id.exposure	id.outcome	outcome	exposure	method	nsnp	b	se	pval	lo_ci	up_ci	or	or_lci95	or_uci95
1	ebi-a-GCST011494	ukb-b-11241	Non-cancer illness code, self-reported: back pain || id:ukb-b-11241	Daytime nap || id:ebi-a-GCST011494	MR Egger	87	-0.00015963547652795	0.00811261905230882	0.984346814618932	-0.0160603688190532	0.0157410978659973	0.999840377264537	0.984067911244413	1.0158656415738
2	ebi-a-GCST011494	ukb-b-11241	Non-cancer illness code, self-reported: back pain || id:ukb-b-11241	Daytime nap || id:ebi-a-GCST011494	Weighted median	87	-0.0019148780302461	0.00303740988380576	0.528412487506179	-0.00786820140250539	0.00403844534201318	0.998086954179017	0.992162671868713	1.00404661085069
3	ebi-a-GCST011494	ukb-b-11241	Non-cancer illness code, self-reported: back pain || id:ukb-b-11241	Daytime nap || id:ebi-a-GCST011494	Inverse variance weighted	87	-0.000409154508672386	0.00212942056047646	0.847629732007587	-0.00458281880720626	0.00376450978986148	0.999590929183619	0.995427666283698	1.00377160445669
4	ebi-a-GCST011494	ukb-b-11241	Non-cancer illness code, self-reported: back pain || id:ukb-b-11241	Daytime nap || id:ebi-a-GCST011494	Simple mode	87	0.00844569219883849	0.0073349108529789	0.252743383013507	-0.00593073307300016	0.0228221174706771	1.00848145767436	0.994086819008346	1.02308453449523
5	ebi-a-GCST011494	ukb-b-11241	Non-cancer illness code, self-reported: back pain || id:ukb-b-11241	Daytime nap || id:ebi-a-GCST011494	Weighted mode	87	-0.00214207703954702	0.00608622798986917	0.725733131745999	-0.0140710838996906	0.00978692982059654	0.9978602155702	0.986027451095218	1.00983497843982
