# Supplementary material for: The causal relationship between sleep characteristics and multi-site pain perception: a two-sample Mendelian randomization study
Source: Front Neurosci. 2024 Aug 13;18:1428951. doi: 10.3389/fnins.2024.1428951 (PMC11347297; doi:10.3389/fnins.2024.1428951)
Supplement: Supplementary file 3 [file Data_Sheet_3.ZIP › Daytime Nap/DN_Chest_Pain_res_OR.csv]

	id.exposure	id.outcome	outcome	exposure	method	nsnp	b	se	pval	lo_ci	up_ci	or	or_lci95	or_uci95
1	ebi-a-GCST011494	ukb-b-10771	Diagnoses - main ICD10: R07.4 Chest pain, unspecified || id:ukb-b-10771	Daytime nap || id:ebi-a-GCST011494	MR Egger	101	0.0157627075526189	0.0203065630336068	0.439459564941432	-0.0240381559932504	0.0555635710984882	1.01588759434916	0.976248459317626	1.05713621824702
2	ebi-a-GCST011494	ukb-b-10771	Diagnoses - main ICD10: R07.4 Chest pain, unspecified || id:ukb-b-10771	Daytime nap || id:ebi-a-GCST011494	Weighted median	101	0.00575315569730578	0.00794021162363218	0.468722317678031	-0.0098096590850133	0.0213159704796249	1.00576973688034	0.990238298676131	1.02154477864241
3	ebi-a-GCST011494	ukb-b-10771	Diagnoses - main ICD10: R07.4 Chest pain, unspecified || id:ukb-b-10771	Daytime nap || id:ebi-a-GCST011494	Inverse variance weighted	101	0.0147431642479449	0.00580167537100212	0.0110475603930688	0.00337188052078075	0.0261144479751091	1.01485238076625	1.00337757170477	1.0264584178387
4	ebi-a-GCST011494	ukb-b-10771	Diagnoses - main ICD10: R07.4 Chest pain, unspecified || id:ukb-b-10771	Daytime nap || id:ebi-a-GCST011494	Simple mode	101	-0.00190920773793229	0.0201386195454258	0.924660767340895	-0.0413809020469669	0.0375624865711023	0.998092613639847	0.959463598687685	1.03827687341653
5	ebi-a-GCST011494	ukb-b-10771	Diagnoses - main ICD10: R07.4 Chest pain, unspecified || id:ukb-b-10771	Daytime nap || id:ebi-a-GCST011494	Weighted mode	101	-0.00656306324199896	0.01541833646699	0.671265880896963	-0.0367830027172993	0.0236568762333014	0.993458426618754	0.963885273142173	1.02393891982851
