# Supplementary material for: The causal relationship between sleep characteristics and multi-site pain perception: a two-sample Mendelian randomization study
Source: Front Neurosci. 2024 Aug 13;18:1428951. doi: 10.3389/fnins.2024.1428951 (PMC11347297; doi:10.3389/fnins.2024.1428951)
Supplement: Supplementary file 3 [file Data_Sheet_3.ZIP › Daytime Nap/DN_Gums_Pain_data.csv]

	SNP	effect_allele.exposure	other_allele.exposure	effect_allele.outcome	other_allele.outcome	beta.exposure	beta.outcome	eaf.exposure	eaf.outcome	remove	palindromic	ambiguous	id.outcome	chr	pos	se.outcome	samplesize.outcome	pval.outcome	outcome	originalname.outcome	outcome.deprecated	mr_keep.outcome	data_source.outcome	proxy.outcome	target_snp.outcome	proxy_snp.outcome	target_a1.outcome	target_a2.outcome	proxy_a1.outcome	proxy_a2.outcome	chr.exposure	pos.exposure	se.exposure	pval.exposure	samplesize.exposure	id.exposure	exposure	mr_keep.exposure	pval_origin.exposure	data_source.exposure	R2	F	action	SNP_index	mr_keep
1	rs1001817	T	C	T	C	-0.00775426	9.24182e-05	0.492788	0.494344	FALSE	FALSE	FALSE	ukb-b-11161	3	183995341	0.000349187	461113	0.79	Mouth/teeth dental problems: Painful gums || id:ukb-b-11161	Mouth/teeth dental problems: Painful gums	Mouth/teeth dental problems: Painful gums || ||	TRUE	igd	NA	NA	NA	NA	NA	NA	NA	3	183995341	0.00121418	1.7e-10	452633	ebi-a-GCST011494	Daytime nap || id:ebi-a-GCST011494	TRUE	reported	igd	3.00580191481848e-05	13.605600222454	2	1	TRUE
2	rs10149986	G	T	G	T	0.0109384	0.000824346	0.185198	0.185592	FALSE	FALSE	FALSE	ukb-b-11161	14	29723729	0.000449256	461113	0.0669993	Mouth/teeth dental problems: Painful gums || id:ukb-b-11161	Mouth/teeth dental problems: Painful gums	Mouth/teeth dental problems: Painful gums || ||	TRUE	igd	TRUE	rs10149986	rs10142183	G	T	C	G	14	29721044	0.00156608	4.40048e-12	452633	ebi-a-GCST011494	Daytime nap || id:ebi-a-GCST011494	TRUE	reported	igd	3.61098742395318e-05	16.3450387042056	2	1	TRUE
3	rs10152428	C	G	C	G	0.00780688	-0.000129348	0.729765	0.72985	FALSE	TRUE	FALSE	ukb-b-11161	15	93510243	0.000393621	461113	0.74	Mouth/teeth dental problems: Painful gums || id:ukb-b-11161	Mouth/teeth dental problems: Painful gums	Mouth/teeth dental problems: Painful gums || ||	TRUE	igd	NA	NA	NA	NA	NA	NA	NA	15	93510243	0.00136996	1.09999e-08	452633	ebi-a-GCST011494	Daytime nap || id:ebi-a-GCST011494	TRUE	reported	igd	2.40386254477302e-05	10.880888636638	2	1	TRUE
4	rs10257273	T	A	T	A	-0.0107366	-0.00021015	0.14931	0.149658	FALSE	TRUE	FALSE	ukb-b-11161	7	99188589	0.00048958	461113	0.67	Mouth/teeth dental problems: Painful gums || id:ukb-b-11161	Mouth/teeth dental problems: Painful gums	Mouth/teeth dental problems: Painful gums || ||	TRUE	igd	NA	NA	NA	NA	NA	NA	NA	7	99188589	0.00170413	8.9e-10	452633	ebi-a-GCST011494	Daytime nap || id:ebi-a-GCST011494	TRUE	reported	igd	2.92835527794904e-05	13.2550319325607	2	1	TRUE
5	rs10772659	A	T	A	T	0.00731105	-0.000157848	0.442732	0.443189	FALSE	TRUE	TRUE	ukb-b-11161	12	13504828	0.000352797	461113	0.649999	Mouth/teeth dental problems: Painful gums || id:ukb-b-11161	Mouth/teeth dental problems: Painful gums	Mouth/teeth dental problems: Painful gums || ||	TRUE	igd	NA	NA	NA	NA	NA	NA	NA	12	13504828	0.00122761	2.69998e-09	452633	ebi-a-GCST011494	Daytime nap || id:ebi-a-GCST011494	TRUE	reported	igd	2.63751247397645e-05	11.9385139658794	2	1	FALSE
6	rs10811438	C	G	C	G	-0.00721671	0.000637982	0.39342	0.393359	FALSE	TRUE	FALSE	ukb-b-11161	9	20962282	0.000357158	461113	0.0739997	Mouth/teeth dental problems: Painful gums || id:ukb-b-11161	Mouth/teeth dental problems: Painful gums	Mouth/teeth dental problems: Painful gums || ||	TRUE	igd	NA	NA	NA	NA	NA	NA	NA	9	20962282	0.0012428	3.2e-09	452633	ebi-a-GCST011494	Daytime nap || id:ebi-a-GCST011494	TRUE	reported	igd	2.48572467790455e-05	11.2514401466705	2	1	TRUE
7	rs10835420	A	T	A	T	-0.00889802	-9.74833e-05	0.249174	0.248765	FALSE	TRUE	FALSE	ukb-b-11161	11	28866669	0.00040327	461113	0.81	Mouth/teeth dental problems: Painful gums || id:ukb-b-11161	Mouth/teeth dental problems: Painful gums	Mouth/teeth dental problems: Painful gums || ||	TRUE	igd	NA	NA	NA	NA	NA	NA	NA	11	28866669	0.00140206	1.7e-10	452633	ebi-a-GCST011494	Daytime nap || id:ebi-a-GCST011494	TRUE	reported	igd	2.96250285803787e-05	13.4096035712545	2	1	TRUE
8	rs10840017	G	A	G	A	-0.00894142	-0.000464227	0.232631	0.233266	FALSE	FALSE	FALSE	ukb-b-11161	11	8335754	0.000425293	461113	0.28	Mouth/teeth dental problems: Painful gums || id:ukb-b-11161	Mouth/teeth dental problems: Painful gums	Mouth/teeth dental problems: Painful gums || ||	TRUE	igd	NA	NA	NA	NA	NA	NA	NA	11	8335754	0.00148101	2e-09	452633	ebi-a-GCST011494	Daytime nap || id:ebi-a-GCST011494	TRUE	reported	igd	2.85439994516435e-05	12.9202678119142	2	1	TRUE
9	rs10875606	A	C	A	C	-0.00737707	1.60853e-05	0.684233	0.684563	FALSE	FALSE	FALSE	ukb-b-11161	5	143769614	0.000376215	461113	0.97	Mouth/teeth dental problems: Painful gums || id:ukb-b-11161	Mouth/teeth dental problems: Painful gums	Mouth/teeth dental problems: Painful gums || ||	TRUE	igd	NA	NA	NA	NA	NA	NA	NA	5	143769614	0.0013077	1.29999e-08	452633	ebi-a-GCST011494	Daytime nap || id:ebi-a-GCST011494	TRUE	reported	igd	2.35162767005378e-05	10.6444461569823	2	1	TRUE
10	rs10875622	A	G	A	G	0.0104621	-0.000321268	0.575365	0.575836	FALSE	FALSE	FALSE	ukb-b-11161	5	146693062	0.000353504	461113	0.36	Mouth/teeth dental problems: Painful gums || id:ukb-b-11161	Mouth/teeth dental problems: Painful gums	Mouth/teeth dental problems: Painful gums || ||	TRUE	igd	NA	NA	NA	NA	NA	NA	NA	5	146693062	0.0012291	1.29987e-17	452633	ebi-a-GCST011494	Daytime nap || id:ebi-a-GCST011494	TRUE	reported	igd	5.34843788747229e-05	24.2099827503347	2	1	TRUE
11	rs11071755	A	G	A	G	-0.00711401	-0.000374709	0.425078	0.424685	FALSE	FALSE	FALSE	ukb-b-11161	15	63793936	0.000352769	461113	0.29	Mouth/teeth dental problems: Painful gums || id:ukb-b-11161	Mouth/teeth dental problems: Painful gums	Mouth/teeth dental problems: Painful gums || ||	TRUE	igd	NA	NA	NA	NA	NA	NA	NA	15	63793936	0.00122819	5.19996e-09	452633	ebi-a-GCST011494	Daytime nap || id:ebi-a-GCST011494	TRUE	reported	igd	2.47363999724226e-05	11.1967384229176	2	1	TRUE
12	rs112520848	C	G	C	G	0.00702449	-7.82135e-05	0.385884	0.387924	FALSE	TRUE	FALSE	ukb-b-11161	17	64308310	0.000359422	461113	0.83	Mouth/teeth dental problems: Painful gums || id:ukb-b-11161	Mouth/teeth dental problems: Painful gums	Mouth/teeth dental problems: Painful gums || ||	TRUE	igd	NA	NA	NA	NA	NA	NA	NA	17	64308310	0.00125191	1.79999e-08	452633	ebi-a-GCST011494	Daytime nap || id:ebi-a-GCST011494	TRUE	reported	igd	2.33865832743868e-05	10.5857401383622	2	1	TRUE
13	rs11258652	A	C	A	C	-0.0104004	0.000120645	0.236815	0.235871	FALSE	FALSE	FALSE	ukb-b-11161	10	13868855	0.000411436	461113	0.77	Mouth/teeth dental problems: Painful gums || id:ukb-b-11161	Mouth/teeth dental problems: Painful gums	Mouth/teeth dental problems: Painful gums || ||	TRUE	igd	NA	NA	NA	NA	NA	NA	NA	10	13868855	0.00142918	3.69999e-13	452633	ebi-a-GCST011494	Daytime nap || id:ebi-a-GCST011494	TRUE	reported	igd	3.90993118831149e-05	17.6982526264654	2	1	TRUE
14	rs11615756	T	C	T	C	0.0182673	-0.000106948	0.404611	0.403499	FALSE	FALSE	FALSE	ukb-b-11161	12	117942076	0.00035639	461113	0.760001	Mouth/teeth dental problems: Painful gums || id:ukb-b-11161	Mouth/teeth dental problems: Painful gums	Mouth/teeth dental problems: Painful gums || ||	TRUE	igd	NA	NA	NA	NA	NA	NA	NA	12	117942076	0.00123883	1.39991e-49	452633	ebi-a-GCST011494	Daytime nap || id:ebi-a-GCST011494	TRUE	reported	igd	0.00016077451577149	72.7832315369721	2	1	TRUE
15	rs11682175	C	T	C	T	0.0069583	0.000298833	0.472864	0.473249	FALSE	FALSE	FALSE	ukb-b-11161	2	57987593	0.000350179	461113	0.39	Mouth/teeth dental problems: Painful gums || id:ukb-b-11161	Mouth/teeth dental problems: Painful gums	Mouth/teeth dental problems: Painful gums || ||	TRUE	igd	NA	NA	NA	NA	NA	NA	NA	2	57987593	0.0012166	1.09999e-08	452633	ebi-a-GCST011494	Daytime nap || id:ebi-a-GCST011494	TRUE	reported	igd	2.41376631363356e-05	10.9257183243711	2	1	TRUE
16	rs11860072	T	C	T	C	-0.00897773	-0.000299189	0.447209	0.477945	FALSE	FALSE	FALSE	ukb-b-11161	16	56198604	0.000348879	461113	0.39	Mouth/teeth dental problems: Painful gums || id:ukb-b-11161	Mouth/teeth dental problems: Painful gums	Mouth/teeth dental problems: Painful gums || ||	TRUE	igd	TRUE	rs11860072	rs1190645	T	C	C	T	16	56193408	0.00123952	2.80027e-13	452633	ebi-a-GCST011494	Daytime nap || id:ebi-a-GCST011494	TRUE	reported	igd	3.9850573388991e-05	18.0383237211757	2	1	TRUE
17	rs12042846	C	T	C	T	0.00901497	2.66788e-05	0.178874	0.178566	FALSE	FALSE	FALSE	ukb-b-11161	1	98667103	0.000458187	461113	0.95	Mouth/teeth dental problems: Painful gums || id:ukb-b-11161	Mouth/teeth dental problems: Painful gums	Mouth/teeth dental problems: Painful gums || ||	TRUE	igd	NA	NA	NA	NA	NA	NA	NA	1	98667103	0.00159014	1.89998e-08	452633	ebi-a-GCST011494	Daytime nap || id:ebi-a-GCST011494	TRUE	reported	igd	2.38734722965207e-05	10.8061316189303	2	1	TRUE
18	rs12140153	T	G	T	G	-0.0247147	-0.000122883	0.095397	0.094241	FALSE	FALSE	FALSE	ukb-b-11161	1	62579891	0.000612067	461113	0.84	Mouth/teeth dental problems: Painful gums || id:ukb-b-11161	Mouth/teeth dental problems: Painful gums	Mouth/teeth dental problems: Painful gums || ||	TRUE	igd	NA	NA	NA	NA	NA	NA	NA	1	62579891	0.00211564	2.39994e-31	452633	ebi-a-GCST011494	Daytime nap || id:ebi-a-GCST011494	TRUE	reported	igd	0.000105422527224334	47.7225349503176	2	1	TRUE
19	rs12346996	C	T	C	T	-0.00796106	-0.000764016	0.728071	0.728635	FALSE	FALSE	FALSE	ukb-b-11161	9	131840856	0.000392596	461113	0.0519996	Mouth/teeth dental problems: Painful gums || id:ukb-b-11161	Mouth/teeth dental problems: Painful gums	Mouth/teeth dental problems: Painful gums || ||	TRUE	igd	NA	NA	NA	NA	NA	NA	NA	9	131840856	0.00136459	5e-09	452633	ebi-a-GCST011494	Daytime nap || id:ebi-a-GCST011494	TRUE	reported	igd	2.50958002133073e-05	11.3594222201401	2	1	TRUE
20	rs12451365	C	T	C	T	0.010628	-0.000548487	0.204638	0.20416	FALSE	FALSE	FALSE	ukb-b-11161	17	35595368	0.000432626	461113	0.2	Mouth/teeth dental problems: Painful gums || id:ukb-b-11161	Mouth/teeth dental problems: Painful gums	Mouth/teeth dental problems: Painful gums || ||	TRUE	igd	NA	NA	NA	NA	NA	NA	NA	17	35595368	0.00150388	1.50003e-12	452633	ebi-a-GCST011494	Daytime nap || id:ebi-a-GCST011494	TRUE	reported	igd	3.6769202266142e-05	16.6434927588778	2	1	TRUE
21	rs12657723	T	C	T	C	0.00818319	5.12011e-05	0.321683	0.320686	FALSE	FALSE	FALSE	ukb-b-11161	5	62760828	0.000373736	461113	0.89	Mouth/teeth dental problems: Painful gums || id:ukb-b-11161	Mouth/teeth dental problems: Painful gums	Mouth/teeth dental problems: Painful gums || ||	TRUE	igd	NA	NA	NA	NA	NA	NA	NA	5	62760828	0.00129849	2e-10	452633	ebi-a-GCST011494	Daytime nap || id:ebi-a-GCST011494	TRUE	reported	igd	2.92237589693116e-05	13.2279658169232	2	1	TRUE
22	rs12992648	G	A	G	A	-0.00765323	7.8789e-05	0.282932	0.281553	FALSE	FALSE	FALSE	ukb-b-11161	2	206843819	0.000388165	461113	0.84	Mouth/teeth dental problems: Painful gums || id:ukb-b-11161	Mouth/teeth dental problems: Painful gums	Mouth/teeth dental problems: Painful gums || ||	TRUE	igd	NA	NA	NA	NA	NA	NA	NA	2	206843819	0.00134659	2.39999e-08	452633	ebi-a-GCST011494	Daytime nap || id:ebi-a-GCST011494	TRUE	reported	igd	2.37663198550823e-05	10.7576287915725	2	1	TRUE
23	rs13033444	G	A	G	A	0.00974179	-0.000153515	0.282805	0.281951	FALSE	FALSE	FALSE	ukb-b-11161	2	23611438	0.000389019	461113	0.69	Mouth/teeth dental problems: Painful gums || id:ukb-b-11161	Mouth/teeth dental problems: Painful gums	Mouth/teeth dental problems: Painful gums || ||	TRUE	igd	NA	NA	NA	NA	NA	NA	NA	2	23611438	0.00135018	3.59998e-13	452633	ebi-a-GCST011494	Daytime nap || id:ebi-a-GCST011494	TRUE	reported	igd	3.84974407461645e-05	17.4258059513093	2	1	TRUE
24	rs13150944	G	A	G	A	0.00860076	-3.25954e-05	0.689386	0.687762	FALSE	FALSE	FALSE	ukb-b-11161	4	85408000	0.000379455	461113	0.93	Mouth/teeth dental problems: Painful gums || id:ukb-b-11161	Mouth/teeth dental problems: Painful gums	Mouth/teeth dental problems: Painful gums || ||	TRUE	igd	NA	NA	NA	NA	NA	NA	NA	4	85408000	0.0013218	6.79986e-11	452633	ebi-a-GCST011494	Daytime nap || id:ebi-a-GCST011494	TRUE	reported	igd	3.168014346818e-05	14.3398693072627	2	1	TRUE
25	rs13263535	T	G	T	G	-0.00687135	-6.80674e-05	0.468536	0.469865	FALSE	FALSE	FALSE	ukb-b-11161	8	1175131	0.000349556	461113	0.85	Mouth/teeth dental problems: Painful gums || id:ukb-b-11161	Mouth/teeth dental problems: Painful gums	Mouth/teeth dental problems: Painful gums || ||	TRUE	igd	NA	NA	NA	NA	NA	NA	NA	8	1175131	0.00121641	1.6e-08	452633	ebi-a-GCST011494	Daytime nap || id:ebi-a-GCST011494	TRUE	reported	igd	2.35142403959952e-05	10.6435244190716	2	1	TRUE
26	rs13284688	C	T	C	T	0.0150717	0.000345204	0.206572	0.207021	FALSE	FALSE	FALSE	ukb-b-11161	9	81727018	0.000430514	461113	0.42	Mouth/teeth dental problems: Painful gums || id:ukb-b-11161	Mouth/teeth dental problems: Painful gums	Mouth/teeth dental problems: Painful gums || ||	TRUE	igd	NA	NA	NA	NA	NA	NA	NA	9	81727018	0.00149894	1.69981e-23	452633	ebi-a-GCST011494	Daytime nap || id:ebi-a-GCST011494	TRUE	reported	igd	7.44617869889591e-05	33.7062229321917	2	1	TRUE
27	rs1546977	G	A	G	A	0.00827718	0.000486195	0.439655	0.437668	FALSE	FALSE	FALSE	ukb-b-11161	6	84314423	0.000351596	461113	0.17	Mouth/teeth dental problems: Painful gums || id:ukb-b-11161	Mouth/teeth dental problems: Painful gums	Mouth/teeth dental problems: Painful gums || ||	TRUE	igd	NA	NA	NA	NA	NA	NA	NA	6	84314423	0.00122321	1e-11	452633	ebi-a-GCST011494	Daytime nap || id:ebi-a-GCST011494	TRUE	reported	igd	3.37568809944858e-05	15.2799266040791	2	1	TRUE
28	rs1601440	T	C	T	C	-0.00912653	-0.00120895	0.721378	0.721395	FALSE	FALSE	FALSE	ukb-b-11161	3	84665393	0.000390103	461113	0.00189998	Mouth/teeth dental problems: Painful gums || id:ukb-b-11161	Mouth/teeth dental problems: Painful gums	Mouth/teeth dental problems: Painful gums || ||	TRUE	igd	NA	NA	NA	NA	NA	NA	NA	3	84665393	0.00135575	1.9002e-11	452633	ebi-a-GCST011494	Daytime nap || id:ebi-a-GCST011494	TRUE	reported	igd	3.34826378759936e-05	15.1557873201874	2	1	TRUE
29	rs17158413	A	G	A	G	0.00925014	0.000843735	0.237279	0.237386	FALSE	FALSE	FALSE	ukb-b-11161	15	83235408	0.000410682	461113	0.04	Mouth/teeth dental problems: Painful gums || id:ukb-b-11161	Mouth/teeth dental problems: Painful gums	Mouth/teeth dental problems: Painful gums || ||	TRUE	igd	NA	NA	NA	NA	NA	NA	NA	15	83235408	0.00142955	4.40048e-11	452633	ebi-a-GCST011494	Daytime nap || id:ebi-a-GCST011494	TRUE	reported	igd	3.09707423041657e-05	14.0187522310396	2	1	TRUE
30	rs17265513	C	T	C	T	0.00913188	-0.000453335	0.199401	0.198206	FALSE	FALSE	FALSE	ukb-b-11161	20	39832628	0.000437353	461113	0.3	Mouth/teeth dental problems: Painful gums || id:ukb-b-11161	Mouth/teeth dental problems: Painful gums	Mouth/teeth dental problems: Painful gums || ||	TRUE	igd	NA	NA	NA	NA	NA	NA	NA	20	39832628	0.00151965	2e-09	452633	ebi-a-GCST011494	Daytime nap || id:ebi-a-GCST011494	TRUE	reported	igd	2.66251928874909e-05	12.051708560923	2	1	TRUE
31	rs174541	C	T	C	T	0.00988214	-0.000109336	0.360451	0.359092	FALSE	FALSE	FALSE	ukb-b-11161	11	61565908	0.000363272	461113	0.760001	Mouth/teeth dental problems: Painful gums || id:ukb-b-11161	Mouth/teeth dental problems: Painful gums	Mouth/teeth dental problems: Painful gums || ||	TRUE	igd	NA	NA	NA	NA	NA	NA	NA	11	61565908	0.00126293	4.40048e-15	452633	ebi-a-GCST011494	Daytime nap || id:ebi-a-GCST011494	TRUE	reported	igd	4.50248276503363e-05	20.3805503949683	2	1	TRUE
32	rs17502738	C	T	C	T	-0.00870459	-0.000660965	0.195889	0.19668	FALSE	FALSE	FALSE	ukb-b-11161	9	37441650	0.00043915	461113	0.13	Mouth/teeth dental problems: Painful gums || id:ukb-b-11161	Mouth/teeth dental problems: Painful gums	Mouth/teeth dental problems: Painful gums || ||	TRUE	igd	NA	NA	NA	NA	NA	NA	NA	9	37441650	0.00153004	2e-08	452633	ebi-a-GCST011494	Daytime nap || id:ebi-a-GCST011494	TRUE	reported	igd	2.38700147840805e-05	10.8045665668968	2	1	TRUE
33	rs1883048	C	T	C	T	0.00787143	0.00064881	0.523561	0.524758	FALSE	FALSE	FALSE	ukb-b-11161	21	47397586	0.000351194	461113	0.0649995	Mouth/teeth dental problems: Painful gums || id:ukb-b-11161	Mouth/teeth dental problems: Painful gums	Mouth/teeth dental problems: Painful gums || ||	TRUE	igd	NA	NA	NA	NA	NA	NA	NA	21	47397586	0.00122313	1.79999e-10	452633	ebi-a-GCST011494	Daytime nap || id:ebi-a-GCST011494	TRUE	reported	igd	3.09109152174742e-05	13.9916709611554	2	1	TRUE
34	rs1931175	G	C	G	C	0.00776325	-0.000518778	0.383828	0.382718	FALSE	TRUE	FALSE	ukb-b-11161	1	96928273	0.000359251	461113	0.15	Mouth/teeth dental problems: Painful gums || id:ukb-b-11161	Mouth/teeth dental problems: Painful gums	Mouth/teeth dental problems: Painful gums || ||	TRUE	igd	NA	NA	NA	NA	NA	NA	NA	1	96928273	0.00124756	4.60002e-10	452633	ebi-a-GCST011494	Daytime nap || id:ebi-a-GCST011494	TRUE	reported	igd	2.85072780659927e-05	12.9036456261023	2	1	TRUE
35	rs200435329	T	G	T	G	0.00986281	-0.00059335	0.237916	0.245714	FALSE	FALSE	FALSE	ukb-b-11161	1	174326318	0.000405147	461113	0.14	Mouth/teeth dental problems: Painful gums || id:ukb-b-11161	Mouth/teeth dental problems: Painful gums	Mouth/teeth dental problems: Painful gums || ||	TRUE	igd	TRUE	rs200435329	rs6684688	T	G	C	T	1	174316633	0.0014379	9.8992e-12	452633	ebi-a-GCST011494	Daytime nap || id:ebi-a-GCST011494	TRUE	reported	igd	3.52742527644064e-05	15.9667835193637	2	1	TRUE
36	rs2033103	T	C	T	C	0.00725728	-0.000386566	0.452115	0.450413	FALSE	FALSE	FALSE	ukb-b-11161	18	36097882	0.000350692	461113	0.27	Mouth/teeth dental problems: Painful gums || id:ukb-b-11161	Mouth/teeth dental problems: Painful gums	Mouth/teeth dental problems: Painful gums || ||	TRUE	igd	NA	NA	NA	NA	NA	NA	NA	18	36097882	0.00122022	2.59998e-09	452633	ebi-a-GCST011494	Daytime nap || id:ebi-a-GCST011494	TRUE	reported	igd	2.60925233533668e-05	11.8105931061342	2	1	TRUE
37	rs2059639	T	C	T	C	-0.0066823	-0.000416325	0.520557	0.521723	FALSE	FALSE	FALSE	ukb-b-11161	8	67382165	0.000349422	461113	0.23	Mouth/teeth dental problems: Painful gums || id:ukb-b-11161	Mouth/teeth dental problems: Painful gums	Mouth/teeth dental problems: Painful gums || ||	TRUE	igd	TRUE	rs2059639	rs2719006	C	T	C	T	8	67381858	0.0012172	2.39999e-08	452633	ebi-a-GCST011494	Daytime nap || id:ebi-a-GCST011494	TRUE	reported	igd	2.22888266875687e-05	10.0888387808	2	1	TRUE
38	rs2099810	G	A	G	A	-0.00769192	-8.58008e-05	0.49693	0.496321	FALSE	FALSE	FALSE	ukb-b-11161	5	112030173	0.000349185	461113	0.81	Mouth/teeth dental problems: Painful gums || id:ukb-b-11161	Mouth/teeth dental problems: Painful gums	Mouth/teeth dental problems: Painful gums || ||	TRUE	igd	NA	NA	NA	NA	NA	NA	NA	5	112030173	0.00121447	2.80001e-10	452633	ebi-a-GCST011494	Daytime nap || id:ebi-a-GCST011494	TRUE	reported	igd	2.95817013828457e-05	13.3899911773393	2	1	TRUE
39	rs2143792	A	G	A	G	-0.00713406	-8.06747e-05	0.432469	0.43117	FALSE	FALSE	FALSE	ukb-b-11161	6	62182204	0.00035481	461113	0.82	Mouth/teeth dental problems: Painful gums || id:ukb-b-11161	Mouth/teeth dental problems: Painful gums	Mouth/teeth dental problems: Painful gums || ||	TRUE	igd	NA	NA	NA	NA	NA	NA	NA	6	62182204	0.00123401	9.09997e-09	452633	ebi-a-GCST011494	Daytime nap || id:ebi-a-GCST011494	TRUE	reported	igd	2.49832009792912e-05	11.3084537638307	2	1	TRUE
40	rs2202323	C	G	C	G	-0.00758702	0.000424776	0.634126	0.634128	FALSE	TRUE	FALSE	ukb-b-11161	2	49408317	0.000362062	461113	0.24	Mouth/teeth dental problems: Painful gums || id:ukb-b-11161	Mouth/teeth dental problems: Painful gums	Mouth/teeth dental problems: Painful gums || ||	TRUE	igd	NA	NA	NA	NA	NA	NA	NA	2	49408317	0.0012578	1.2e-09	452633	ebi-a-GCST011494	Daytime nap || id:ebi-a-GCST011494	TRUE	reported	igd	2.67103489697917e-05	12.0902548994733	2	1	TRUE
41	rs224111	A	G	A	G	-0.00798411	-0.000178859	0.387694	0.38881	FALSE	FALSE	FALSE	ukb-b-11161	10	64552010	0.000358602	461113	0.62	Mouth/teeth dental problems: Painful gums || id:ukb-b-11161	Mouth/teeth dental problems: Painful gums	Mouth/teeth dental problems: Painful gums || ||	TRUE	igd	NA	NA	NA	NA	NA	NA	NA	10	64552010	0.00124912	1.6e-10	452633	ebi-a-GCST011494	Daytime nap || id:ebi-a-GCST011494	TRUE	reported	igd	3.02649955334444e-05	13.6992898022432	2	1	TRUE
42	rs2250377	G	A	G	A	-0.0131561	-0.000354392	0.661117	0.663463	FALSE	FALSE	FALSE	ukb-b-11161	1	201860626	0.00036852	461113	0.34	Mouth/teeth dental problems: Painful gums || id:ukb-b-11161	Mouth/teeth dental problems: Painful gums	Mouth/teeth dental problems: Painful gums || ||	TRUE	igd	NA	NA	NA	NA	NA	NA	NA	1	201860626	0.00127975	1.39991e-24	452633	ebi-a-GCST011494	Daytime nap || id:ebi-a-GCST011494	TRUE	reported	igd	7.75554702248204e-05	35.1067327624981	2	1	TRUE
43	rs2284015	G	C	G	C	0.00771167	3.85884e-05	0.259172	0.258513	FALSE	TRUE	FALSE	ukb-b-11161	22	37096573	0.000398507	461113	0.92	Mouth/teeth dental problems: Painful gums || id:ukb-b-11161	Mouth/teeth dental problems: Painful gums	Mouth/teeth dental problems: Painful gums || ||	TRUE	igd	NA	NA	NA	NA	NA	NA	NA	22	37096573	0.00138662	4.09996e-08	452633	ebi-a-GCST011494	Daytime nap || id:ebi-a-GCST011494	TRUE	reported	igd	2.283664695103e-05	10.3368104041815	2	1	TRUE
44	rs2370926	C	T	C	T	-0.00813213	-0.000474653	0.366474	0.367254	FALSE	FALSE	FALSE	ukb-b-11161	14	79602542	0.000362891	461113	0.19	Mouth/teeth dental problems: Painful gums || id:ukb-b-11161	Mouth/teeth dental problems: Painful gums	Mouth/teeth dental problems: Painful gums || ||	TRUE	igd	NA	NA	NA	NA	NA	NA	NA	14	79602542	0.00126359	1.7e-10	452633	ebi-a-GCST011494	Daytime nap || id:ebi-a-GCST011494	TRUE	reported	igd	3.07076252905123e-05	13.8996499681127	2	1	TRUE
45	rs2431108	C	T	C	T	0.0129827	0.000103099	0.328723	0.328409	FALSE	FALSE	FALSE	ukb-b-11161	5	103947968	0.000371087	461113	0.780001	Mouth/teeth dental problems: Painful gums || id:ukb-b-11161	Mouth/teeth dental problems: Painful gums	Mouth/teeth dental problems: Painful gums || ||	TRUE	igd	NA	NA	NA	NA	NA	NA	NA	5	103947968	0.00129028	7.70016e-24	452633	ebi-a-GCST011494	Daytime nap || id:ebi-a-GCST011494	TRUE	reported	igd	7.43861185541002e-05	33.6719679542611	2	1	TRUE
46	rs253666	A	G	A	G	0.0081271	0.000813372	0.764938	0.764579	FALSE	FALSE	FALSE	ukb-b-11161	3	138115770	0.00041162	461113	0.0479999	Mouth/teeth dental problems: Painful gums || id:ukb-b-11161	Mouth/teeth dental problems: Painful gums	Mouth/teeth dental problems: Painful gums || ||	TRUE	igd	NA	NA	NA	NA	NA	NA	NA	3	138115770	0.0014309	1.79999e-08	452633	ebi-a-GCST011494	Daytime nap || id:ebi-a-GCST011494	TRUE	reported	igd	2.37525294801848e-05	10.7513865437714	2	1	TRUE
47	rs2653349	G	A	G	A	-0.0165942	0.000140263	0.785223	0.787113	FALSE	FALSE	FALSE	ukb-b-11161	6	55142337	0.000426061	461113	0.74	Mouth/teeth dental problems: Painful gums || id:ukb-b-11161	Mouth/teeth dental problems: Painful gums	Mouth/teeth dental problems: Painful gums || ||	TRUE	igd	NA	NA	NA	NA	NA	NA	NA	6	55142337	0.00147827	3.40017e-29	452633	ebi-a-GCST011494	Daytime nap || id:ebi-a-GCST011494	TRUE	reported	igd	9.2880259420535e-05	42.0443897956076	2	1	TRUE
48	rs2699869	C	A	C	A	-0.00678084	-0.000613117	0.545872	0.546111	FALSE	FALSE	FALSE	ukb-b-11161	3	133032892	0.000350445	461113	0.08	Mouth/teeth dental problems: Painful gums || id:ukb-b-11161	Mouth/teeth dental problems: Painful gums	Mouth/teeth dental problems: Painful gums || ||	TRUE	igd	NA	NA	NA	NA	NA	NA	NA	3	133032892	0.00121774	3.09999e-08	452633	ebi-a-GCST011494	Daytime nap || id:ebi-a-GCST011494	TRUE	reported	igd	2.27963904862154e-05	10.3185882487332	2	1	TRUE
49	rs2769916	A	G	A	G	0.00875328	0.000686583	0.688617	0.68878	FALSE	FALSE	FALSE	ukb-b-11161	13	107820389	0.000377593	461113	0.0690001	Mouth/teeth dental problems: Painful gums || id:ukb-b-11161	Mouth/teeth dental problems: Painful gums	Mouth/teeth dental problems: Painful gums || ||	TRUE	igd	NA	NA	NA	NA	NA	NA	NA	13	107820389	0.00131344	1.69981e-11	452633	ebi-a-GCST011494	Daytime nap || id:ebi-a-GCST011494	TRUE	reported	igd	3.28582383781225e-05	14.8731460007047	2	1	TRUE
50	rs2786547	T	C	T	C	-0.0107673	-0.000628593	0.176896	0.177302	FALSE	FALSE	FALSE	ukb-b-11161	1	33342304	0.000456555	461113	0.17	Mouth/teeth dental problems: Painful gums || id:ukb-b-11161	Mouth/teeth dental problems: Painful gums	Mouth/teeth dental problems: Painful gums || ||	TRUE	igd	NA	NA	NA	NA	NA	NA	NA	1	33342304	0.00158775	1e-11	452633	ebi-a-GCST011494	Daytime nap || id:ebi-a-GCST011494	TRUE	reported	igd	3.37610812993541e-05	15.2818279206428	2	1	TRUE
51	rs285815	A	T	A	T	-0.00753009	5.48784e-06	0.544465	0.546197	FALSE	TRUE	TRUE	ukb-b-11161	8	106108303	0.000350724	461113	0.99	Mouth/teeth dental problems: Painful gums || id:ukb-b-11161	Mouth/teeth dental problems: Painful gums	Mouth/teeth dental problems: Painful gums || ||	TRUE	igd	NA	NA	NA	NA	NA	NA	NA	8	106108303	0.00121983	5.80003e-10	452633	ebi-a-GCST011494	Daytime nap || id:ebi-a-GCST011494	TRUE	reported	igd	2.81269115376369e-05	12.731470193128	2	1	FALSE
52	rs2943023	T	C	T	C	-0.00710422	-8.68933e-05	0.419803	0.420764	FALSE	FALSE	FALSE	ukb-b-11161	5	89597733	0.000353436	461113	0.81	Mouth/teeth dental problems: Painful gums || id:ukb-b-11161	Mouth/teeth dental problems: Painful gums	Mouth/teeth dental problems: Painful gums || ||	TRUE	igd	NA	NA	NA	NA	NA	NA	NA	5	89597733	0.00123055	7.39997e-09	452633	ebi-a-GCST011494	Daytime nap || id:ebi-a-GCST011494	TRUE	reported	igd	2.45857701065449e-05	11.1285553131981	2	1	TRUE
53	rs295278	A	G	A	G	-0.00787804	0.000785019	0.394519	0.395806	FALSE	FALSE	FALSE	ukb-b-11161	9	86424198	0.00035639	461113	0.0280001	Mouth/teeth dental problems: Painful gums || id:ukb-b-11161	Mouth/teeth dental problems: Painful gums	Mouth/teeth dental problems: Painful gums || ||	TRUE	igd	TRUE	rs295278	rs295282	A	G	T	C	9	86420144	0.00124238	2.19999e-10	452633	ebi-a-GCST011494	Daytime nap || id:ebi-a-GCST011494	TRUE	reported	igd	2.96506898424722e-05	13.4212193425001	2	1	TRUE
54	rs34262487	A	C	A	C	-0.0145107	0.000552666	0.072003	0.072632	FALSE	FALSE	FALSE	ukb-b-11161	6	36224315	0.000674167	461113	0.41	Mouth/teeth dental problems: Painful gums || id:ukb-b-11161	Mouth/teeth dental problems: Painful gums	Mouth/teeth dental problems: Painful gums || ||	TRUE	igd	NA	NA	NA	NA	NA	NA	NA	6	36224315	0.00235463	1.2e-09	452633	ebi-a-GCST011494	Daytime nap || id:ebi-a-GCST011494	TRUE	reported	igd	2.81386907436264e-05	12.7368021269145	2	1	TRUE
55	rs35011311	T	G	T	G	-0.009082	0.000108986	0.265581	0.264997	FALSE	FALSE	FALSE	ukb-b-11161	12	38616581	0.000397697	461113	0.780001	Mouth/teeth dental problems: Painful gums || id:ukb-b-11161	Mouth/teeth dental problems: Painful gums	Mouth/teeth dental problems: Painful gums || ||	TRUE	igd	NA	NA	NA	NA	NA	NA	NA	12	38616581	0.00138249	4.40048e-11	452633	ebi-a-GCST011494	Daytime nap || id:ebi-a-GCST011494	TRUE	reported	igd	3.21761365631838e-05	14.5643854943871	2	1	TRUE
56	rs35039375	G	A	G	A	0.0136431	0.000975647	0.091832	0.090984	FALSE	FALSE	FALSE	ukb-b-11161	1	171516863	0.00060972	461113	0.11	Mouth/teeth dental problems: Painful gums || id:ukb-b-11161	Mouth/teeth dental problems: Painful gums	Mouth/teeth dental problems: Painful gums || ||	TRUE	igd	NA	NA	NA	NA	NA	NA	NA	1	171516863	0.00210973	8.69961e-11	452633	ebi-a-GCST011494	Daytime nap || id:ebi-a-GCST011494	TRUE	reported	igd	3.10467652904755e-05	14.0531647255	2	1	TRUE
57	rs350785	C	T	C	T	-0.0126479	0.000884184	0.884524	0.884604	FALSE	FALSE	FALSE	ukb-b-11161	2	52934600	0.000549925	461113	0.11	Mouth/teeth dental problems: Painful gums || id:ukb-b-11161	Mouth/teeth dental problems: Painful gums	Mouth/teeth dental problems: Painful gums || ||	TRUE	igd	NA	NA	NA	NA	NA	NA	NA	2	52934600	0.00190975	1.50003e-11	452633	ebi-a-GCST011494	Daytime nap || id:ebi-a-GCST011494	TRUE	reported	igd	3.26789576209311e-05	14.7919926538207	2	1	TRUE
58	rs351776	C	A	C	A	0.00755367	0.000149675	0.549518	0.548033	FALSE	FALSE	FALSE	ukb-b-11161	8	28191306	0.000350553	461113	0.67	Mouth/teeth dental problems: Painful gums || id:ukb-b-11161	Mouth/teeth dental problems: Painful gums	Mouth/teeth dental problems: Painful gums || ||	TRUE	igd	NA	NA	NA	NA	NA	NA	NA	8	28191306	0.00122072	8.40001e-10	452633	ebi-a-GCST011494	Daytime nap || id:ebi-a-GCST011494	TRUE	reported	igd	2.82491494547494e-05	12.786801983133	2	1	TRUE
59	rs35851551	G	A	G	A	-0.011194	-0.000164044	0.101504	0.101112	FALSE	FALSE	FALSE	ukb-b-11161	7	31330785	0.00058393	461113	0.780001	Mouth/teeth dental problems: Painful gums || id:ukb-b-11161	Mouth/teeth dental problems: Painful gums	Mouth/teeth dental problems: Painful gums || ||	TRUE	igd	NA	NA	NA	NA	NA	NA	NA	7	31330785	0.00202654	3.50002e-08	452633	ebi-a-GCST011494	Daytime nap || id:ebi-a-GCST011494	TRUE	reported	igd	2.28559830757634e-05	10.3455629335772	2	1	TRUE
60	rs378421	A	G	A	G	0.00697888	-0.000555185	0.41729	0.415183	FALSE	FALSE	FALSE	ukb-b-11161	16	28754684	0.000355969	461113	0.12	Mouth/teeth dental problems: Painful gums || id:ukb-b-11161	Mouth/teeth dental problems: Painful gums	Mouth/teeth dental problems: Painful gums || ||	TRUE	igd	NA	NA	NA	NA	NA	NA	NA	16	28754684	0.0012384	2.39999e-08	452633	ebi-a-GCST011494	Daytime nap || id:ebi-a-GCST011494	TRUE	reported	igd	2.36860098632365e-05	10.7212762746622	2	1	TRUE
61	rs3799380	C	T	C	T	-0.00890214	-0.000398878	0.200274	0.200182	FALSE	FALSE	FALSE	ukb-b-11161	6	26467182	0.000435221	461113	0.36	Mouth/teeth dental problems: Painful gums || id:ukb-b-11161	Mouth/teeth dental problems: Painful gums	Mouth/teeth dental problems: Painful gums || ||	TRUE	igd	NA	NA	NA	NA	NA	NA	NA	6	26467182	0.00151371	1.29999e-08	452633	ebi-a-GCST011494	Daytime nap || id:ebi-a-GCST011494	TRUE	reported	igd	2.53854357803672e-05	11.4905268747354	2	1	TRUE
62	rs3810484	G	A	G	A	-0.00684147	0.000116583	0.443696	0.443048	FALSE	FALSE	FALSE	ukb-b-11161	20	62194103	0.000351054	461113	0.74	Mouth/teeth dental problems: Painful gums || id:ukb-b-11161	Mouth/teeth dental problems: Painful gums	Mouth/teeth dental problems: Painful gums || ||	TRUE	igd	NA	NA	NA	NA	NA	NA	NA	20	62194103	0.001222	2.19999e-08	452633	ebi-a-GCST011494	Daytime nap || id:ebi-a-GCST011494	TRUE	reported	igd	2.31060945233442e-05	10.4587763316704	2	1	TRUE
63	rs385199	C	A	C	A	-0.0209131	0.000252958	0.227862	0.224836	FALSE	FALSE	FALSE	ukb-b-11161	17	43705518	0.000417218	461113	0.54	Mouth/teeth dental problems: Painful gums || id:ukb-b-11161	Mouth/teeth dental problems: Painful gums	Mouth/teeth dental problems: Painful gums || ||	TRUE	igd	TRUE	rs385199	rs376120	C	A	G	A	17	43686419	0.0014497	7.50067e-47	452633	ebi-a-GCST011494	Daytime nap || id:ebi-a-GCST011494	TRUE	reported	igd	0.000153898240714432	69.6698366581065	2	1	TRUE
64	rs3935190	A	G	A	G	0.00801432	-0.000571876	0.536252	0.536807	FALSE	FALSE	FALSE	ukb-b-11161	17	79084367	0.000351707	461113	0.1	Mouth/teeth dental problems: Painful gums || id:ukb-b-11161	Mouth/teeth dental problems: Painful gums	Mouth/teeth dental problems: Painful gums || ||	TRUE	igd	NA	NA	NA	NA	NA	NA	NA	17	79084367	0.00122354	5.40008e-11	452633	ebi-a-GCST011494	Daytime nap || id:ebi-a-GCST011494	TRUE	reported	igd	3.19458412092523e-05	14.4601399937212	2	1	TRUE
65	rs4511908	G	T	G	T	0.00726347	-1.30226e-06	0.580907	0.635327	FALSE	FALSE	FALSE	ukb-b-11161	3	82771304	0.00036215	461113	1	Mouth/teeth dental problems: Painful gums || id:ukb-b-11161	Mouth/teeth dental problems: Painful gums	Mouth/teeth dental problems: Painful gums || ||	TRUE	igd	TRUE	rs4511908	rs74916699	T	G	G	T	3	82770852	0.00128337	1.40001e-08	452633	ebi-a-GCST011494	Daytime nap || id:ebi-a-GCST011494	TRUE	reported	igd	2.56882965824934e-05	11.627618064132	2	1	TRUE
66	rs4604518	A	G	A	G	-0.00691205	-0.000178726	0.453526	0.453223	FALSE	FALSE	FALSE	ukb-b-11161	9	120555845	0.000350955	461113	0.61	Mouth/teeth dental problems: Painful gums || id:ukb-b-11161	Mouth/teeth dental problems: Painful gums	Mouth/teeth dental problems: Painful gums || ||	TRUE	igd	NA	NA	NA	NA	NA	NA	NA	9	120555845	0.00122091	1.40001e-08	452633	ebi-a-GCST011494	Daytime nap || id:ebi-a-GCST011494	TRUE	reported	igd	2.36818393894637e-05	10.7193884995291	2	1	TRUE
67	rs4653052	A	C	A	C	0.00703973	0.000600347	0.659857	0.660568	FALSE	FALSE	FALSE	ukb-b-11161	1	34992037	0.000368833	461113	0.1	Mouth/teeth dental problems: Painful gums || id:ukb-b-11161	Mouth/teeth dental problems: Painful gums	Mouth/teeth dental problems: Painful gums || ||	TRUE	igd	NA	NA	NA	NA	NA	NA	NA	1	34992037	0.00128049	3.40001e-08	452633	ebi-a-GCST011494	Daytime nap || id:ebi-a-GCST011494	TRUE	reported	igd	2.22460734575389e-05	10.0694864816953	2	1	TRUE
68	rs467897	A	G	A	G	-0.00955698	3.77803e-05	0.677609	0.680114	FALSE	FALSE	FALSE	ukb-b-11161	5	102155610	0.000374747	461113	0.92	Mouth/teeth dental problems: Painful gums || id:ukb-b-11161	Mouth/teeth dental problems: Painful gums	Mouth/teeth dental problems: Painful gums || ||	TRUE	igd	NA	NA	NA	NA	NA	NA	NA	5	102155610	0.00130107	2.60016e-13	452633	ebi-a-GCST011494	Daytime nap || id:ebi-a-GCST011494	TRUE	reported	igd	3.99055614054324e-05	18.0632149872371	2	1	TRUE
69	rs4692709	T	C	T	C	-0.00723975	-0.00143326	0.545402	0.546748	FALSE	FALSE	FALSE	ukb-b-11161	4	170228549	0.000352263	461113	4.70002e-05	Mouth/teeth dental problems: Painful gums || id:ukb-b-11161	Mouth/teeth dental problems: Painful gums	Mouth/teeth dental problems: Painful gums || ||	TRUE	igd	NA	NA	NA	NA	NA	NA	NA	4	170228549	0.00122517	2.39999e-09	452633	ebi-a-GCST011494	Daytime nap || id:ebi-a-GCST011494	TRUE	reported	igd	2.59909037957819e-05	11.7645945484337	2	1	TRUE
70	rs528301822	T	A	T	A	0.00803435	-0.000899597	0.286618	0.285056	FALSE	TRUE	FALSE	ukb-b-11161	16	69404241	0.000386363	461113	0.02	Mouth/teeth dental problems: Painful gums || id:ukb-b-11161	Mouth/teeth dental problems: Painful gums	Mouth/teeth dental problems: Painful gums || ||	TRUE	igd	TRUE	rs528301822	rs12325060	T	A	A	G	16	69403012	0.00134223	2.80001e-09	452633	ebi-a-GCST011494	Daytime nap || id:ebi-a-GCST011494	TRUE	reported	igd	2.63971534985895e-05	11.948485391223	2	1	TRUE
71	rs530669754	G	A	G	A	-0.0121029	0.000686931	0.123494	0.10954	FALSE	FALSE	FALSE	ukb-b-11161	11	101500036	0.000558106	461113	0.22	Mouth/teeth dental problems: Painful gums || id:ukb-b-11161	Mouth/teeth dental problems: Painful gums	Mouth/teeth dental problems: Painful gums || ||	TRUE	igd	TRUE	rs530669754	rs11224906	G	A	G	C	11	101493132	0.00189146	1.6e-10	452633	ebi-a-GCST011494	Daytime nap || id:ebi-a-GCST011494	TRUE	reported	igd	3.17109780243881e-05	14.3538268680452	2	1	TRUE
72	rs60222088	A	C	A	C	-0.0112358	0.000404801	0.147267	0.148261	FALSE	FALSE	FALSE	ukb-b-11161	12	108334477	0.000493646	461113	0.41	Mouth/teeth dental problems: Painful gums || id:ukb-b-11161	Mouth/teeth dental problems: Painful gums	Mouth/teeth dental problems: Painful gums || ||	TRUE	igd	NA	NA	NA	NA	NA	NA	NA	12	108334477	0.00172293	6.4003e-11	452633	ebi-a-GCST011494	Daytime nap || id:ebi-a-GCST011494	TRUE	reported	igd	3.17070987861704e-05	14.3520708932127	2	1	TRUE
73	rs60920123	A	G	A	G	-0.00763778	0.00012254	0.433192	0.432913	FALSE	FALSE	FALSE	ukb-b-11161	16	10134637	0.000352673	461113	0.73	Mouth/teeth dental problems: Painful gums || id:ukb-b-11161	Mouth/teeth dental problems: Painful gums	Mouth/teeth dental problems: Painful gums || ||	TRUE	igd	NA	NA	NA	NA	NA	NA	NA	16	10134637	0.00122697	4.49997e-10	452633	ebi-a-GCST011494	Daytime nap || id:ebi-a-GCST011494	TRUE	reported	igd	2.86471013192257e-05	12.9669375823972	2	1	TRUE
74	rs614987	C	A	C	A	0.0110217	-0.000491873	0.614205	0.613562	FALSE	FALSE	FALSE	ukb-b-11161	6	124920871	0.000358956	461113	0.17	Mouth/teeth dental problems: Painful gums || id:ukb-b-11161	Mouth/teeth dental problems: Painful gums	Mouth/teeth dental problems: Painful gums || ||	TRUE	igd	NA	NA	NA	NA	NA	NA	NA	6	124920871	0.00124925	7.50067e-19	452633	ebi-a-GCST011494	Daytime nap || id:ebi-a-GCST011494	TRUE	reported	igd	5.75701166632413e-05	26.0595197249903	2	1	TRUE
75	rs62189006	G	A	G	A	-0.0120943	-0.00133979	0.092801	0.092506	FALSE	FALSE	FALSE	ukb-b-11161	2	162573586	0.000604879	461113	0.0269998	Mouth/teeth dental problems: Painful gums || id:ukb-b-11161	Mouth/teeth dental problems: Painful gums	Mouth/teeth dental problems: Painful gums || ||	TRUE	igd	NA	NA	NA	NA	NA	NA	NA	2	162573586	0.0020982	8.30004e-09	452633	ebi-a-GCST011494	Daytime nap || id:ebi-a-GCST011494	TRUE	reported	igd	2.46289948998575e-05	11.1481211575365	2	1	TRUE
76	rs6452787	G	A	G	A	-0.00772931	0.000525069	0.463847	0.466929	FALSE	FALSE	FALSE	ukb-b-11161	5	87712831	0.000349612	461113	0.13	Mouth/teeth dental problems: Painful gums || id:ukb-b-11161	Mouth/teeth dental problems: Painful gums	Mouth/teeth dental problems: Painful gums || ||	TRUE	igd	NA	NA	NA	NA	NA	NA	NA	5	87712831	0.0012169	2e-10	452633	ebi-a-GCST011494	Daytime nap || id:ebi-a-GCST011494	TRUE	reported	igd	2.97149456320257e-05	13.4503052314581	2	1	TRUE
77	rs6665690	C	A	C	A	-0.00923907	0.000213215	0.170043	0.170694	FALSE	FALSE	FALSE	ukb-b-11161	1	162836235	0.00046418	461113	0.649999	Mouth/teeth dental problems: Painful gums || id:ukb-b-11161	Mouth/teeth dental problems: Painful gums	Mouth/teeth dental problems: Painful gums || ||	TRUE	igd	NA	NA	NA	NA	NA	NA	NA	1	162836235	0.00161461	5.99998e-09	452633	ebi-a-GCST011494	Daytime nap || id:ebi-a-GCST011494	TRUE	reported	igd	2.4093553703457e-05	10.9057520646725	2	1	TRUE
78	rs6919087	G	T	G	T	-0.0107806	0.00060941	0.3124	0.312016	FALSE	FALSE	FALSE	ukb-b-11161	6	37699156	0.000377082	461113	0.11	Mouth/teeth dental problems: Painful gums || id:ukb-b-11161	Mouth/teeth dental problems: Painful gums	Mouth/teeth dental problems: Painful gums || ||	TRUE	igd	NA	NA	NA	NA	NA	NA	NA	6	37699156	0.0013114	1e-16	452633	ebi-a-GCST011494	Daytime nap || id:ebi-a-GCST011494	TRUE	reported	igd	4.99301365425338e-05	22.601056107201	2	1	TRUE
79	rs73817091	T	C	T	C	0.0165127	-0.000342874	0.042467	0.042153	FALSE	FALSE	FALSE	ukb-b-11161	5	159042652	0.00087235	461113	0.69	Mouth/teeth dental problems: Painful gums || id:ukb-b-11161	Mouth/teeth dental problems: Painful gums	Mouth/teeth dental problems: Painful gums || ||	TRUE	igd	NA	NA	NA	NA	NA	NA	NA	5	159042652	0.00302224	3.79997e-08	452633	ebi-a-GCST011494	Daytime nap || id:ebi-a-GCST011494	TRUE	reported	igd	2.21754024126769e-05	10.037497154991	2	1	TRUE
80	rs7422655	T	C	T	C	-0.00783348	-0.000384415	0.736885	0.736267	FALSE	FALSE	FALSE	ukb-b-11161	2	208941004	0.000396535	461113	0.33	Mouth/teeth dental problems: Painful gums || id:ukb-b-11161	Mouth/teeth dental problems: Painful gums	Mouth/teeth dental problems: Painful gums || ||	TRUE	igd	NA	NA	NA	NA	NA	NA	NA	2	208941004	0.00137827	1.09999e-08	452633	ebi-a-GCST011494	Daytime nap || id:ebi-a-GCST011494	TRUE	reported	igd	2.37949500408007e-05	10.7705883175286	2	1	TRUE
81	rs7423968	G	A	G	A	-0.00767586	-0.000322287	0.428827	0.428884	FALSE	FALSE	FALSE	ukb-b-11161	2	59467016	0.000354727	461113	0.36	Mouth/teeth dental problems: Painful gums || id:ukb-b-11161	Mouth/teeth dental problems: Painful gums	Mouth/teeth dental problems: Painful gums || ||	TRUE	igd	NA	NA	NA	NA	NA	NA	NA	2	59467016	0.00123216	4.79999e-10	452633	ebi-a-GCST011494	Daytime nap || id:ebi-a-GCST011494	TRUE	reported	igd	2.88624954320528e-05	13.0644372421657	2	1	TRUE
82	rs75022160	T	C	T	C	-0.00988485	-0.000573412	0.137254	0.136593	FALSE	FALSE	FALSE	ukb-b-11161	2	25311861	0.000510315	461113	0.26	Mouth/teeth dental problems: Painful gums || id:ukb-b-11161	Mouth/teeth dental problems: Painful gums	Mouth/teeth dental problems: Painful gums || ||	TRUE	igd	NA	NA	NA	NA	NA	NA	NA	2	25311861	0.00176929	1.7e-08	452633	ebi-a-GCST011494	Daytime nap || id:ebi-a-GCST011494	TRUE	reported	igd	2.31407871048532e-05	10.4744799957684	2	1	TRUE
83	rs76257331	A	G	A	G	0.00867666	-0.000394547	0.198266	0.19811	FALSE	FALSE	FALSE	ukb-b-11161	7	106916279	0.000437593	461113	0.37	Mouth/teeth dental problems: Painful gums || id:ukb-b-11161	Mouth/teeth dental problems: Painful gums	Mouth/teeth dental problems: Painful gums || ||	TRUE	igd	NA	NA	NA	NA	NA	NA	NA	7	106916279	0.0015218	1.2e-08	452633	ebi-a-GCST011494	Daytime nap || id:ebi-a-GCST011494	TRUE	reported	igd	2.39339126386216e-05	10.8334900993375	2	1	TRUE
84	rs76824303	C	A	C	A	-0.0117977	-0.000556273	0.099416	0.100014	FALSE	FALSE	FALSE	ukb-b-11161	3	62459819	0.000596411	461113	0.35	Mouth/teeth dental problems: Painful gums || id:ukb-b-11161	Mouth/teeth dental problems: Painful gums	Mouth/teeth dental problems: Painful gums || ||	TRUE	igd	NA	NA	NA	NA	NA	NA	NA	3	62459819	0.00207749	1.7e-08	452633	ebi-a-GCST011494	Daytime nap || id:ebi-a-GCST011494	TRUE	reported	igd	2.49232804702356e-05	11.2813305302881	2	1	TRUE
85	rs7697461	T	A	T	A	0.0082009	-0.000650533	0.742036	0.749085	FALSE	TRUE	FALSE	ukb-b-11161	4	79568125	0.000402206	461113	0.11	Mouth/teeth dental problems: Painful gums || id:ukb-b-11161	Mouth/teeth dental problems: Painful gums	Mouth/teeth dental problems: Painful gums || ||	TRUE	igd	TRUE	rs7697461	rs7669866	A	T	T	C	4	79565819	0.00139778	5.99998e-09	452633	ebi-a-GCST011494	Daytime nap || id:ebi-a-GCST011494	TRUE	reported	igd	2.57476209126173e-05	11.6544714762124	2	1	TRUE
86	rs77154532	G	A	G	A	-0.00769324	0.000542688	0.358326	0.3595	FALSE	FALSE	FALSE	ukb-b-11161	3	19377311	0.000365188	461113	0.14	Mouth/teeth dental problems: Painful gums || id:ukb-b-11161	Mouth/teeth dental problems: Painful gums	Mouth/teeth dental problems: Painful gums || ||	TRUE	igd	NA	NA	NA	NA	NA	NA	NA	3	19377311	0.0012705	1.40001e-09	452633	ebi-a-GCST011494	Daytime nap || id:ebi-a-GCST011494	TRUE	reported	igd	2.72170669543812e-05	12.3196235366472	2	1	TRUE
87	rs7814873	T	C	T	C	-0.00720972	5.21967e-05	0.617006	0.616153	FALSE	FALSE	FALSE	ukb-b-11161	8	142213997	0.000363139	461113	0.89	Mouth/teeth dental problems: Painful gums || id:ukb-b-11161	Mouth/teeth dental problems: Painful gums	Mouth/teeth dental problems: Painful gums || ||	TRUE	igd	NA	NA	NA	NA	NA	NA	NA	8	142213997	0.00126385	1.5e-08	452633	ebi-a-GCST011494	Daytime nap || id:ebi-a-GCST011494	TRUE	reported	igd	2.45667751249084e-05	11.1199571730497	2	1	TRUE
88	rs785145	G	T	G	T	0.0069889	-0.000538796	0.431455	0.431573	FALSE	FALSE	FALSE	ukb-b-11161	6	114650655	0.00035227	461113	0.13	Mouth/teeth dental problems: Painful gums || id:ukb-b-11161	Mouth/teeth dental problems: Painful gums	Mouth/teeth dental problems: Painful gums || ||	TRUE	igd	NA	NA	NA	NA	NA	NA	NA	6	114650655	0.00122527	1e-08	452633	ebi-a-GCST011494	Daytime nap || id:ebi-a-GCST011494	TRUE	reported	igd	2.39633758467775e-05	10.8468266994877	2	1	TRUE
89	rs7932966	T	A	T	A	-0.00872023	-0.000267405	0.763358	0.763976	FALSE	TRUE	FALSE	ukb-b-11161	11	92792866	0.000410664	461113	0.51	Mouth/teeth dental problems: Painful gums || id:ukb-b-11161	Mouth/teeth dental problems: Painful gums	Mouth/teeth dental problems: Painful gums || ||	TRUE	igd	NA	NA	NA	NA	NA	NA	NA	11	92792866	0.00142689	1.09999e-09	452633	ebi-a-GCST011494	Daytime nap || id:ebi-a-GCST011494	TRUE	reported	igd	2.74729922579907e-05	12.4354695982866	2	1	TRUE
90	rs80163246	C	T	C	T	0.0119129	-0.000252136	0.117455	0.116744	FALSE	FALSE	FALSE	ukb-b-11161	2	164574344	0.000543765	461113	0.64	Mouth/teeth dental problems: Painful gums || id:ukb-b-11161	Mouth/teeth dental problems: Painful gums	Mouth/teeth dental problems: Painful gums || ||	TRUE	igd	NA	NA	NA	NA	NA	NA	NA	2	164574344	0.00188438	1.40001e-10	452633	ebi-a-GCST011494	Daytime nap || id:ebi-a-GCST011494	TRUE	reported	igd	2.94220789235549e-05	13.317736840752	2	1	TRUE
91	rs908442	T	A	T	A	-0.0102781	5.95636e-05	0.408654	0.408452	FALSE	TRUE	FALSE	ukb-b-11161	2	236800163	0.000355591	461113	0.87	Mouth/teeth dental problems: Painful gums || id:ukb-b-11161	Mouth/teeth dental problems: Painful gums	Mouth/teeth dental problems: Painful gums || ||	TRUE	igd	NA	NA	NA	NA	NA	NA	NA	2	236800163	0.00123558	1.39991e-16	452633	ebi-a-GCST011494	Daytime nap || id:ebi-a-GCST011494	TRUE	reported	igd	5.1056741127953e-05	23.1110437680653	2	1	TRUE
92	rs910187	A	G	A	G	-0.00731754	-0.000262674	0.373967	0.373067	FALSE	FALSE	FALSE	ukb-b-11161	20	45841052	0.000360917	461113	0.47	Mouth/teeth dental problems: Painful gums || id:ukb-b-11161	Mouth/teeth dental problems: Painful gums	Mouth/teeth dental problems: Painful gums || ||	TRUE	igd	NA	NA	NA	NA	NA	NA	NA	20	45841052	0.00125594	4.90004e-09	452633	ebi-a-GCST011494	Daytime nap || id:ebi-a-GCST011494	TRUE	reported	igd	2.50721000978684e-05	11.3486942749971	2	1	TRUE
93	rs9287862	T	C	T	C	-0.0122526	-0.000235727	0.913226	0.913275	FALSE	FALSE	FALSE	ukb-b-11161	2	151500518	0.000619426	461113	0.7	Mouth/teeth dental problems: Painful gums || id:ukb-b-11161	Mouth/teeth dental problems: Painful gums	Mouth/teeth dental problems: Painful gums || ||	TRUE	igd	NA	NA	NA	NA	NA	NA	NA	2	151500518	0.00215162	2e-08	452633	ebi-a-GCST011494	Daytime nap || id:ebi-a-GCST011494	TRUE	reported	igd	2.37932842030686e-05	10.7698342718468	2	1	TRUE
94	rs9309116	T	C	T	C	0.00737914	-0.000343818	0.652831	0.653686	FALSE	FALSE	FALSE	ukb-b-11161	2	44557919	0.000366445	461113	0.35	Mouth/teeth dental problems: Painful gums || id:ukb-b-11161	Mouth/teeth dental problems: Painful gums	Mouth/teeth dental problems: Painful gums || ||	TRUE	igd	NA	NA	NA	NA	NA	NA	NA	2	44557919	0.00127277	3.89996e-09	452633	ebi-a-GCST011494	Daytime nap || id:ebi-a-GCST011494	TRUE	reported	igd	2.46821622657138e-05	11.1721875422381	2	1	TRUE
95	rs936944	A	G	A	G	-0.00913528	0.00046027	0.837821	0.838971	FALSE	FALSE	FALSE	ukb-b-11161	3	44385814	0.000474097	461113	0.33	Mouth/teeth dental problems: Painful gums || id:ukb-b-11161	Mouth/teeth dental problems: Painful gums	Mouth/teeth dental problems: Painful gums || ||	TRUE	igd	NA	NA	NA	NA	NA	NA	NA	3	44385814	0.00164374	3.2e-08	452633	ebi-a-GCST011494	Daytime nap || id:ebi-a-GCST011494	TRUE	reported	igd	2.26787744624877e-05	10.2653491692688	2	1	TRUE
96	rs9389556	G	C	G	C	0.00841517	2.03232e-05	0.260947	0.261689	FALSE	TRUE	FALSE	ukb-b-11161	6	100079774	0.000397112	461113	0.96	Mouth/teeth dental problems: Painful gums || id:ukb-b-11161	Mouth/teeth dental problems: Painful gums	Mouth/teeth dental problems: Painful gums || ||	TRUE	igd	NA	NA	NA	NA	NA	NA	NA	6	100079774	0.00138285	9.69996e-10	452633	ebi-a-GCST011494	Daytime nap || id:ebi-a-GCST011494	TRUE	reported	igd	2.73138975382891e-05	12.3634544507814	2	1	TRUE
97	rs9460110	C	T	C	T	0.00735568	-2.65008e-05	0.369782	0.369921	FALSE	FALSE	FALSE	ukb-b-11161	6	170621249	0.000361478	461113	0.94	Mouth/teeth dental problems: Painful gums || id:ukb-b-11161	Mouth/teeth dental problems: Painful gums	Mouth/teeth dental problems: Painful gums || ||	TRUE	igd	NA	NA	NA	NA	NA	NA	NA	6	170621249	0.00125751	8.40001e-09	452633	ebi-a-GCST011494	Daytime nap || id:ebi-a-GCST011494	TRUE	reported	igd	2.52180917738973e-05	11.414777956629	2	1	TRUE
98	rs9475168	G	T	G	T	-0.00876859	0.000300142	0.218856	0.219043	FALSE	FALSE	FALSE	ukb-b-11161	6	55009408	0.000424363	461113	0.48	Mouth/teeth dental problems: Painful gums || id:ukb-b-11161	Mouth/teeth dental problems: Painful gums	Mouth/teeth dental problems: Painful gums || ||	TRUE	igd	NA	NA	NA	NA	NA	NA	NA	6	55009408	0.00147675	1.89998e-09	452633	ebi-a-GCST011494	Daytime nap || id:ebi-a-GCST011494	TRUE	reported	igd	2.62893036179912e-05	11.8996666198637	2	1	TRUE
99	rs962247	A	G	A	G	-0.00796355	-0.000276267	0.476801	0.475855	FALSE	FALSE	FALSE	ukb-b-11161	18	23084118	0.000352057	461113	0.43	Mouth/teeth dental problems: Painful gums || id:ukb-b-11161	Mouth/teeth dental problems: Painful gums	Mouth/teeth dental problems: Painful gums || ||	TRUE	igd	NA	NA	NA	NA	NA	NA	NA	18	23084118	0.00122493	5.70033e-11	452633	ebi-a-GCST011494	Daytime nap || id:ebi-a-GCST011494	TRUE	reported	igd	3.16408018392475e-05	14.3220609387925	2	1	TRUE
100	rs971415	G	A	G	A	-0.0110652	-0.000555481	0.122378	0.12272	FALSE	FALSE	FALSE	ukb-b-11161	9	108846445	0.000531333	461113	0.3	Mouth/teeth dental problems: Painful gums || id:ukb-b-11161	Mouth/teeth dental problems: Painful gums	Mouth/teeth dental problems: Painful gums || ||	TRUE	igd	NA	NA	NA	NA	NA	NA	NA	9	108846445	0.00185108	1.2e-09	452633	ebi-a-GCST011494	Daytime nap || id:ebi-a-GCST011494	TRUE	reported	igd	2.63002201974136e-05	11.9046080619889	2	1	TRUE
101	rs9939355	T	C	T	C	-0.00726404	0.000169883	0.557671	0.556315	FALSE	FALSE	FALSE	ukb-b-11161	16	23837048	0.000351659	461113	0.630001	Mouth/teeth dental problems: Painful gums || id:ukb-b-11161	Mouth/teeth dental problems: Painful gums	Mouth/teeth dental problems: Painful gums || ||	TRUE	igd	NA	NA	NA	NA	NA	NA	NA	16	23837048	0.00122438	4.49997e-09	452633	ebi-a-GCST011494	Daytime nap || id:ebi-a-GCST011494	TRUE	reported	igd	2.60321431697768e-05	11.7832617386358	2	1	TRUE
102	rs9965170	A	G	A	G	-0.0136374	-0.000360384	0.423393	0.423841	FALSE	FALSE	FALSE	ukb-b-11161	18	44788274	0.000353023	461113	0.31	Mouth/teeth dental problems: Painful gums || id:ukb-b-11161	Mouth/teeth dental problems: Painful gums	Mouth/teeth dental problems: Painful gums || ||	TRUE	igd	NA	NA	NA	NA	NA	NA	NA	18	44788274	0.00122874	7.8001e-29	452633	ebi-a-GCST011494	Daytime nap || id:ebi-a-GCST011494	TRUE	reported	igd	9.08064583620138e-05	41.1055507043352	2	1	TRUE
