# Supplementary material for: The causal relationship between sleep characteristics and multi-site pain perception: a two-sample Mendelian randomization study
Source: Front Neurosci. 2024 Aug 13;18:1428951. doi: 10.3389/fnins.2024.1428951 (PMC11347297; doi:10.3389/fnins.2024.1428951)
Supplement: Supplementary file 3 [file Data_Sheet_3.ZIP › Daytime Nap/DN_Gums_Pain_res_OR.csv]

	id.exposure	id.outcome	outcome	exposure	method	nsnp	b	se	pval	lo_ci	up_ci	or	or_lci95	or_uci95
1	ebi-a-GCST011494	ukb-b-11161	Mouth/teeth dental problems: Painful gums || id:ukb-b-11161	Daytime nap || id:ebi-a-GCST011494	MR Egger	100	-0.0035553891636758	0.0175327601711716	0.839723130181878	-0.0379195990991722	0.0308088207718206	0.996450923748541	0.962790346990604	1.03128832413295
2	ebi-a-GCST011494	ukb-b-11161	Mouth/teeth dental problems: Painful gums || id:ukb-b-11161	Daytime nap || id:ebi-a-GCST011494	Weighted median	100	-0.00386179402589172	0.00665062350380895	0.561465268851867	-0.0168970160933573	0.00917342804157382	0.996145653111137	0.98324493782598	1.00921563288825
3	ebi-a-GCST011494	ukb-b-11161	Mouth/teeth dental problems: Painful gums || id:ukb-b-11161	Daytime nap || id:ebi-a-GCST011494	Inverse variance weighted	100	0.00344486191400204	0.00495810936153537	0.487184752934944	-0.00627303243460729	0.0131627562626114	1.00345080227008	0.993746601956179	1.01324976668536
4	ebi-a-GCST011494	ukb-b-11161	Mouth/teeth dental problems: Painful gums || id:ukb-b-11161	Daytime nap || id:ebi-a-GCST011494	Simple mode	100	-0.00154389736139465	0.0160196153119066	0.923417230546571	-0.0329423433727317	0.0298545486499423	0.998457293835029	0.967594346207349	1.03030466385005
5	ebi-a-GCST011494	ukb-b-11161	Mouth/teeth dental problems: Painful gums || id:ukb-b-11161	Daytime nap || id:ebi-a-GCST011494	Weighted mode	100	-0.00237651287934104	0.0116863234587595	0.839272257567566	-0.0252817068585098	0.0205286810998277	0.997626308791703	0.975035199232998	1.0207408437934
