# Supplementary material for: The causal relationship between sleep characteristics and multi-site pain perception: a two-sample Mendelian randomization study
Source: Front Neurosci. 2024 Aug 13;18:1428951. doi: 10.3389/fnins.2024.1428951 (PMC11347297; doi:10.3389/fnins.2024.1428951)
Supplement: Supplementary file 3 [file Data_Sheet_3.ZIP › Daytime Nap/DN_Joint_Pain_data.csv]

	SNP	effect_allele.exposure	other_allele.exposure	effect_allele.outcome	other_allele.outcome	beta.exposure	beta.outcome	eaf.exposure	eaf.outcome	remove	palindromic	ambiguous	id.outcome	chr	pos	se.outcome	samplesize.outcome	pval.outcome	outcome	originalname.outcome	outcome.deprecated	mr_keep.outcome	data_source.outcome	proxy.outcome	target_snp.outcome	proxy_snp.outcome	target_a1.outcome	target_a2.outcome	proxy_a1.outcome	proxy_a2.outcome	chr.exposure	pos.exposure	se.exposure	pval.exposure	samplesize.exposure	id.exposure	exposure	mr_keep.exposure	pval_origin.exposure	data_source.exposure	R2	F	action	SNP_index	mr_keep
1	rs1001817	T	C	T	C	-0.00775426	3.40213e-05	0.492788	0.494353	FALSE	FALSE	FALSE	ukb-b-13019	3	183995341	0.000116381	463010	0.77	Diagnoses - main ICD10: M25.5 Pain in joint || id:ukb-b-13019	Diagnoses - main ICD10: M25.5 Pain in joint	Diagnoses - main ICD10: M25.5 Pain in joint || ||	TRUE	igd	NA	NA	NA	NA	NA	NA	NA	3	183995341	0.00121418	1.7e-10	452633	ebi-a-GCST011494	Daytime nap || id:ebi-a-GCST011494	TRUE	reported	igd	3.00580191481848e-05	13.605600222454	2	1	TRUE
2	rs10152428	C	G	C	G	0.00780688	-0.00012858	0.729765	0.729815	FALSE	TRUE	FALSE	ukb-b-13019	15	93510243	0.000131198	463010	0.33	Diagnoses - main ICD10: M25.5 Pain in joint || id:ukb-b-13019	Diagnoses - main ICD10: M25.5 Pain in joint	Diagnoses - main ICD10: M25.5 Pain in joint || ||	TRUE	igd	NA	NA	NA	NA	NA	NA	NA	15	93510243	0.00136996	1.09999e-08	452633	ebi-a-GCST011494	Daytime nap || id:ebi-a-GCST011494	TRUE	reported	igd	2.40386254477302e-05	10.880888636638	2	1	TRUE
3	rs10772659	A	T	A	T	0.00731105	-0.000157505	0.442732	0.443237	FALSE	TRUE	TRUE	ukb-b-13019	12	13504828	0.000117587	463010	0.18	Diagnoses - main ICD10: M25.5 Pain in joint || id:ukb-b-13019	Diagnoses - main ICD10: M25.5 Pain in joint	Diagnoses - main ICD10: M25.5 Pain in joint || ||	TRUE	igd	NA	NA	NA	NA	NA	NA	NA	12	13504828	0.00122761	2.69998e-09	452633	ebi-a-GCST011494	Daytime nap || id:ebi-a-GCST011494	TRUE	reported	igd	2.63751247397645e-05	11.9385139658794	2	1	FALSE
4	rs10811438	C	G	C	G	-0.00721671	5.99121e-05	0.39342	0.393327	FALSE	TRUE	FALSE	ukb-b-13019	9	20962282	0.000119038	463010	0.61	Diagnoses - main ICD10: M25.5 Pain in joint || id:ukb-b-13019	Diagnoses - main ICD10: M25.5 Pain in joint	Diagnoses - main ICD10: M25.5 Pain in joint || ||	TRUE	igd	NA	NA	NA	NA	NA	NA	NA	9	20962282	0.0012428	3.2e-09	452633	ebi-a-GCST011494	Daytime nap || id:ebi-a-GCST011494	TRUE	reported	igd	2.48572467790455e-05	11.2514401466705	2	1	TRUE
5	rs10835420	A	T	A	T	-0.00889802	0.000120669	0.249174	0.248826	FALSE	TRUE	FALSE	ukb-b-13019	11	28866669	0.000134395	463010	0.37	Diagnoses - main ICD10: M25.5 Pain in joint || id:ukb-b-13019	Diagnoses - main ICD10: M25.5 Pain in joint	Diagnoses - main ICD10: M25.5 Pain in joint || ||	TRUE	igd	NA	NA	NA	NA	NA	NA	NA	11	28866669	0.00140206	1.7e-10	452633	ebi-a-GCST011494	Daytime nap || id:ebi-a-GCST011494	TRUE	reported	igd	2.96250285803787e-05	13.4096035712545	2	1	TRUE
6	rs10875606	A	C	A	C	-0.00737707	4.36945e-05	0.684233	0.684555	FALSE	FALSE	FALSE	ukb-b-13019	5	143769614	0.000125398	463010	0.73	Diagnoses - main ICD10: M25.5 Pain in joint || id:ukb-b-13019	Diagnoses - main ICD10: M25.5 Pain in joint	Diagnoses - main ICD10: M25.5 Pain in joint || ||	TRUE	igd	NA	NA	NA	NA	NA	NA	NA	5	143769614	0.0013077	1.29999e-08	452633	ebi-a-GCST011494	Daytime nap || id:ebi-a-GCST011494	TRUE	reported	igd	2.35162767005378e-05	10.6444461569823	2	1	TRUE
7	rs10875622	A	G	A	G	0.0104621	0.000133118	0.575365	0.575891	FALSE	FALSE	FALSE	ukb-b-13019	5	146693062	0.000117831	463010	0.26	Diagnoses - main ICD10: M25.5 Pain in joint || id:ukb-b-13019	Diagnoses - main ICD10: M25.5 Pain in joint	Diagnoses - main ICD10: M25.5 Pain in joint || ||	TRUE	igd	NA	NA	NA	NA	NA	NA	NA	5	146693062	0.0012291	1.29987e-17	452633	ebi-a-GCST011494	Daytime nap || id:ebi-a-GCST011494	TRUE	reported	igd	5.34843788747229e-05	24.2099827503347	2	1	TRUE
8	rs11071755	A	G	A	G	-0.00711401	8.58426e-05	0.425078	0.424622	FALSE	FALSE	FALSE	ukb-b-13019	15	63793936	0.000117582	463010	0.47	Diagnoses - main ICD10: M25.5 Pain in joint || id:ukb-b-13019	Diagnoses - main ICD10: M25.5 Pain in joint	Diagnoses - main ICD10: M25.5 Pain in joint || ||	TRUE	igd	NA	NA	NA	NA	NA	NA	NA	15	63793936	0.00122819	5.19996e-09	452633	ebi-a-GCST011494	Daytime nap || id:ebi-a-GCST011494	TRUE	reported	igd	2.47363999724226e-05	11.1967384229176	2	1	TRUE
9	rs112520848	C	G	C	G	0.00702449	-5.50077e-05	0.385884	0.387977	FALSE	TRUE	FALSE	ukb-b-13019	17	64308310	0.000119788	463010	0.649999	Diagnoses - main ICD10: M25.5 Pain in joint || id:ukb-b-13019	Diagnoses - main ICD10: M25.5 Pain in joint	Diagnoses - main ICD10: M25.5 Pain in joint || ||	TRUE	igd	NA	NA	NA	NA	NA	NA	NA	17	64308310	0.00125191	1.79999e-08	452633	ebi-a-GCST011494	Daytime nap || id:ebi-a-GCST011494	TRUE	reported	igd	2.33865832743868e-05	10.5857401383622	2	1	TRUE
10	rs11615756	T	C	T	C	0.0182673	0.000127996	0.404611	0.403479	FALSE	FALSE	FALSE	ukb-b-13019	12	117942076	0.000118775	463010	0.28	Diagnoses - main ICD10: M25.5 Pain in joint || id:ukb-b-13019	Diagnoses - main ICD10: M25.5 Pain in joint	Diagnoses - main ICD10: M25.5 Pain in joint || ||	TRUE	igd	NA	NA	NA	NA	NA	NA	NA	12	117942076	0.00123883	1.39991e-49	452633	ebi-a-GCST011494	Daytime nap || id:ebi-a-GCST011494	TRUE	reported	igd	0.00016077451577149	72.7832315369721	2	1	TRUE
11	rs11682175	C	T	C	T	0.0069583	-2.41257e-07	0.472864	0.473316	FALSE	FALSE	FALSE	ukb-b-13019	2	57987593	0.000116715	463010	1	Diagnoses - main ICD10: M25.5 Pain in joint || id:ukb-b-13019	Diagnoses - main ICD10: M25.5 Pain in joint	Diagnoses - main ICD10: M25.5 Pain in joint || ||	TRUE	igd	NA	NA	NA	NA	NA	NA	NA	2	57987593	0.0012166	1.09999e-08	452633	ebi-a-GCST011494	Daytime nap || id:ebi-a-GCST011494	TRUE	reported	igd	2.41376631363356e-05	10.9257183243711	2	1	TRUE
12	rs11860072	T	C	T	C	-0.00897773	8.36815e-05	0.447209	0.477945	FALSE	FALSE	FALSE	ukb-b-13019	16	56198604	0.000116281	463010	0.47	Diagnoses - main ICD10: M25.5 Pain in joint || id:ukb-b-13019	Diagnoses - main ICD10: M25.5 Pain in joint	Diagnoses - main ICD10: M25.5 Pain in joint || ||	TRUE	igd	TRUE	rs11860072	rs1190645	T	C	C	T	16	56193408	0.00123952	2.80027e-13	452633	ebi-a-GCST011494	Daytime nap || id:ebi-a-GCST011494	TRUE	reported	igd	3.9850573388991e-05	18.0383237211757	2	1	TRUE
13	rs12346996	C	T	C	T	-0.00796106	-0.000110676	0.728071	0.728609	FALSE	FALSE	FALSE	ukb-b-13019	9	131840856	0.000130851	463010	0.4	Diagnoses - main ICD10: M25.5 Pain in joint || id:ukb-b-13019	Diagnoses - main ICD10: M25.5 Pain in joint	Diagnoses - main ICD10: M25.5 Pain in joint || ||	TRUE	igd	NA	NA	NA	NA	NA	NA	NA	9	131840856	0.00136459	5e-09	452633	ebi-a-GCST011494	Daytime nap || id:ebi-a-GCST011494	TRUE	reported	igd	2.50958002133073e-05	11.3594222201401	2	1	TRUE
14	rs12657723	T	C	T	C	0.00818319	4.78037e-05	0.321683	0.320656	FALSE	FALSE	FALSE	ukb-b-13019	5	62760828	0.000124568	463010	0.7	Diagnoses - main ICD10: M25.5 Pain in joint || id:ukb-b-13019	Diagnoses - main ICD10: M25.5 Pain in joint	Diagnoses - main ICD10: M25.5 Pain in joint || ||	TRUE	igd	NA	NA	NA	NA	NA	NA	NA	5	62760828	0.00129849	2e-10	452633	ebi-a-GCST011494	Daytime nap || id:ebi-a-GCST011494	TRUE	reported	igd	2.92237589693116e-05	13.2279658169232	2	1	TRUE
15	rs12992648	G	A	G	A	-0.00765323	-0.000130353	0.282932	0.281506	FALSE	FALSE	FALSE	ukb-b-13019	2	206843819	0.000129373	463010	0.31	Diagnoses - main ICD10: M25.5 Pain in joint || id:ukb-b-13019	Diagnoses - main ICD10: M25.5 Pain in joint	Diagnoses - main ICD10: M25.5 Pain in joint || ||	TRUE	igd	NA	NA	NA	NA	NA	NA	NA	2	206843819	0.00134659	2.39999e-08	452633	ebi-a-GCST011494	Daytime nap || id:ebi-a-GCST011494	TRUE	reported	igd	2.37663198550823e-05	10.7576287915725	2	1	TRUE
16	rs13033444	G	A	G	A	0.00974179	-6.88588e-05	0.282805	0.281916	FALSE	FALSE	FALSE	ukb-b-13019	2	23611438	0.000129659	463010	0.6	Diagnoses - main ICD10: M25.5 Pain in joint || id:ukb-b-13019	Diagnoses - main ICD10: M25.5 Pain in joint	Diagnoses - main ICD10: M25.5 Pain in joint || ||	TRUE	igd	NA	NA	NA	NA	NA	NA	NA	2	23611438	0.00135018	3.59998e-13	452633	ebi-a-GCST011494	Daytime nap || id:ebi-a-GCST011494	TRUE	reported	igd	3.84974407461645e-05	17.4258059513093	2	1	TRUE
17	rs13150944	G	A	G	A	0.00860076	-0.000123255	0.689386	0.687758	FALSE	FALSE	FALSE	ukb-b-13019	4	85408000	0.000126467	463010	0.33	Diagnoses - main ICD10: M25.5 Pain in joint || id:ukb-b-13019	Diagnoses - main ICD10: M25.5 Pain in joint	Diagnoses - main ICD10: M25.5 Pain in joint || ||	TRUE	igd	NA	NA	NA	NA	NA	NA	NA	4	85408000	0.0013218	6.79986e-11	452633	ebi-a-GCST011494	Daytime nap || id:ebi-a-GCST011494	TRUE	reported	igd	3.168014346818e-05	14.3398693072627	2	1	TRUE
18	rs13263535	T	G	T	G	-0.00687135	2.13025e-05	0.468536	0.469898	FALSE	FALSE	FALSE	ukb-b-13019	8	1175131	0.000116509	463010	0.85	Diagnoses - main ICD10: M25.5 Pain in joint || id:ukb-b-13019	Diagnoses - main ICD10: M25.5 Pain in joint	Diagnoses - main ICD10: M25.5 Pain in joint || ||	TRUE	igd	NA	NA	NA	NA	NA	NA	NA	8	1175131	0.00121641	1.6e-08	452633	ebi-a-GCST011494	Daytime nap || id:ebi-a-GCST011494	TRUE	reported	igd	2.35142403959952e-05	10.6435244190716	2	1	TRUE
19	rs1546977	G	A	G	A	0.00827718	8.70928e-06	0.439655	0.437618	FALSE	FALSE	FALSE	ukb-b-13019	6	84314423	0.000117192	463010	0.94	Diagnoses - main ICD10: M25.5 Pain in joint || id:ukb-b-13019	Diagnoses - main ICD10: M25.5 Pain in joint	Diagnoses - main ICD10: M25.5 Pain in joint || ||	TRUE	igd	NA	NA	NA	NA	NA	NA	NA	6	84314423	0.00122321	1e-11	452633	ebi-a-GCST011494	Daytime nap || id:ebi-a-GCST011494	TRUE	reported	igd	3.37568809944858e-05	15.2799266040791	2	1	TRUE
20	rs1601440	T	C	T	C	-0.00912653	0.000114961	0.721378	0.721369	FALSE	FALSE	FALSE	ukb-b-13019	3	84665393	0.000130027	463010	0.38	Diagnoses - main ICD10: M25.5 Pain in joint || id:ukb-b-13019	Diagnoses - main ICD10: M25.5 Pain in joint	Diagnoses - main ICD10: M25.5 Pain in joint || ||	TRUE	igd	NA	NA	NA	NA	NA	NA	NA	3	84665393	0.00135575	1.9002e-11	452633	ebi-a-GCST011494	Daytime nap || id:ebi-a-GCST011494	TRUE	reported	igd	3.34826378759936e-05	15.1557873201874	2	1	TRUE
21	rs174541	C	T	C	T	0.00988214	-8.56648e-05	0.360451	0.359081	FALSE	FALSE	FALSE	ukb-b-13019	11	61565908	0.00012108	463010	0.48	Diagnoses - main ICD10: M25.5 Pain in joint || id:ukb-b-13019	Diagnoses - main ICD10: M25.5 Pain in joint	Diagnoses - main ICD10: M25.5 Pain in joint || ||	TRUE	igd	NA	NA	NA	NA	NA	NA	NA	11	61565908	0.00126293	4.40048e-15	452633	ebi-a-GCST011494	Daytime nap || id:ebi-a-GCST011494	TRUE	reported	igd	4.50248276503363e-05	20.3805503949683	2	1	TRUE
22	rs1883048	C	T	C	T	0.00787143	-0.000198612	0.523561	0.524839	FALSE	FALSE	FALSE	ukb-b-13019	21	47397586	0.000117052	463010	0.0899995	Diagnoses - main ICD10: M25.5 Pain in joint || id:ukb-b-13019	Diagnoses - main ICD10: M25.5 Pain in joint	Diagnoses - main ICD10: M25.5 Pain in joint || ||	TRUE	igd	NA	NA	NA	NA	NA	NA	NA	21	47397586	0.00122313	1.79999e-10	452633	ebi-a-GCST011494	Daytime nap || id:ebi-a-GCST011494	TRUE	reported	igd	3.09109152174742e-05	13.9916709611554	2	1	TRUE
23	rs1931175	G	C	G	C	0.00776325	-6.36878e-05	0.383828	0.382712	FALSE	TRUE	FALSE	ukb-b-13019	1	96928273	0.000119735	463010	0.59	Diagnoses - main ICD10: M25.5 Pain in joint || id:ukb-b-13019	Diagnoses - main ICD10: M25.5 Pain in joint	Diagnoses - main ICD10: M25.5 Pain in joint || ||	TRUE	igd	NA	NA	NA	NA	NA	NA	NA	1	96928273	0.00124756	4.60002e-10	452633	ebi-a-GCST011494	Daytime nap || id:ebi-a-GCST011494	TRUE	reported	igd	2.85072780659927e-05	12.9036456261023	2	1	TRUE
24	rs200435329	T	G	T	G	0.00986281	-0.000376238	0.237916	0.245766	FALSE	FALSE	FALSE	ukb-b-13019	1	174326318	0.000135023	463010	0.00530005	Diagnoses - main ICD10: M25.5 Pain in joint || id:ukb-b-13019	Diagnoses - main ICD10: M25.5 Pain in joint	Diagnoses - main ICD10: M25.5 Pain in joint || ||	TRUE	igd	TRUE	rs200435329	rs6684688	T	G	C	T	1	174316633	0.0014379	9.8992e-12	452633	ebi-a-GCST011494	Daytime nap || id:ebi-a-GCST011494	TRUE	reported	igd	3.52742527644064e-05	15.9667835193637	2	1	TRUE
25	rs2033103	T	C	T	C	0.00725728	-3.65845e-05	0.452115	0.450435	FALSE	FALSE	FALSE	ukb-b-13019	18	36097882	0.000116884	463010	0.75	Diagnoses - main ICD10: M25.5 Pain in joint || id:ukb-b-13019	Diagnoses - main ICD10: M25.5 Pain in joint	Diagnoses - main ICD10: M25.5 Pain in joint || ||	TRUE	igd	NA	NA	NA	NA	NA	NA	NA	18	36097882	0.00122022	2.59998e-09	452633	ebi-a-GCST011494	Daytime nap || id:ebi-a-GCST011494	TRUE	reported	igd	2.60925233533668e-05	11.8105931061342	2	1	TRUE
26	rs2059639	T	C	T	C	-0.0066823	-0.000114194	0.520557	0.521705	FALSE	FALSE	FALSE	ukb-b-13019	8	67382165	0.00011647	463010	0.33	Diagnoses - main ICD10: M25.5 Pain in joint || id:ukb-b-13019	Diagnoses - main ICD10: M25.5 Pain in joint	Diagnoses - main ICD10: M25.5 Pain in joint || ||	TRUE	igd	TRUE	rs2059639	rs2719006	C	T	C	T	8	67381858	0.0012172	2.39999e-08	452633	ebi-a-GCST011494	Daytime nap || id:ebi-a-GCST011494	TRUE	reported	igd	2.22888266875687e-05	10.0888387808	2	1	TRUE
27	rs2099810	G	A	G	A	-0.00769192	-2.49187e-05	0.49693	0.496329	FALSE	FALSE	FALSE	ukb-b-13019	5	112030173	0.000116381	463010	0.83	Diagnoses - main ICD10: M25.5 Pain in joint || id:ukb-b-13019	Diagnoses - main ICD10: M25.5 Pain in joint	Diagnoses - main ICD10: M25.5 Pain in joint || ||	TRUE	igd	NA	NA	NA	NA	NA	NA	NA	5	112030173	0.00121447	2.80001e-10	452633	ebi-a-GCST011494	Daytime nap || id:ebi-a-GCST011494	TRUE	reported	igd	2.95817013828457e-05	13.3899911773393	2	1	TRUE
28	rs2143792	A	G	A	G	-0.00713406	0.000147095	0.432469	0.43114	FALSE	FALSE	FALSE	ukb-b-13019	6	62182204	0.000118274	463010	0.21	Diagnoses - main ICD10: M25.5 Pain in joint || id:ukb-b-13019	Diagnoses - main ICD10: M25.5 Pain in joint	Diagnoses - main ICD10: M25.5 Pain in joint || ||	TRUE	igd	NA	NA	NA	NA	NA	NA	NA	6	62182204	0.00123401	9.09997e-09	452633	ebi-a-GCST011494	Daytime nap || id:ebi-a-GCST011494	TRUE	reported	igd	2.49832009792912e-05	11.3084537638307	2	1	TRUE
29	rs2202323	C	G	C	G	-0.00758702	9.7631e-05	0.634126	0.634199	FALSE	TRUE	FALSE	ukb-b-13019	2	49408317	0.000120681	463010	0.42	Diagnoses - main ICD10: M25.5 Pain in joint || id:ukb-b-13019	Diagnoses - main ICD10: M25.5 Pain in joint	Diagnoses - main ICD10: M25.5 Pain in joint || ||	TRUE	igd	NA	NA	NA	NA	NA	NA	NA	2	49408317	0.0012578	1.2e-09	452633	ebi-a-GCST011494	Daytime nap || id:ebi-a-GCST011494	TRUE	reported	igd	2.67103489697917e-05	12.0902548994733	2	1	TRUE
30	rs224111	A	G	A	G	-0.00798411	-2.47843e-05	0.387694	0.388787	FALSE	FALSE	FALSE	ukb-b-13019	10	64552010	0.00011952	463010	0.84	Diagnoses - main ICD10: M25.5 Pain in joint || id:ukb-b-13019	Diagnoses - main ICD10: M25.5 Pain in joint	Diagnoses - main ICD10: M25.5 Pain in joint || ||	TRUE	igd	NA	NA	NA	NA	NA	NA	NA	10	64552010	0.00124912	1.6e-10	452633	ebi-a-GCST011494	Daytime nap || id:ebi-a-GCST011494	TRUE	reported	igd	3.02649955334444e-05	13.6992898022432	2	1	TRUE
31	rs2250377	G	A	G	A	-0.0131561	-1.03991e-05	0.661117	0.663481	FALSE	FALSE	FALSE	ukb-b-13019	1	201860626	0.000122836	463010	0.93	Diagnoses - main ICD10: M25.5 Pain in joint || id:ukb-b-13019	Diagnoses - main ICD10: M25.5 Pain in joint	Diagnoses - main ICD10: M25.5 Pain in joint || ||	TRUE	igd	NA	NA	NA	NA	NA	NA	NA	1	201860626	0.00127975	1.39991e-24	452633	ebi-a-GCST011494	Daytime nap || id:ebi-a-GCST011494	TRUE	reported	igd	7.75554702248204e-05	35.1067327624981	2	1	TRUE
32	rs2284015	G	C	G	C	0.00771167	-0.000189983	0.259172	0.258453	FALSE	TRUE	FALSE	ukb-b-13019	22	37096573	0.000132842	463010	0.15	Diagnoses - main ICD10: M25.5 Pain in joint || id:ukb-b-13019	Diagnoses - main ICD10: M25.5 Pain in joint	Diagnoses - main ICD10: M25.5 Pain in joint || ||	TRUE	igd	NA	NA	NA	NA	NA	NA	NA	22	37096573	0.00138662	4.09996e-08	452633	ebi-a-GCST011494	Daytime nap || id:ebi-a-GCST011494	TRUE	reported	igd	2.283664695103e-05	10.3368104041815	2	1	TRUE
33	rs2370926	C	T	C	T	-0.00813213	0.000106214	0.366474	0.367334	FALSE	FALSE	FALSE	ukb-b-13019	14	79602542	0.000120943	463010	0.38	Diagnoses - main ICD10: M25.5 Pain in joint || id:ukb-b-13019	Diagnoses - main ICD10: M25.5 Pain in joint	Diagnoses - main ICD10: M25.5 Pain in joint || ||	TRUE	igd	NA	NA	NA	NA	NA	NA	NA	14	79602542	0.00126359	1.7e-10	452633	ebi-a-GCST011494	Daytime nap || id:ebi-a-GCST011494	TRUE	reported	igd	3.07076252905123e-05	13.8996499681127	2	1	TRUE
34	rs2431108	C	T	C	T	0.0129827	-8.86335e-05	0.328723	0.328433	FALSE	FALSE	FALSE	ukb-b-13019	5	103947968	0.000123681	463010	0.47	Diagnoses - main ICD10: M25.5 Pain in joint || id:ukb-b-13019	Diagnoses - main ICD10: M25.5 Pain in joint	Diagnoses - main ICD10: M25.5 Pain in joint || ||	TRUE	igd	NA	NA	NA	NA	NA	NA	NA	5	103947968	0.00129028	7.70016e-24	452633	ebi-a-GCST011494	Daytime nap || id:ebi-a-GCST011494	TRUE	reported	igd	7.43861185541002e-05	33.6719679542611	2	1	TRUE
35	rs2699869	C	A	C	A	-0.00678084	0.00020744	0.545872	0.546023	FALSE	FALSE	FALSE	ukb-b-13019	3	133032892	0.000116808	463010	0.0759994	Diagnoses - main ICD10: M25.5 Pain in joint || id:ukb-b-13019	Diagnoses - main ICD10: M25.5 Pain in joint	Diagnoses - main ICD10: M25.5 Pain in joint || ||	TRUE	igd	NA	NA	NA	NA	NA	NA	NA	3	133032892	0.00121774	3.09999e-08	452633	ebi-a-GCST011494	Daytime nap || id:ebi-a-GCST011494	TRUE	reported	igd	2.27963904862154e-05	10.3185882487332	2	1	TRUE
36	rs2769916	A	G	A	G	0.00875328	4.56626e-05	0.688617	0.688785	FALSE	FALSE	FALSE	ukb-b-13019	13	107820389	0.000125847	463010	0.719999	Diagnoses - main ICD10: M25.5 Pain in joint || id:ukb-b-13019	Diagnoses - main ICD10: M25.5 Pain in joint	Diagnoses - main ICD10: M25.5 Pain in joint || ||	TRUE	igd	NA	NA	NA	NA	NA	NA	NA	13	107820389	0.00131344	1.69981e-11	452633	ebi-a-GCST011494	Daytime nap || id:ebi-a-GCST011494	TRUE	reported	igd	3.28582383781225e-05	14.8731460007047	2	1	TRUE
37	rs285815	A	T	A	T	-0.00753009	-0.000159896	0.544465	0.54617	FALSE	TRUE	TRUE	ukb-b-13019	8	106108303	0.000116892	463010	0.17	Diagnoses - main ICD10: M25.5 Pain in joint || id:ukb-b-13019	Diagnoses - main ICD10: M25.5 Pain in joint	Diagnoses - main ICD10: M25.5 Pain in joint || ||	TRUE	igd	NA	NA	NA	NA	NA	NA	NA	8	106108303	0.00121983	5.80003e-10	452633	ebi-a-GCST011494	Daytime nap || id:ebi-a-GCST011494	TRUE	reported	igd	2.81269115376369e-05	12.731470193128	2	1	FALSE
38	rs2943023	T	C	T	C	-0.00710422	-8.82484e-05	0.419803	0.420801	FALSE	FALSE	FALSE	ukb-b-13019	5	89597733	0.000117806	463010	0.450001	Diagnoses - main ICD10: M25.5 Pain in joint || id:ukb-b-13019	Diagnoses - main ICD10: M25.5 Pain in joint	Diagnoses - main ICD10: M25.5 Pain in joint || ||	TRUE	igd	NA	NA	NA	NA	NA	NA	NA	5	89597733	0.00123055	7.39997e-09	452633	ebi-a-GCST011494	Daytime nap || id:ebi-a-GCST011494	TRUE	reported	igd	2.45857701065449e-05	11.1285553131981	2	1	TRUE
39	rs295278	A	G	A	G	-0.00787804	6.19317e-05	0.394519	0.395805	FALSE	FALSE	FALSE	ukb-b-13019	9	86424198	0.000118779	463010	0.6	Diagnoses - main ICD10: M25.5 Pain in joint || id:ukb-b-13019	Diagnoses - main ICD10: M25.5 Pain in joint	Diagnoses - main ICD10: M25.5 Pain in joint || ||	TRUE	igd	TRUE	rs295278	rs295282	A	G	T	C	9	86420144	0.00124238	2.19999e-10	452633	ebi-a-GCST011494	Daytime nap || id:ebi-a-GCST011494	TRUE	reported	igd	2.96506898424722e-05	13.4212193425001	2	1	TRUE
40	rs35011311	T	G	T	G	-0.009082	-0.000249087	0.265581	0.264967	FALSE	FALSE	FALSE	ukb-b-13019	12	38616581	0.000132548	463010	0.0599998	Diagnoses - main ICD10: M25.5 Pain in joint || id:ukb-b-13019	Diagnoses - main ICD10: M25.5 Pain in joint	Diagnoses - main ICD10: M25.5 Pain in joint || ||	TRUE	igd	NA	NA	NA	NA	NA	NA	NA	12	38616581	0.00138249	4.40048e-11	452633	ebi-a-GCST011494	Daytime nap || id:ebi-a-GCST011494	TRUE	reported	igd	3.21761365631838e-05	14.5643854943871	2	1	TRUE
41	rs351776	C	A	C	A	0.00755367	0.000102496	0.549518	0.547998	FALSE	FALSE	FALSE	ukb-b-13019	8	28191306	0.00011682	463010	0.38	Diagnoses - main ICD10: M25.5 Pain in joint || id:ukb-b-13019	Diagnoses - main ICD10: M25.5 Pain in joint	Diagnoses - main ICD10: M25.5 Pain in joint || ||	TRUE	igd	NA	NA	NA	NA	NA	NA	NA	8	28191306	0.00122072	8.40001e-10	452633	ebi-a-GCST011494	Daytime nap || id:ebi-a-GCST011494	TRUE	reported	igd	2.82491494547494e-05	12.786801983133	2	1	TRUE
42	rs378421	A	G	A	G	0.00697888	-7.75687e-05	0.41729	0.415198	FALSE	FALSE	FALSE	ukb-b-13019	16	28754684	0.00011864	463010	0.51	Diagnoses - main ICD10: M25.5 Pain in joint || id:ukb-b-13019	Diagnoses - main ICD10: M25.5 Pain in joint	Diagnoses - main ICD10: M25.5 Pain in joint || ||	TRUE	igd	NA	NA	NA	NA	NA	NA	NA	16	28754684	0.0012384	2.39999e-08	452633	ebi-a-GCST011494	Daytime nap || id:ebi-a-GCST011494	TRUE	reported	igd	2.36860098632365e-05	10.7212762746622	2	1	TRUE
43	rs3810484	G	A	G	A	-0.00684147	-2.76159e-05	0.443696	0.44305	FALSE	FALSE	FALSE	ukb-b-13019	20	62194103	0.000117009	463010	0.81	Diagnoses - main ICD10: M25.5 Pain in joint || id:ukb-b-13019	Diagnoses - main ICD10: M25.5 Pain in joint	Diagnoses - main ICD10: M25.5 Pain in joint || ||	TRUE	igd	NA	NA	NA	NA	NA	NA	NA	20	62194103	0.001222	2.19999e-08	452633	ebi-a-GCST011494	Daytime nap || id:ebi-a-GCST011494	TRUE	reported	igd	2.31060945233442e-05	10.4587763316704	2	1	TRUE
44	rs385199	C	A	C	A	-0.0209131	0.000279747	0.227862	0.246084	FALSE	FALSE	FALSE	ukb-b-13019	17	43749942	0.00013486	463010	0.0379997	Diagnoses - main ICD10: M25.5 Pain in joint || id:ukb-b-13019	Diagnoses - main ICD10: M25.5 Pain in joint	Diagnoses - main ICD10: M25.5 Pain in joint || ||	TRUE	igd	TRUE	rs385199	rs1631850	C	A	A	G	17	43686419	0.0014497	7.50067e-47	452633	ebi-a-GCST011494	Daytime nap || id:ebi-a-GCST011494	TRUE	reported	igd	0.000153898240714432	69.6698366581065	2	1	TRUE
45	rs3935190	A	G	A	G	0.00801432	-7.67435e-05	0.536252	0.53682	FALSE	FALSE	FALSE	ukb-b-13019	17	79084367	0.000117223	463010	0.51	Diagnoses - main ICD10: M25.5 Pain in joint || id:ukb-b-13019	Diagnoses - main ICD10: M25.5 Pain in joint	Diagnoses - main ICD10: M25.5 Pain in joint || ||	TRUE	igd	NA	NA	NA	NA	NA	NA	NA	17	79084367	0.00122354	5.40008e-11	452633	ebi-a-GCST011494	Daytime nap || id:ebi-a-GCST011494	TRUE	reported	igd	3.19458412092523e-05	14.4601399937212	2	1	TRUE
46	rs4511908	G	T	G	T	0.00726347	-5.98316e-05	0.580907	0.635339	FALSE	FALSE	FALSE	ukb-b-13019	3	82771304	0.000120706	463010	0.62	Diagnoses - main ICD10: M25.5 Pain in joint || id:ukb-b-13019	Diagnoses - main ICD10: M25.5 Pain in joint	Diagnoses - main ICD10: M25.5 Pain in joint || ||	TRUE	igd	TRUE	rs4511908	rs74916699	T	G	G	T	3	82770852	0.00128337	1.40001e-08	452633	ebi-a-GCST011494	Daytime nap || id:ebi-a-GCST011494	TRUE	reported	igd	2.56882965824934e-05	11.627618064132	2	1	TRUE
47	rs4604518	A	G	A	G	-0.00691205	0.00015795	0.453526	0.453178	FALSE	FALSE	FALSE	ukb-b-13019	9	120555845	0.000116973	463010	0.18	Diagnoses - main ICD10: M25.5 Pain in joint || id:ukb-b-13019	Diagnoses - main ICD10: M25.5 Pain in joint	Diagnoses - main ICD10: M25.5 Pain in joint || ||	TRUE	igd	NA	NA	NA	NA	NA	NA	NA	9	120555845	0.00122091	1.40001e-08	452633	ebi-a-GCST011494	Daytime nap || id:ebi-a-GCST011494	TRUE	reported	igd	2.36818393894637e-05	10.7193884995291	2	1	TRUE
48	rs4653052	A	C	A	C	0.00703973	0.000183317	0.659857	0.660612	FALSE	FALSE	FALSE	ukb-b-13019	1	34992037	0.000122927	463010	0.14	Diagnoses - main ICD10: M25.5 Pain in joint || id:ukb-b-13019	Diagnoses - main ICD10: M25.5 Pain in joint	Diagnoses - main ICD10: M25.5 Pain in joint || ||	TRUE	igd	NA	NA	NA	NA	NA	NA	NA	1	34992037	0.00128049	3.40001e-08	452633	ebi-a-GCST011494	Daytime nap || id:ebi-a-GCST011494	TRUE	reported	igd	2.22460734575389e-05	10.0694864816953	2	1	TRUE
49	rs467897	A	G	A	G	-0.00955698	6.79199e-05	0.677609	0.680138	FALSE	FALSE	FALSE	ukb-b-13019	5	102155610	0.000124909	463010	0.59	Diagnoses - main ICD10: M25.5 Pain in joint || id:ukb-b-13019	Diagnoses - main ICD10: M25.5 Pain in joint	Diagnoses - main ICD10: M25.5 Pain in joint || ||	TRUE	igd	NA	NA	NA	NA	NA	NA	NA	5	102155610	0.00130107	2.60016e-13	452633	ebi-a-GCST011494	Daytime nap || id:ebi-a-GCST011494	TRUE	reported	igd	3.99055614054324e-05	18.0632149872371	2	1	TRUE
50	rs4692709	T	C	T	C	-0.00723975	-1.62817e-05	0.545402	0.546717	FALSE	FALSE	FALSE	ukb-b-13019	4	170228549	0.000117413	463010	0.89	Diagnoses - main ICD10: M25.5 Pain in joint || id:ukb-b-13019	Diagnoses - main ICD10: M25.5 Pain in joint	Diagnoses - main ICD10: M25.5 Pain in joint || ||	TRUE	igd	NA	NA	NA	NA	NA	NA	NA	4	170228549	0.00122517	2.39999e-09	452633	ebi-a-GCST011494	Daytime nap || id:ebi-a-GCST011494	TRUE	reported	igd	2.59909037957819e-05	11.7645945484337	2	1	TRUE
51	rs528301822	T	A	T	A	0.00803435	2.96477e-05	0.286618	0.285047	FALSE	TRUE	FALSE	ukb-b-13019	16	69404241	0.000128776	463010	0.82	Diagnoses - main ICD10: M25.5 Pain in joint || id:ukb-b-13019	Diagnoses - main ICD10: M25.5 Pain in joint	Diagnoses - main ICD10: M25.5 Pain in joint || ||	TRUE	igd	TRUE	rs528301822	rs12325060	T	A	A	G	16	69403012	0.00134223	2.80001e-09	452633	ebi-a-GCST011494	Daytime nap || id:ebi-a-GCST011494	TRUE	reported	igd	2.63971534985895e-05	11.948485391223	2	1	TRUE
52	rs60920123	A	G	A	G	-0.00763778	3.03721e-05	0.433192	0.432914	FALSE	FALSE	FALSE	ukb-b-13019	16	10134637	0.000117536	463010	0.8	Diagnoses - main ICD10: M25.5 Pain in joint || id:ukb-b-13019	Diagnoses - main ICD10: M25.5 Pain in joint	Diagnoses - main ICD10: M25.5 Pain in joint || ||	TRUE	igd	NA	NA	NA	NA	NA	NA	NA	16	10134637	0.00122697	4.49997e-10	452633	ebi-a-GCST011494	Daytime nap || id:ebi-a-GCST011494	TRUE	reported	igd	2.86471013192257e-05	12.9669375823972	2	1	TRUE
53	rs614987	C	A	C	A	0.0110217	0.000219472	0.614205	0.613547	FALSE	FALSE	FALSE	ukb-b-13019	6	124920871	0.000119643	463010	0.0669993	Diagnoses - main ICD10: M25.5 Pain in joint || id:ukb-b-13019	Diagnoses - main ICD10: M25.5 Pain in joint	Diagnoses - main ICD10: M25.5 Pain in joint || ||	TRUE	igd	NA	NA	NA	NA	NA	NA	NA	6	124920871	0.00124925	7.50067e-19	452633	ebi-a-GCST011494	Daytime nap || id:ebi-a-GCST011494	TRUE	reported	igd	5.75701166632413e-05	26.0595197249903	2	1	TRUE
54	rs6452787	G	A	G	A	-0.00772931	-1.18919e-05	0.463847	0.466942	FALSE	FALSE	FALSE	ukb-b-13019	5	87712831	0.000116521	463010	0.92	Diagnoses - main ICD10: M25.5 Pain in joint || id:ukb-b-13019	Diagnoses - main ICD10: M25.5 Pain in joint	Diagnoses - main ICD10: M25.5 Pain in joint || ||	TRUE	igd	NA	NA	NA	NA	NA	NA	NA	5	87712831	0.0012169	2e-10	452633	ebi-a-GCST011494	Daytime nap || id:ebi-a-GCST011494	TRUE	reported	igd	2.97149456320257e-05	13.4503052314581	2	1	TRUE
55	rs6919087	G	T	G	T	-0.0107806	0.000229127	0.3124	0.311972	FALSE	FALSE	FALSE	ukb-b-13019	6	37699156	0.000125695	463010	0.0680002	Diagnoses - main ICD10: M25.5 Pain in joint || id:ukb-b-13019	Diagnoses - main ICD10: M25.5 Pain in joint	Diagnoses - main ICD10: M25.5 Pain in joint || ||	TRUE	igd	NA	NA	NA	NA	NA	NA	NA	6	37699156	0.0013114	1e-16	452633	ebi-a-GCST011494	Daytime nap || id:ebi-a-GCST011494	TRUE	reported	igd	4.99301365425338e-05	22.601056107201	2	1	TRUE
56	rs7422655	T	C	T	C	-0.00783348	-4.21306e-05	0.736885	0.73629	FALSE	FALSE	FALSE	ukb-b-13019	2	208941004	0.000132176	463010	0.75	Diagnoses - main ICD10: M25.5 Pain in joint || id:ukb-b-13019	Diagnoses - main ICD10: M25.5 Pain in joint	Diagnoses - main ICD10: M25.5 Pain in joint || ||	TRUE	igd	NA	NA	NA	NA	NA	NA	NA	2	208941004	0.00137827	1.09999e-08	452633	ebi-a-GCST011494	Daytime nap || id:ebi-a-GCST011494	TRUE	reported	igd	2.37949500408007e-05	10.7705883175286	2	1	TRUE
57	rs7423968	G	A	G	A	-0.00767586	0.00021196	0.428827	0.428905	FALSE	FALSE	FALSE	ukb-b-13019	2	59467016	0.000118231	463010	0.0729995	Diagnoses - main ICD10: M25.5 Pain in joint || id:ukb-b-13019	Diagnoses - main ICD10: M25.5 Pain in joint	Diagnoses - main ICD10: M25.5 Pain in joint || ||	TRUE	igd	NA	NA	NA	NA	NA	NA	NA	2	59467016	0.00123216	4.79999e-10	452633	ebi-a-GCST011494	Daytime nap || id:ebi-a-GCST011494	TRUE	reported	igd	2.88624954320528e-05	13.0644372421657	2	1	TRUE
58	rs7697461	T	A	T	A	0.0082009	-4.69898e-05	0.742036	0.74908	FALSE	TRUE	FALSE	ukb-b-13019	4	79568125	0.000134044	463010	0.73	Diagnoses - main ICD10: M25.5 Pain in joint || id:ukb-b-13019	Diagnoses - main ICD10: M25.5 Pain in joint	Diagnoses - main ICD10: M25.5 Pain in joint || ||	TRUE	igd	TRUE	rs7697461	rs7669866	A	T	T	C	4	79565819	0.00139778	5.99998e-09	452633	ebi-a-GCST011494	Daytime nap || id:ebi-a-GCST011494	TRUE	reported	igd	2.57476209126173e-05	11.6544714762124	2	1	TRUE
59	rs77154532	G	A	G	A	-0.00769324	0.000260668	0.358326	0.359499	FALSE	FALSE	FALSE	ukb-b-13019	3	19377311	0.000121719	463010	0.032	Diagnoses - main ICD10: M25.5 Pain in joint || id:ukb-b-13019	Diagnoses - main ICD10: M25.5 Pain in joint	Diagnoses - main ICD10: M25.5 Pain in joint || ||	TRUE	igd	NA	NA	NA	NA	NA	NA	NA	3	19377311	0.0012705	1.40001e-09	452633	ebi-a-GCST011494	Daytime nap || id:ebi-a-GCST011494	TRUE	reported	igd	2.72170669543812e-05	12.3196235366472	2	1	TRUE
60	rs7814873	T	C	T	C	-0.00720972	-5.41222e-06	0.617006	0.616094	FALSE	FALSE	FALSE	ukb-b-13019	8	142213997	0.000121023	463010	0.96	Diagnoses - main ICD10: M25.5 Pain in joint || id:ukb-b-13019	Diagnoses - main ICD10: M25.5 Pain in joint	Diagnoses - main ICD10: M25.5 Pain in joint || ||	TRUE	igd	NA	NA	NA	NA	NA	NA	NA	8	142213997	0.00126385	1.5e-08	452633	ebi-a-GCST011494	Daytime nap || id:ebi-a-GCST011494	TRUE	reported	igd	2.45667751249084e-05	11.1199571730497	2	1	TRUE
61	rs785145	G	T	G	T	0.0069889	3.11363e-05	0.431455	0.431522	FALSE	FALSE	FALSE	ukb-b-13019	6	114650655	0.000117425	463010	0.79	Diagnoses - main ICD10: M25.5 Pain in joint || id:ukb-b-13019	Diagnoses - main ICD10: M25.5 Pain in joint	Diagnoses - main ICD10: M25.5 Pain in joint || ||	TRUE	igd	NA	NA	NA	NA	NA	NA	NA	6	114650655	0.00122527	1e-08	452633	ebi-a-GCST011494	Daytime nap || id:ebi-a-GCST011494	TRUE	reported	igd	2.39633758467775e-05	10.8468266994877	2	1	TRUE
62	rs908442	T	A	T	A	-0.0102781	-6.76823e-05	0.408654	0.408462	FALSE	TRUE	FALSE	ukb-b-13019	2	236800163	0.000118526	463010	0.57	Diagnoses - main ICD10: M25.5 Pain in joint || id:ukb-b-13019	Diagnoses - main ICD10: M25.5 Pain in joint	Diagnoses - main ICD10: M25.5 Pain in joint || ||	TRUE	igd	NA	NA	NA	NA	NA	NA	NA	2	236800163	0.00123558	1.39991e-16	452633	ebi-a-GCST011494	Daytime nap || id:ebi-a-GCST011494	TRUE	reported	igd	5.1056741127953e-05	23.1110437680653	2	1	TRUE
63	rs910187	A	G	A	G	-0.00731754	0.000136639	0.373967	0.372993	FALSE	FALSE	FALSE	ukb-b-13019	20	45841052	0.000120311	463010	0.26	Diagnoses - main ICD10: M25.5 Pain in joint || id:ukb-b-13019	Diagnoses - main ICD10: M25.5 Pain in joint	Diagnoses - main ICD10: M25.5 Pain in joint || ||	TRUE	igd	NA	NA	NA	NA	NA	NA	NA	20	45841052	0.00125594	4.90004e-09	452633	ebi-a-GCST011494	Daytime nap || id:ebi-a-GCST011494	TRUE	reported	igd	2.50721000978684e-05	11.3486942749971	2	1	TRUE
64	rs9309116	T	C	T	C	0.00737914	7.94324e-05	0.652831	0.653631	FALSE	FALSE	FALSE	ukb-b-13019	2	44557919	0.000122129	463010	0.52	Diagnoses - main ICD10: M25.5 Pain in joint || id:ukb-b-13019	Diagnoses - main ICD10: M25.5 Pain in joint	Diagnoses - main ICD10: M25.5 Pain in joint || ||	TRUE	igd	NA	NA	NA	NA	NA	NA	NA	2	44557919	0.00127277	3.89996e-09	452633	ebi-a-GCST011494	Daytime nap || id:ebi-a-GCST011494	TRUE	reported	igd	2.46821622657138e-05	11.1721875422381	2	1	TRUE
65	rs9389556	G	C	G	C	0.00841517	-7.87368e-05	0.260947	0.261738	FALSE	TRUE	FALSE	ukb-b-13019	6	100079774	0.000132354	463010	0.55	Diagnoses - main ICD10: M25.5 Pain in joint || id:ukb-b-13019	Diagnoses - main ICD10: M25.5 Pain in joint	Diagnoses - main ICD10: M25.5 Pain in joint || ||	TRUE	igd	NA	NA	NA	NA	NA	NA	NA	6	100079774	0.00138285	9.69996e-10	452633	ebi-a-GCST011494	Daytime nap || id:ebi-a-GCST011494	TRUE	reported	igd	2.73138975382891e-05	12.3634544507814	2	1	TRUE
66	rs9460110	C	T	C	T	0.00735568	-0.000139187	0.369782	0.369872	FALSE	FALSE	FALSE	ukb-b-13019	6	170621249	0.000120483	463010	0.25	Diagnoses - main ICD10: M25.5 Pain in joint || id:ukb-b-13019	Diagnoses - main ICD10: M25.5 Pain in joint	Diagnoses - main ICD10: M25.5 Pain in joint || ||	TRUE	igd	NA	NA	NA	NA	NA	NA	NA	6	170621249	0.00125751	8.40001e-09	452633	ebi-a-GCST011494	Daytime nap || id:ebi-a-GCST011494	TRUE	reported	igd	2.52180917738973e-05	11.414777956629	2	1	TRUE
67	rs962247	A	G	A	G	-0.00796355	0.000117342	0.476801	0.475826	FALSE	FALSE	FALSE	ukb-b-13019	18	23084118	0.000117344	463010	0.32	Diagnoses - main ICD10: M25.5 Pain in joint || id:ukb-b-13019	Diagnoses - main ICD10: M25.5 Pain in joint	Diagnoses - main ICD10: M25.5 Pain in joint || ||	TRUE	igd	NA	NA	NA	NA	NA	NA	NA	18	23084118	0.00122493	5.70033e-11	452633	ebi-a-GCST011494	Daytime nap || id:ebi-a-GCST011494	TRUE	reported	igd	3.16408018392475e-05	14.3220609387925	2	1	TRUE
68	rs9939355	T	C	T	C	-0.00726404	-7.69772e-05	0.557671	0.55634	FALSE	FALSE	FALSE	ukb-b-13019	16	23837048	0.000117212	463010	0.51	Diagnoses - main ICD10: M25.5 Pain in joint || id:ukb-b-13019	Diagnoses - main ICD10: M25.5 Pain in joint	Diagnoses - main ICD10: M25.5 Pain in joint || ||	TRUE	igd	NA	NA	NA	NA	NA	NA	NA	16	23837048	0.00122438	4.49997e-09	452633	ebi-a-GCST011494	Daytime nap || id:ebi-a-GCST011494	TRUE	reported	igd	2.60321431697768e-05	11.7832617386358	2	1	TRUE
69	rs9965170	A	G	A	G	-0.0136374	5.27457e-05	0.423393	0.42388	FALSE	FALSE	FALSE	ukb-b-13019	18	44788274	0.000117661	463010	0.649999	Diagnoses - main ICD10: M25.5 Pain in joint || id:ukb-b-13019	Diagnoses - main ICD10: M25.5 Pain in joint	Diagnoses - main ICD10: M25.5 Pain in joint || ||	TRUE	igd	NA	NA	NA	NA	NA	NA	NA	18	44788274	0.00122874	7.8001e-29	452633	ebi-a-GCST011494	Daytime nap || id:ebi-a-GCST011494	TRUE	reported	igd	9.08064583620138e-05	41.1055507043352	2	1	TRUE
