# Supplementary material for: The causal relationship between sleep characteristics and multi-site pain perception: a two-sample Mendelian randomization study
Source: Front Neurosci. 2024 Aug 13;18:1428951. doi: 10.3389/fnins.2024.1428951 (PMC11347297; doi:10.3389/fnins.2024.1428951)
Supplement: Supplementary file 3 [file Data_Sheet_3.ZIP › Daytime Nap/DN_Joint_Pain_res_OR.csv]

	id.exposure	id.outcome	outcome	exposure	method	nsnp	b	se	pval	lo_ci	up_ci	or	or_lci95	or_uci95
1	ebi-a-GCST011494	ukb-b-13019	Diagnoses - main ICD10: M25.5 Pain in joint || id:ukb-b-13019	Daytime nap || id:ebi-a-GCST011494	MR Egger	67	-0.00174234985978905	0.00624388456656301	0.781093142357892	-0.0139803636102525	0.0104956638906744	0.998259167150546	0.986116907848685	1.01055093657619
2	ebi-a-GCST011494	ukb-b-13019	Diagnoses - main ICD10: M25.5 Pain in joint || id:ukb-b-13019	Daytime nap || id:ebi-a-GCST011494	Weighted median	67	-0.00546779822929863	0.00258772878505807	0.034603172341747	-0.0105397466480125	-0.000395849810584807	0.99454712297168	0.989515601857943	0.999604228527614
3	ebi-a-GCST011494	ukb-b-13019	Diagnoses - main ICD10: M25.5 Pain in joint || id:ukb-b-13019	Daytime nap || id:ebi-a-GCST011494	Inverse variance weighted	67	-0.00419103561623531	0.00168142965705431	0.0126831994550648	-0.00748663774406176	-0.000895433488408869	0.995817734517275	0.992541317321641	0.999104967292524
4	ebi-a-GCST011494	ukb-b-13019	Diagnoses - main ICD10: M25.5 Pain in joint || id:ukb-b-13019	Daytime nap || id:ebi-a-GCST011494	Simple mode	67	-0.00789658718547476	0.00633909713513353	0.217280178644842	-0.0203212175703365	0.00452804319938695	0.992134508954155	0.979883866833861	1.00453831027774
5	ebi-a-GCST011494	ukb-b-13019	Diagnoses - main ICD10: M25.5 Pain in joint || id:ukb-b-13019	Daytime nap || id:ebi-a-GCST011494	Weighted mode	67	-0.00827232656826841	0.00599979207309059	0.172621272269699	-0.020031919031526	0.00348726589498915	0.991761794972158	0.98016738681372	1.00349335348099
