# Supplementary material for: The causal relationship between sleep characteristics and multi-site pain perception: a two-sample Mendelian randomization study
Source: Front Neurosci. 2024 Aug 13;18:1428951. doi: 10.3389/fnins.2024.1428951 (PMC11347297; doi:10.3389/fnins.2024.1428951)
Supplement: Supplementary file 3 [file Data_Sheet_3.ZIP › Daytime Nap/DN_Lower_Abdomen_Pain_res_OR.csv]

	id.exposure	id.outcome	outcome	exposure	method	nsnp	b	se	pval	lo_ci	up_ci	or	or_lci95	or_uci95
1	ebi-a-GCST011494	ukb-b-17456	Diagnoses - main ICD10: R10.3 Pain localised to other parts of lower abdomen || id:ukb-b-17456	Daytime nap || id:ebi-a-GCST011494	MR Egger	99	0.0104644999051449	0.0089930869243984	0.247433984002484	-0.00716195046667595	0.0280909502769658	1.01051944427214	0.992863635183078	1.0284892215473
2	ebi-a-GCST011494	ukb-b-17456	Diagnoses - main ICD10: R10.3 Pain localised to other parts of lower abdomen || id:ukb-b-17456	Daytime nap || id:ebi-a-GCST011494	Weighted median	99	0.000902146976853461	0.00370583979791204	0.807665116833014	-0.00636129902705413	0.00816559298076105	1.00090255403384	0.99365889120089	1.00819902236342
3	ebi-a-GCST011494	ukb-b-17456	Diagnoses - main ICD10: R10.3 Pain localised to other parts of lower abdomen || id:ukb-b-17456	Daytime nap || id:ebi-a-GCST011494	Inverse variance weighted	99	0.00394643115724766	0.00254127794313338	0.120439444978857	-0.00103447361129377	0.0089273359257891	1.00395422857063	0.998966061272076	1.00896730343508
4	ebi-a-GCST011494	ukb-b-17456	Diagnoses - main ICD10: R10.3 Pain localised to other parts of lower abdomen || id:ukb-b-17456	Daytime nap || id:ebi-a-GCST011494	Simple mode	99	-0.00786888721641585	0.00910750392672712	0.389697451652034	-0.025719594912801	0.00998182047996931	0.992161991429985	0.974608336432621	1.01003180502383
5	ebi-a-GCST011494	ukb-b-17456	Diagnoses - main ICD10: R10.3 Pain localised to other parts of lower abdomen || id:ukb-b-17456	Daytime nap || id:ebi-a-GCST011494	Weighted mode	99	-0.00461015878478949	0.00731038069825181	0.529749184690364	-0.018938504953363	0.00971818738378407	0.995400451685641	0.981239701768718	1.00976556230856
