# Supplementary material for: The causal relationship between sleep characteristics and multi-site pain perception: a two-sample Mendelian randomization study
Source: Front Neurosci. 2024 Aug 13;18:1428951. doi: 10.3389/fnins.2024.1428951 (PMC11347297; doi:10.3389/fnins.2024.1428951)
Supplement: Supplementary file 3 [file Data_Sheet_3.ZIP › Daytime Nap/DN_Ocular_Pain_data.csv]

	SNP	effect_allele.exposure	other_allele.exposure	effect_allele.outcome	other_allele.outcome	beta.exposure	beta.outcome	eaf.exposure	eaf.outcome	remove	palindromic	ambiguous	id.outcome	chr	pos	se.outcome	samplesize.outcome	pval.outcome	outcome	originalname.outcome	outcome.deprecated	mr_keep.outcome	data_source.outcome	proxy.outcome	target_snp.outcome	proxy_snp.outcome	target_a1.outcome	target_a2.outcome	proxy_a1.outcome	proxy_a2.outcome	chr.exposure	pos.exposure	se.exposure	pval.exposure	samplesize.exposure	id.exposure	exposure	mr_keep.exposure	pval_origin.exposure	data_source.exposure	R2	F	action	SNP_index	mr_keep
1	rs1001817	T	C	T	C	-0.00775426	-0.0033	0.492788	0.4976	FALSE	FALSE	FALSE	finn-b-H7_OCUPAIN	3	183995341	0.0477	NA	0.9448	Ocular pain || id:finn-b-H7_OCUPAIN	Ocular pain	Ocular pain || ||	TRUE	igd	NA	NA	NA	NA	NA	NA	NA	3	183995341	0.00121418	1.7e-10	452633	ebi-a-GCST011494	Daytime nap || id:ebi-a-GCST011494	TRUE	reported	igd	3.00580191481848e-05	13.605600222454	2	1	TRUE
2	rs10149986	G	T	G	T	0.0109384	0.0385	0.185198	0.1474	FALSE	FALSE	FALSE	finn-b-H7_OCUPAIN	14	29721044	0.0674	NA	0.5679	Ocular pain || id:finn-b-H7_OCUPAIN	Ocular pain	Ocular pain || ||	TRUE	igd	NA	NA	NA	NA	NA	NA	NA	14	29721044	0.00156608	4.40048e-12	452633	ebi-a-GCST011494	Daytime nap || id:ebi-a-GCST011494	TRUE	reported	igd	3.61098742395318e-05	16.3450387042056	2	1	TRUE
3	rs10152428	C	G	C	G	0.00780688	-0.0174	0.729765	0.6915	FALSE	TRUE	FALSE	finn-b-H7_OCUPAIN	15	93510243	0.0517	NA	0.7362	Ocular pain || id:finn-b-H7_OCUPAIN	Ocular pain	Ocular pain || ||	TRUE	igd	NA	NA	NA	NA	NA	NA	NA	15	93510243	0.00136996	1.09999e-08	452633	ebi-a-GCST011494	Daytime nap || id:ebi-a-GCST011494	TRUE	reported	igd	2.40386254477302e-05	10.880888636638	2	1	TRUE
4	rs10257273	T	A	T	A	-0.0107366	0.0204	0.14931	0.2225	FALSE	TRUE	FALSE	finn-b-H7_OCUPAIN	7	99188589	0.0573	NA	0.7219	Ocular pain || id:finn-b-H7_OCUPAIN	Ocular pain	Ocular pain || ||	TRUE	igd	NA	NA	NA	NA	NA	NA	NA	7	99188589	0.00170413	8.9e-10	452633	ebi-a-GCST011494	Daytime nap || id:ebi-a-GCST011494	TRUE	reported	igd	2.92835527794904e-05	13.2550319325607	2	1	TRUE
5	rs10772659	A	T	A	T	0.00731105	0.0032	0.442732	0.4448	FALSE	TRUE	TRUE	finn-b-H7_OCUPAIN	12	13504828	0.0481	NA	0.9465	Ocular pain || id:finn-b-H7_OCUPAIN	Ocular pain	Ocular pain || ||	TRUE	igd	NA	NA	NA	NA	NA	NA	NA	12	13504828	0.00122761	2.69998e-09	452633	ebi-a-GCST011494	Daytime nap || id:ebi-a-GCST011494	TRUE	reported	igd	2.63751247397645e-05	11.9385139658794	2	1	FALSE
6	rs10811438	C	G	C	G	-0.00721671	-0.0574	0.39342	0.3559	FALSE	TRUE	FALSE	finn-b-H7_OCUPAIN	9	20962282	0.0501	NA	0.2512	Ocular pain || id:finn-b-H7_OCUPAIN	Ocular pain	Ocular pain || ||	TRUE	igd	NA	NA	NA	NA	NA	NA	NA	9	20962282	0.0012428	3.2e-09	452633	ebi-a-GCST011494	Daytime nap || id:ebi-a-GCST011494	TRUE	reported	igd	2.48572467790455e-05	11.2514401466705	2	1	TRUE
7	rs10835420	A	T	A	T	-0.00889802	0.0685	0.249174	0.1523	FALSE	TRUE	FALSE	finn-b-H7_OCUPAIN	11	28866669	0.0671	NA	0.3078	Ocular pain || id:finn-b-H7_OCUPAIN	Ocular pain	Ocular pain || ||	TRUE	igd	NA	NA	NA	NA	NA	NA	NA	11	28866669	0.00140206	1.7e-10	452633	ebi-a-GCST011494	Daytime nap || id:ebi-a-GCST011494	TRUE	reported	igd	2.96250285803787e-05	13.4096035712545	2	1	TRUE
8	rs10840017	G	A	G	A	-0.00894142	0.0444	0.232631	0.1601	FALSE	FALSE	FALSE	finn-b-H7_OCUPAIN	11	8335754	0.0665	NA	0.5046	Ocular pain || id:finn-b-H7_OCUPAIN	Ocular pain	Ocular pain || ||	TRUE	igd	NA	NA	NA	NA	NA	NA	NA	11	8335754	0.00148101	2e-09	452633	ebi-a-GCST011494	Daytime nap || id:ebi-a-GCST011494	TRUE	reported	igd	2.85439994516435e-05	12.9202678119142	2	1	TRUE
9	rs10875606	A	C	A	C	-0.00737707	-0.1165	0.684233	0.7305	FALSE	FALSE	FALSE	finn-b-H7_OCUPAIN	5	143769614	0.0539	NA	0.0307397	Ocular pain || id:finn-b-H7_OCUPAIN	Ocular pain	Ocular pain || ||	TRUE	igd	NA	NA	NA	NA	NA	NA	NA	5	143769614	0.0013077	1.29999e-08	452633	ebi-a-GCST011494	Daytime nap || id:ebi-a-GCST011494	TRUE	reported	igd	2.35162767005378e-05	10.6444461569823	2	1	TRUE
10	rs10875622	A	G	A	G	0.0104621	0.0742	0.575365	0.6092	FALSE	FALSE	FALSE	finn-b-H7_OCUPAIN	5	146693062	0.049	NA	0.1294	Ocular pain || id:finn-b-H7_OCUPAIN	Ocular pain	Ocular pain || ||	TRUE	igd	NA	NA	NA	NA	NA	NA	NA	5	146693062	0.0012291	1.29987e-17	452633	ebi-a-GCST011494	Daytime nap || id:ebi-a-GCST011494	TRUE	reported	igd	5.34843788747229e-05	24.2099827503347	2	1	TRUE
11	rs11071755	A	G	A	G	-0.00711401	-0.0257	0.425078	0.3224	FALSE	FALSE	FALSE	finn-b-H7_OCUPAIN	15	63793936	0.0511	NA	0.6153	Ocular pain || id:finn-b-H7_OCUPAIN	Ocular pain	Ocular pain || ||	TRUE	igd	NA	NA	NA	NA	NA	NA	NA	15	63793936	0.00122819	5.19996e-09	452633	ebi-a-GCST011494	Daytime nap || id:ebi-a-GCST011494	TRUE	reported	igd	2.47363999724226e-05	11.1967384229176	2	1	TRUE
12	rs112520848	C	G	C	G	0.00702449	0.0329	0.385884	0.3437	FALSE	TRUE	FALSE	finn-b-H7_OCUPAIN	17	64308310	0.0502	NA	0.5126	Ocular pain || id:finn-b-H7_OCUPAIN	Ocular pain	Ocular pain || ||	TRUE	igd	NA	NA	NA	NA	NA	NA	NA	17	64308310	0.00125191	1.79999e-08	452633	ebi-a-GCST011494	Daytime nap || id:ebi-a-GCST011494	TRUE	reported	igd	2.33865832743868e-05	10.5857401383622	2	1	TRUE
13	rs11258652	A	C	A	C	-0.0104004	0.1031	0.236815	0.2857	FALSE	FALSE	FALSE	finn-b-H7_OCUPAIN	10	13868855	0.0528	NA	0.0507902	Ocular pain || id:finn-b-H7_OCUPAIN	Ocular pain	Ocular pain || ||	TRUE	igd	NA	NA	NA	NA	NA	NA	NA	10	13868855	0.00142918	3.69999e-13	452633	ebi-a-GCST011494	Daytime nap || id:ebi-a-GCST011494	TRUE	reported	igd	3.90993118831149e-05	17.6982526264654	2	1	TRUE
14	rs11615756	T	C	T	C	0.0182673	0.0093	0.404611	0.4134	FALSE	FALSE	FALSE	finn-b-H7_OCUPAIN	12	117942076	0.0485	NA	0.8482	Ocular pain || id:finn-b-H7_OCUPAIN	Ocular pain	Ocular pain || ||	TRUE	igd	NA	NA	NA	NA	NA	NA	NA	12	117942076	0.00123883	1.39991e-49	452633	ebi-a-GCST011494	Daytime nap || id:ebi-a-GCST011494	TRUE	reported	igd	0.00016077451577149	72.7832315369721	2	1	TRUE
15	rs11682175	C	T	C	T	0.0069583	0.0777	0.472864	0.401	FALSE	FALSE	FALSE	finn-b-H7_OCUPAIN	2	57987593	0.0489	NA	0.112	Ocular pain || id:finn-b-H7_OCUPAIN	Ocular pain	Ocular pain || ||	TRUE	igd	NA	NA	NA	NA	NA	NA	NA	2	57987593	0.0012166	1.09999e-08	452633	ebi-a-GCST011494	Daytime nap || id:ebi-a-GCST011494	TRUE	reported	igd	2.41376631363356e-05	10.9257183243711	2	1	TRUE
16	rs11860072	T	C	T	C	-0.00897773	-0.0358	0.447209	0.3923	FALSE	FALSE	FALSE	finn-b-H7_OCUPAIN	16	56193408	0.049	NA	0.4641	Ocular pain || id:finn-b-H7_OCUPAIN	Ocular pain	Ocular pain || ||	TRUE	igd	NA	NA	NA	NA	NA	NA	NA	16	56193408	0.00123952	2.80027e-13	452633	ebi-a-GCST011494	Daytime nap || id:ebi-a-GCST011494	TRUE	reported	igd	3.9850573388991e-05	18.0383237211757	2	1	TRUE
17	rs12042846	C	T	C	T	0.00901497	0.0068	0.178874	0.1661	FALSE	FALSE	FALSE	finn-b-H7_OCUPAIN	1	98667103	0.0643	NA	0.9154	Ocular pain || id:finn-b-H7_OCUPAIN	Ocular pain	Ocular pain || ||	TRUE	igd	NA	NA	NA	NA	NA	NA	NA	1	98667103	0.00159014	1.89998e-08	452633	ebi-a-GCST011494	Daytime nap || id:ebi-a-GCST011494	TRUE	reported	igd	2.38734722965207e-05	10.8061316189303	2	1	TRUE
18	rs12140153	T	G	T	G	-0.0247147	-0.1244	0.095397	0.07885	FALSE	FALSE	FALSE	finn-b-H7_OCUPAIN	1	62579891	0.089	NA	0.1621	Ocular pain || id:finn-b-H7_OCUPAIN	Ocular pain	Ocular pain || ||	TRUE	igd	NA	NA	NA	NA	NA	NA	NA	1	62579891	0.00211564	2.39994e-31	452633	ebi-a-GCST011494	Daytime nap || id:ebi-a-GCST011494	TRUE	reported	igd	0.000105422527224334	47.7225349503176	2	1	TRUE
19	rs12346996	C	T	C	T	-0.00796106	0.0554	0.728071	0.7722	FALSE	FALSE	FALSE	finn-b-H7_OCUPAIN	9	131840856	0.057	NA	0.3309	Ocular pain || id:finn-b-H7_OCUPAIN	Ocular pain	Ocular pain || ||	TRUE	igd	NA	NA	NA	NA	NA	NA	NA	9	131840856	0.00136459	5e-09	452633	ebi-a-GCST011494	Daytime nap || id:ebi-a-GCST011494	TRUE	reported	igd	2.50958002133073e-05	11.3594222201401	2	1	TRUE
20	rs12451365	C	T	C	T	0.010628	0.1024	0.204638	0.2316	FALSE	FALSE	FALSE	finn-b-H7_OCUPAIN	17	35595368	0.0565	NA	0.0696899	Ocular pain || id:finn-b-H7_OCUPAIN	Ocular pain	Ocular pain || ||	TRUE	igd	NA	NA	NA	NA	NA	NA	NA	17	35595368	0.00150388	1.50003e-12	452633	ebi-a-GCST011494	Daytime nap || id:ebi-a-GCST011494	TRUE	reported	igd	3.6769202266142e-05	16.6434927588778	2	1	TRUE
21	rs12657723	T	C	T	C	0.00818319	-0.0409	0.321683	0.38	FALSE	FALSE	FALSE	finn-b-H7_OCUPAIN	5	62760828	0.0491	NA	0.4043	Ocular pain || id:finn-b-H7_OCUPAIN	Ocular pain	Ocular pain || ||	TRUE	igd	NA	NA	NA	NA	NA	NA	NA	5	62760828	0.00129849	2e-10	452633	ebi-a-GCST011494	Daytime nap || id:ebi-a-GCST011494	TRUE	reported	igd	2.92237589693116e-05	13.2279658169232	2	1	TRUE
22	rs12992648	G	A	G	A	-0.00765323	0.0181	0.282932	0.2484	FALSE	FALSE	FALSE	finn-b-H7_OCUPAIN	2	206843819	0.0555	NA	0.7435	Ocular pain || id:finn-b-H7_OCUPAIN	Ocular pain	Ocular pain || ||	TRUE	igd	NA	NA	NA	NA	NA	NA	NA	2	206843819	0.00134659	2.39999e-08	452633	ebi-a-GCST011494	Daytime nap || id:ebi-a-GCST011494	TRUE	reported	igd	2.37663198550823e-05	10.7576287915725	2	1	TRUE
23	rs13033444	G	A	G	A	0.00974179	0.0803	0.282805	0.2708	FALSE	FALSE	FALSE	finn-b-H7_OCUPAIN	2	23611438	0.0537	NA	0.1349	Ocular pain || id:finn-b-H7_OCUPAIN	Ocular pain	Ocular pain || ||	TRUE	igd	NA	NA	NA	NA	NA	NA	NA	2	23611438	0.00135018	3.59998e-13	452633	ebi-a-GCST011494	Daytime nap || id:ebi-a-GCST011494	TRUE	reported	igd	3.84974407461645e-05	17.4258059513093	2	1	TRUE
24	rs13150944	G	A	G	A	0.00860076	-0.0083	0.689386	0.7344	FALSE	FALSE	FALSE	finn-b-H7_OCUPAIN	4	85408000	0.0545	NA	0.8786	Ocular pain || id:finn-b-H7_OCUPAIN	Ocular pain	Ocular pain || ||	TRUE	igd	NA	NA	NA	NA	NA	NA	NA	4	85408000	0.0013218	6.79986e-11	452633	ebi-a-GCST011494	Daytime nap || id:ebi-a-GCST011494	TRUE	reported	igd	3.168014346818e-05	14.3398693072627	2	1	TRUE
25	rs13263535	T	G	T	G	-0.00687135	0.0479	0.468536	0.458	FALSE	FALSE	FALSE	finn-b-H7_OCUPAIN	8	1175131	0.0479	NA	0.3174	Ocular pain || id:finn-b-H7_OCUPAIN	Ocular pain	Ocular pain || ||	TRUE	igd	NA	NA	NA	NA	NA	NA	NA	8	1175131	0.00121641	1.6e-08	452633	ebi-a-GCST011494	Daytime nap || id:ebi-a-GCST011494	TRUE	reported	igd	2.35142403959952e-05	10.6435244190716	2	1	TRUE
26	rs13284688	C	T	C	T	0.0150717	0.1102	0.206572	0.155	FALSE	FALSE	FALSE	finn-b-H7_OCUPAIN	9	81727018	0.0657	NA	0.0934394	Ocular pain || id:finn-b-H7_OCUPAIN	Ocular pain	Ocular pain || ||	TRUE	igd	NA	NA	NA	NA	NA	NA	NA	9	81727018	0.00149894	1.69981e-23	452633	ebi-a-GCST011494	Daytime nap || id:ebi-a-GCST011494	TRUE	reported	igd	7.44617869889591e-05	33.7062229321917	2	1	TRUE
27	rs140506252	T	A	T	A	-0.0227261	0.1476	0.022478	0.02613	FALSE	TRUE	FALSE	finn-b-H7_OCUPAIN	6	155129280	0.1495	NA	0.3235	Ocular pain || id:finn-b-H7_OCUPAIN	Ocular pain	Ocular pain || ||	TRUE	igd	NA	NA	NA	NA	NA	NA	NA	6	155129280	0.0040886	4.30002e-08	452633	ebi-a-GCST011494	Daytime nap || id:ebi-a-GCST011494	TRUE	reported	igd	2.26967685824232e-05	10.273494235352	2	1	TRUE
28	rs1546977	G	A	G	A	0.00827718	-0.0154	0.439655	0.4864	FALSE	FALSE	FALSE	finn-b-H7_OCUPAIN	6	84314423	0.0478	NA	0.7472	Ocular pain || id:finn-b-H7_OCUPAIN	Ocular pain	Ocular pain || ||	TRUE	igd	NA	NA	NA	NA	NA	NA	NA	6	84314423	0.00122321	1e-11	452633	ebi-a-GCST011494	Daytime nap || id:ebi-a-GCST011494	TRUE	reported	igd	3.37568809944858e-05	15.2799266040791	2	1	TRUE
29	rs1601440	T	C	T	C	-0.00912653	0.1023	0.721378	0.7427	FALSE	FALSE	FALSE	finn-b-H7_OCUPAIN	3	84665393	0.0548	NA	0.0621599	Ocular pain || id:finn-b-H7_OCUPAIN	Ocular pain	Ocular pain || ||	TRUE	igd	NA	NA	NA	NA	NA	NA	NA	3	84665393	0.00135575	1.9002e-11	452633	ebi-a-GCST011494	Daytime nap || id:ebi-a-GCST011494	TRUE	reported	igd	3.34826378759936e-05	15.1557873201874	2	1	TRUE
30	rs17158413	A	G	A	G	0.00925014	-0.1031	0.237279	0.1846	FALSE	FALSE	FALSE	finn-b-H7_OCUPAIN	15	83235408	0.0616	NA	0.0938793	Ocular pain || id:finn-b-H7_OCUPAIN	Ocular pain	Ocular pain || ||	TRUE	igd	NA	NA	NA	NA	NA	NA	NA	15	83235408	0.00142955	4.40048e-11	452633	ebi-a-GCST011494	Daytime nap || id:ebi-a-GCST011494	TRUE	reported	igd	3.09707423041657e-05	14.0187522310396	2	1	TRUE
31	rs17265513	C	T	C	T	0.00913188	0.0501	0.199401	0.284	FALSE	FALSE	FALSE	finn-b-H7_OCUPAIN	20	39832628	0.0531	NA	0.3449	Ocular pain || id:finn-b-H7_OCUPAIN	Ocular pain	Ocular pain || ||	TRUE	igd	NA	NA	NA	NA	NA	NA	NA	20	39832628	0.00151965	2e-09	452633	ebi-a-GCST011494	Daytime nap || id:ebi-a-GCST011494	TRUE	reported	igd	2.66251928874909e-05	12.051708560923	2	1	TRUE
32	rs174541	C	T	C	T	0.00988214	-0.0295	0.360451	0.4448	FALSE	FALSE	FALSE	finn-b-H7_OCUPAIN	11	61565908	0.0481	NA	0.5396	Ocular pain || id:finn-b-H7_OCUPAIN	Ocular pain	Ocular pain || ||	TRUE	igd	NA	NA	NA	NA	NA	NA	NA	11	61565908	0.00126293	4.40048e-15	452633	ebi-a-GCST011494	Daytime nap || id:ebi-a-GCST011494	TRUE	reported	igd	4.50248276503363e-05	20.3805503949683	2	1	TRUE
33	rs17502738	C	T	C	T	-0.00870459	0.0245	0.195889	0.182	FALSE	FALSE	FALSE	finn-b-H7_OCUPAIN	9	37441650	0.0617	NA	0.6916	Ocular pain || id:finn-b-H7_OCUPAIN	Ocular pain	Ocular pain || ||	TRUE	igd	NA	NA	NA	NA	NA	NA	NA	9	37441650	0.00153004	2e-08	452633	ebi-a-GCST011494	Daytime nap || id:ebi-a-GCST011494	TRUE	reported	igd	2.38700147840805e-05	10.8045665668968	2	1	TRUE
34	rs1883048	C	T	C	T	0.00787143	0.0527	0.523561	0.5808	FALSE	FALSE	FALSE	finn-b-H7_OCUPAIN	21	47397586	0.0486	NA	0.2782	Ocular pain || id:finn-b-H7_OCUPAIN	Ocular pain	Ocular pain || ||	TRUE	igd	NA	NA	NA	NA	NA	NA	NA	21	47397586	0.00122313	1.79999e-10	452633	ebi-a-GCST011494	Daytime nap || id:ebi-a-GCST011494	TRUE	reported	igd	3.09109152174742e-05	13.9916709611554	2	1	TRUE
35	rs1931175	G	C	G	C	0.00776325	0.0116	0.383828	0.4236	FALSE	TRUE	TRUE	finn-b-H7_OCUPAIN	1	96928273	0.0483	NA	0.8094	Ocular pain || id:finn-b-H7_OCUPAIN	Ocular pain	Ocular pain || ||	TRUE	igd	NA	NA	NA	NA	NA	NA	NA	1	96928273	0.00124756	4.60002e-10	452633	ebi-a-GCST011494	Daytime nap || id:ebi-a-GCST011494	TRUE	reported	igd	2.85072780659927e-05	12.9036456261023	2	1	FALSE
36	rs200435329	T	G	T	G	0.00986281	-0.044	0.237916	0.2653	FALSE	FALSE	FALSE	finn-b-H7_OCUPAIN	1	174326318	0.0542	NA	0.4171	Ocular pain || id:finn-b-H7_OCUPAIN	Ocular pain	Ocular pain || ||	TRUE	igd	TRUE	rs200435329	rs6684688	T	G	C	T	1	174316633	0.0014379	9.8992e-12	452633	ebi-a-GCST011494	Daytime nap || id:ebi-a-GCST011494	TRUE	reported	igd	3.52742527644064e-05	15.9667835193637	2	1	TRUE
37	rs2033103	T	C	T	C	0.00725728	0.0111	0.452115	0.4386	FALSE	FALSE	FALSE	finn-b-H7_OCUPAIN	18	36097882	0.0482	NA	0.8186	Ocular pain || id:finn-b-H7_OCUPAIN	Ocular pain	Ocular pain || ||	TRUE	igd	NA	NA	NA	NA	NA	NA	NA	18	36097882	0.00122022	2.59998e-09	452633	ebi-a-GCST011494	Daytime nap || id:ebi-a-GCST011494	TRUE	reported	igd	2.60925233533668e-05	11.8105931061342	2	1	TRUE
38	rs2059639	T	C	T	C	-0.0066823	0.01	0.520557	0.5542	FALSE	FALSE	FALSE	finn-b-H7_OCUPAIN	8	67382165	0.0481	NA	0.8353	Ocular pain || id:finn-b-H7_OCUPAIN	Ocular pain	Ocular pain || ||	TRUE	igd	TRUE	rs2059639	rs2719006	C	T	C	T	8	67381858	0.0012172	2.39999e-08	452633	ebi-a-GCST011494	Daytime nap || id:ebi-a-GCST011494	TRUE	reported	igd	2.22888266875687e-05	10.0888387808	2	1	TRUE
39	rs2099810	G	A	G	A	-0.00769192	0.009	0.49693	0.4411	FALSE	FALSE	FALSE	finn-b-H7_OCUPAIN	5	112030173	0.0483	NA	0.853	Ocular pain || id:finn-b-H7_OCUPAIN	Ocular pain	Ocular pain || ||	TRUE	igd	NA	NA	NA	NA	NA	NA	NA	5	112030173	0.00121447	2.80001e-10	452633	ebi-a-GCST011494	Daytime nap || id:ebi-a-GCST011494	TRUE	reported	igd	2.95817013828457e-05	13.3899911773393	2	1	TRUE
40	rs2202323	C	G	C	G	-0.00758702	0.03	0.634126	0.6713	FALSE	TRUE	FALSE	finn-b-H7_OCUPAIN	2	49408317	0.051	NA	0.5567	Ocular pain || id:finn-b-H7_OCUPAIN	Ocular pain	Ocular pain || ||	TRUE	igd	NA	NA	NA	NA	NA	NA	NA	2	49408317	0.0012578	1.2e-09	452633	ebi-a-GCST011494	Daytime nap || id:ebi-a-GCST011494	TRUE	reported	igd	2.67103489697917e-05	12.0902548994733	2	1	TRUE
41	rs224111	A	G	A	G	-0.00798411	-0.0263	0.387694	0.4026	FALSE	FALSE	FALSE	finn-b-H7_OCUPAIN	10	64552010	0.0486	NA	0.5886	Ocular pain || id:finn-b-H7_OCUPAIN	Ocular pain	Ocular pain || ||	TRUE	igd	NA	NA	NA	NA	NA	NA	NA	10	64552010	0.00124912	1.6e-10	452633	ebi-a-GCST011494	Daytime nap || id:ebi-a-GCST011494	TRUE	reported	igd	3.02649955334444e-05	13.6992898022432	2	1	TRUE
42	rs2250377	G	A	G	A	-0.0131561	0.0095	0.661117	0.7045	FALSE	FALSE	FALSE	finn-b-H7_OCUPAIN	1	201860626	0.0523	NA	0.8556	Ocular pain || id:finn-b-H7_OCUPAIN	Ocular pain	Ocular pain || ||	TRUE	igd	NA	NA	NA	NA	NA	NA	NA	1	201860626	0.00127975	1.39991e-24	452633	ebi-a-GCST011494	Daytime nap || id:ebi-a-GCST011494	TRUE	reported	igd	7.75554702248204e-05	35.1067327624981	2	1	TRUE
43	rs2284015	G	C	G	C	0.00771167	0.039	0.259172	0.3936	FALSE	TRUE	FALSE	finn-b-H7_OCUPAIN	22	37096573	0.049	NA	0.4257	Ocular pain || id:finn-b-H7_OCUPAIN	Ocular pain	Ocular pain || ||	TRUE	igd	NA	NA	NA	NA	NA	NA	NA	22	37096573	0.00138662	4.09996e-08	452633	ebi-a-GCST011494	Daytime nap || id:ebi-a-GCST011494	TRUE	reported	igd	2.283664695103e-05	10.3368104041815	2	1	TRUE
44	rs2370926	C	T	C	T	-0.00813213	-0.0175	0.366474	0.2302	FALSE	FALSE	FALSE	finn-b-H7_OCUPAIN	14	79602542	0.0569	NA	0.7586	Ocular pain || id:finn-b-H7_OCUPAIN	Ocular pain	Ocular pain || ||	TRUE	igd	NA	NA	NA	NA	NA	NA	NA	14	79602542	0.00126359	1.7e-10	452633	ebi-a-GCST011494	Daytime nap || id:ebi-a-GCST011494	TRUE	reported	igd	3.07076252905123e-05	13.8996499681127	2	1	TRUE
45	rs2431108	C	T	C	T	0.0129827	0.0093	0.328723	0.2919	FALSE	FALSE	FALSE	finn-b-H7_OCUPAIN	5	103947968	0.0526	NA	0.8591	Ocular pain || id:finn-b-H7_OCUPAIN	Ocular pain	Ocular pain || ||	TRUE	igd	NA	NA	NA	NA	NA	NA	NA	5	103947968	0.00129028	7.70016e-24	452633	ebi-a-GCST011494	Daytime nap || id:ebi-a-GCST011494	TRUE	reported	igd	7.43861185541002e-05	33.6719679542611	2	1	TRUE
46	rs253666	A	G	A	G	0.0081271	0.0251	0.764938	0.7548	FALSE	FALSE	FALSE	finn-b-H7_OCUPAIN	3	138115770	0.0555	NA	0.6513	Ocular pain || id:finn-b-H7_OCUPAIN	Ocular pain	Ocular pain || ||	TRUE	igd	NA	NA	NA	NA	NA	NA	NA	3	138115770	0.0014309	1.79999e-08	452633	ebi-a-GCST011494	Daytime nap || id:ebi-a-GCST011494	TRUE	reported	igd	2.37525294801848e-05	10.7513865437714	2	1	TRUE
47	rs2653349	G	A	G	A	-0.0165942	-0.0514	0.785223	0.8051	FALSE	FALSE	FALSE	finn-b-H7_OCUPAIN	6	55142337	0.0604	NA	0.3949	Ocular pain || id:finn-b-H7_OCUPAIN	Ocular pain	Ocular pain || ||	TRUE	igd	NA	NA	NA	NA	NA	NA	NA	6	55142337	0.00147827	3.40017e-29	452633	ebi-a-GCST011494	Daytime nap || id:ebi-a-GCST011494	TRUE	reported	igd	9.2880259420535e-05	42.0443897956076	2	1	TRUE
48	rs2699869	C	A	C	A	-0.00678084	-0.0093	0.545872	0.5836	FALSE	FALSE	FALSE	finn-b-H7_OCUPAIN	3	133032892	0.0486	NA	0.8481	Ocular pain || id:finn-b-H7_OCUPAIN	Ocular pain	Ocular pain || ||	TRUE	igd	NA	NA	NA	NA	NA	NA	NA	3	133032892	0.00121774	3.09999e-08	452633	ebi-a-GCST011494	Daytime nap || id:ebi-a-GCST011494	TRUE	reported	igd	2.27963904862154e-05	10.3185882487332	2	1	TRUE
49	rs2769916	A	G	A	G	0.00875328	0.0393	0.688617	0.6241	FALSE	FALSE	FALSE	finn-b-H7_OCUPAIN	13	107820389	0.0493	NA	0.4257	Ocular pain || id:finn-b-H7_OCUPAIN	Ocular pain	Ocular pain || ||	TRUE	igd	NA	NA	NA	NA	NA	NA	NA	13	107820389	0.00131344	1.69981e-11	452633	ebi-a-GCST011494	Daytime nap || id:ebi-a-GCST011494	TRUE	reported	igd	3.28582383781225e-05	14.8731460007047	2	1	TRUE
50	rs2786547	T	C	T	C	-0.0107673	-0.0217	0.176896	0.197	FALSE	FALSE	FALSE	finn-b-H7_OCUPAIN	1	33342304	0.06	NA	0.716901	Ocular pain || id:finn-b-H7_OCUPAIN	Ocular pain	Ocular pain || ||	TRUE	igd	NA	NA	NA	NA	NA	NA	NA	1	33342304	0.00158775	1e-11	452633	ebi-a-GCST011494	Daytime nap || id:ebi-a-GCST011494	TRUE	reported	igd	3.37610812993541e-05	15.2818279206428	2	1	TRUE
51	rs285815	A	T	A	T	-0.00753009	-0.0176	0.544465	0.6162	FALSE	TRUE	TRUE	finn-b-H7_OCUPAIN	8	106108303	0.0493	NA	0.7205	Ocular pain || id:finn-b-H7_OCUPAIN	Ocular pain	Ocular pain || ||	TRUE	igd	NA	NA	NA	NA	NA	NA	NA	8	106108303	0.00121983	5.80003e-10	452633	ebi-a-GCST011494	Daytime nap || id:ebi-a-GCST011494	TRUE	reported	igd	2.81269115376369e-05	12.731470193128	2	1	FALSE
52	rs2943023	T	C	T	C	-0.00710422	0.0443	0.419803	0.5242	FALSE	FALSE	FALSE	finn-b-H7_OCUPAIN	5	89597733	0.0479	NA	0.3553	Ocular pain || id:finn-b-H7_OCUPAIN	Ocular pain	Ocular pain || ||	TRUE	igd	NA	NA	NA	NA	NA	NA	NA	5	89597733	0.00123055	7.39997e-09	452633	ebi-a-GCST011494	Daytime nap || id:ebi-a-GCST011494	TRUE	reported	igd	2.45857701065449e-05	11.1285553131981	2	1	TRUE
53	rs295278	A	G	A	G	-0.00787804	0.0179	0.394519	0.4851	FALSE	FALSE	FALSE	finn-b-H7_OCUPAIN	9	86420144	0.0478	NA	0.7079	Ocular pain || id:finn-b-H7_OCUPAIN	Ocular pain	Ocular pain || ||	TRUE	igd	NA	NA	NA	NA	NA	NA	NA	9	86420144	0.00124238	2.19999e-10	452633	ebi-a-GCST011494	Daytime nap || id:ebi-a-GCST011494	TRUE	reported	igd	2.96506898424722e-05	13.4212193425001	2	1	TRUE
54	rs34262487	A	C	A	C	-0.0145107	0.1006	0.072003	0.04113	FALSE	FALSE	FALSE	finn-b-H7_OCUPAIN	6	36224315	0.1206	NA	0.4041	Ocular pain || id:finn-b-H7_OCUPAIN	Ocular pain	Ocular pain || ||	TRUE	igd	NA	NA	NA	NA	NA	NA	NA	6	36224315	0.00235463	1.2e-09	452633	ebi-a-GCST011494	Daytime nap || id:ebi-a-GCST011494	TRUE	reported	igd	2.81386907436264e-05	12.7368021269145	2	1	TRUE
55	rs35011311	T	G	T	G	-0.009082	0.1399	0.265581	0.2616	FALSE	FALSE	FALSE	finn-b-H7_OCUPAIN	12	38616581	0.0545	NA	0.01031	Ocular pain || id:finn-b-H7_OCUPAIN	Ocular pain	Ocular pain || ||	TRUE	igd	NA	NA	NA	NA	NA	NA	NA	12	38616581	0.00138249	4.40048e-11	452633	ebi-a-GCST011494	Daytime nap || id:ebi-a-GCST011494	TRUE	reported	igd	3.21761365631838e-05	14.5643854943871	2	1	TRUE
56	rs35039375	G	A	G	A	0.0136431	0.1171	0.091832	0.07872	FALSE	FALSE	FALSE	finn-b-H7_OCUPAIN	1	171516863	0.0889	NA	0.1879	Ocular pain || id:finn-b-H7_OCUPAIN	Ocular pain	Ocular pain || ||	TRUE	igd	NA	NA	NA	NA	NA	NA	NA	1	171516863	0.00210973	8.69961e-11	452633	ebi-a-GCST011494	Daytime nap || id:ebi-a-GCST011494	TRUE	reported	igd	3.10467652904755e-05	14.0531647255	2	1	TRUE
57	rs350785	C	T	C	T	-0.0126479	0.0093	0.884524	0.8949	FALSE	FALSE	FALSE	finn-b-H7_OCUPAIN	2	52934600	0.078	NA	0.9053	Ocular pain || id:finn-b-H7_OCUPAIN	Ocular pain	Ocular pain || ||	TRUE	igd	NA	NA	NA	NA	NA	NA	NA	2	52934600	0.00190975	1.50003e-11	452633	ebi-a-GCST011494	Daytime nap || id:ebi-a-GCST011494	TRUE	reported	igd	3.26789576209311e-05	14.7919926538207	2	1	TRUE
58	rs351776	C	A	C	A	0.00755367	-0.0037	0.549518	0.5316	FALSE	FALSE	FALSE	finn-b-H7_OCUPAIN	8	28191306	0.0479	NA	0.9387	Ocular pain || id:finn-b-H7_OCUPAIN	Ocular pain	Ocular pain || ||	TRUE	igd	NA	NA	NA	NA	NA	NA	NA	8	28191306	0.00122072	8.40001e-10	452633	ebi-a-GCST011494	Daytime nap || id:ebi-a-GCST011494	TRUE	reported	igd	2.82491494547494e-05	12.786801983133	2	1	TRUE
59	rs35851551	G	A	G	A	-0.011194	-0.1094	0.101504	0.05932	FALSE	FALSE	FALSE	finn-b-H7_OCUPAIN	7	31330785	0.1021	NA	0.2839	Ocular pain || id:finn-b-H7_OCUPAIN	Ocular pain	Ocular pain || ||	TRUE	igd	NA	NA	NA	NA	NA	NA	NA	7	31330785	0.00202654	3.50002e-08	452633	ebi-a-GCST011494	Daytime nap || id:ebi-a-GCST011494	TRUE	reported	igd	2.28559830757634e-05	10.3455629335772	2	1	TRUE
60	rs3799380	C	T	C	T	-0.00890214	-0.0549	0.200274	0.1351	FALSE	FALSE	FALSE	finn-b-H7_OCUPAIN	6	26467182	0.0705	NA	0.4361	Ocular pain || id:finn-b-H7_OCUPAIN	Ocular pain	Ocular pain || ||	TRUE	igd	NA	NA	NA	NA	NA	NA	NA	6	26467182	0.00151371	1.29999e-08	452633	ebi-a-GCST011494	Daytime nap || id:ebi-a-GCST011494	TRUE	reported	igd	2.53854357803672e-05	11.4905268747354	2	1	TRUE
61	rs3810484	G	A	G	A	-0.00684147	-0.0782	0.443696	0.3956	FALSE	FALSE	FALSE	finn-b-H7_OCUPAIN	20	62194103	0.0492	NA	0.1121	Ocular pain || id:finn-b-H7_OCUPAIN	Ocular pain	Ocular pain || ||	TRUE	igd	NA	NA	NA	NA	NA	NA	NA	20	62194103	0.001222	2.19999e-08	452633	ebi-a-GCST011494	Daytime nap || id:ebi-a-GCST011494	TRUE	reported	igd	2.31060945233442e-05	10.4587763316704	2	1	TRUE
62	rs385199	C	A	C	A	-0.0209131	0.025	0.227862	0.08277	FALSE	FALSE	FALSE	finn-b-H7_OCUPAIN	17	43686419	0.0878	NA	0.7757	Ocular pain || id:finn-b-H7_OCUPAIN	Ocular pain	Ocular pain || ||	TRUE	igd	NA	NA	NA	NA	NA	NA	NA	17	43686419	0.0014497	7.50067e-47	452633	ebi-a-GCST011494	Daytime nap || id:ebi-a-GCST011494	TRUE	reported	igd	0.000153898240714432	69.6698366581065	2	1	TRUE
63	rs3935190	A	G	A	G	0.00801432	-0.034	0.536252	0.5046	FALSE	FALSE	FALSE	finn-b-H7_OCUPAIN	17	79084367	0.0479	NA	0.4786	Ocular pain || id:finn-b-H7_OCUPAIN	Ocular pain	Ocular pain || ||	TRUE	igd	NA	NA	NA	NA	NA	NA	NA	17	79084367	0.00122354	5.40008e-11	452633	ebi-a-GCST011494	Daytime nap || id:ebi-a-GCST011494	TRUE	reported	igd	3.19458412092523e-05	14.4601399937212	2	1	TRUE
64	rs4511908	G	T	G	T	0.00726347	0.0126	0.580907	0.6139	FALSE	FALSE	FALSE	finn-b-H7_OCUPAIN	3	82770852	0.049	NA	0.7967	Ocular pain || id:finn-b-H7_OCUPAIN	Ocular pain	Ocular pain || ||	TRUE	igd	NA	NA	NA	NA	NA	NA	NA	3	82770852	0.00128337	1.40001e-08	452633	ebi-a-GCST011494	Daytime nap || id:ebi-a-GCST011494	TRUE	reported	igd	2.56882965824934e-05	11.627618064132	2	1	TRUE
65	rs4604518	A	G	A	G	-0.00691205	-0.0177	0.453526	0.576	FALSE	FALSE	FALSE	finn-b-H7_OCUPAIN	9	120555845	0.0485	NA	0.7149	Ocular pain || id:finn-b-H7_OCUPAIN	Ocular pain	Ocular pain || ||	TRUE	igd	NA	NA	NA	NA	NA	NA	NA	9	120555845	0.00122091	1.40001e-08	452633	ebi-a-GCST011494	Daytime nap || id:ebi-a-GCST011494	TRUE	reported	igd	2.36818393894637e-05	10.7193884995291	2	1	TRUE
66	rs4653052	A	C	A	C	0.00703973	0.0395	0.659857	0.6778	FALSE	FALSE	FALSE	finn-b-H7_OCUPAIN	1	34992037	0.0512	NA	0.4407	Ocular pain || id:finn-b-H7_OCUPAIN	Ocular pain	Ocular pain || ||	TRUE	igd	NA	NA	NA	NA	NA	NA	NA	1	34992037	0.00128049	3.40001e-08	452633	ebi-a-GCST011494	Daytime nap || id:ebi-a-GCST011494	TRUE	reported	igd	2.22460734575389e-05	10.0694864816953	2	1	TRUE
67	rs467897	A	G	A	G	-0.00955698	0.0339	0.677609	0.6578	FALSE	FALSE	FALSE	finn-b-H7_OCUPAIN	5	102155610	0.0504	NA	0.5013	Ocular pain || id:finn-b-H7_OCUPAIN	Ocular pain	Ocular pain || ||	TRUE	igd	NA	NA	NA	NA	NA	NA	NA	5	102155610	0.00130107	2.60016e-13	452633	ebi-a-GCST011494	Daytime nap || id:ebi-a-GCST011494	TRUE	reported	igd	3.99055614054324e-05	18.0632149872371	2	1	TRUE
68	rs4692709	T	C	T	C	-0.00723975	-0.0211	0.545402	0.6216	FALSE	FALSE	FALSE	finn-b-H7_OCUPAIN	4	170228549	0.0493	NA	0.6691	Ocular pain || id:finn-b-H7_OCUPAIN	Ocular pain	Ocular pain || ||	TRUE	igd	NA	NA	NA	NA	NA	NA	NA	4	170228549	0.00122517	2.39999e-09	452633	ebi-a-GCST011494	Daytime nap || id:ebi-a-GCST011494	TRUE	reported	igd	2.59909037957819e-05	11.7645945484337	2	1	TRUE
69	rs528301822	T	A	T	A	0.00803435	-0.0191	0.286618	0.2023	FALSE	TRUE	FALSE	finn-b-H7_OCUPAIN	16	69404241	0.0593	NA	0.748001	Ocular pain || id:finn-b-H7_OCUPAIN	Ocular pain	Ocular pain || ||	TRUE	igd	TRUE	rs528301822	rs12325060	T	A	A	G	16	69403012	0.00134223	2.80001e-09	452633	ebi-a-GCST011494	Daytime nap || id:ebi-a-GCST011494	TRUE	reported	igd	2.63971534985895e-05	11.948485391223	2	1	TRUE
70	rs530669754	G	A	G	A	-0.0121029	0.1415	0.123494	0.06604	FALSE	FALSE	FALSE	finn-b-H7_OCUPAIN	11	101500036	0.0964	NA	0.142	Ocular pain || id:finn-b-H7_OCUPAIN	Ocular pain	Ocular pain || ||	TRUE	igd	TRUE	rs530669754	rs11224906	G	A	G	C	11	101493132	0.00189146	1.6e-10	452633	ebi-a-GCST011494	Daytime nap || id:ebi-a-GCST011494	TRUE	reported	igd	3.17109780243881e-05	14.3538268680452	2	1	TRUE
71	rs60222088	A	C	A	C	-0.0112358	0.0261	0.147267	0.2164	FALSE	FALSE	FALSE	finn-b-H7_OCUPAIN	12	108334477	0.058	NA	0.6522	Ocular pain || id:finn-b-H7_OCUPAIN	Ocular pain	Ocular pain || ||	TRUE	igd	NA	NA	NA	NA	NA	NA	NA	12	108334477	0.00172293	6.4003e-11	452633	ebi-a-GCST011494	Daytime nap || id:ebi-a-GCST011494	TRUE	reported	igd	3.17070987861704e-05	14.3520708932127	2	1	TRUE
72	rs60920123	A	G	A	G	-0.00763778	0.0206	0.433192	0.3665	FALSE	FALSE	FALSE	finn-b-H7_OCUPAIN	16	10134637	0.0496	NA	0.6788	Ocular pain || id:finn-b-H7_OCUPAIN	Ocular pain	Ocular pain || ||	TRUE	igd	NA	NA	NA	NA	NA	NA	NA	16	10134637	0.00122697	4.49997e-10	452633	ebi-a-GCST011494	Daytime nap || id:ebi-a-GCST011494	TRUE	reported	igd	2.86471013192257e-05	12.9669375823972	2	1	TRUE
73	rs614987	C	A	C	A	0.0110217	0.0329	0.614205	0.6855	FALSE	FALSE	FALSE	finn-b-H7_OCUPAIN	6	124920871	0.0513	NA	0.521	Ocular pain || id:finn-b-H7_OCUPAIN	Ocular pain	Ocular pain || ||	TRUE	igd	NA	NA	NA	NA	NA	NA	NA	6	124920871	0.00124925	7.50067e-19	452633	ebi-a-GCST011494	Daytime nap || id:ebi-a-GCST011494	TRUE	reported	igd	5.75701166632413e-05	26.0595197249903	2	1	TRUE
74	rs62189006	G	A	G	A	-0.0120943	0.0231	0.092801	0.1218	FALSE	FALSE	FALSE	finn-b-H7_OCUPAIN	2	162573586	0.073	NA	0.752	Ocular pain || id:finn-b-H7_OCUPAIN	Ocular pain	Ocular pain || ||	TRUE	igd	NA	NA	NA	NA	NA	NA	NA	2	162573586	0.0020982	8.30004e-09	452633	ebi-a-GCST011494	Daytime nap || id:ebi-a-GCST011494	TRUE	reported	igd	2.46289948998575e-05	11.1481211575365	2	1	TRUE
75	rs6452787	G	A	G	A	-0.00772931	-0.0561	0.463847	0.468	FALSE	FALSE	FALSE	finn-b-H7_OCUPAIN	5	87712831	0.0479	NA	0.2417	Ocular pain || id:finn-b-H7_OCUPAIN	Ocular pain	Ocular pain || ||	TRUE	igd	NA	NA	NA	NA	NA	NA	NA	5	87712831	0.0012169	2e-10	452633	ebi-a-GCST011494	Daytime nap || id:ebi-a-GCST011494	TRUE	reported	igd	2.97149456320257e-05	13.4503052314581	2	1	TRUE
76	rs6665690	C	A	C	A	-0.00923907	-0.0615	0.170043	0.1686	FALSE	FALSE	FALSE	finn-b-H7_OCUPAIN	1	162837882	0.0639	NA	0.336	Ocular pain || id:finn-b-H7_OCUPAIN	Ocular pain	Ocular pain || ||	TRUE	igd	TRUE	rs6665690	rs12043366	C	A	G	T	1	162836235	0.00161461	5.99998e-09	452633	ebi-a-GCST011494	Daytime nap || id:ebi-a-GCST011494	TRUE	reported	igd	2.4093553703457e-05	10.9057520646725	2	1	TRUE
77	rs6919087	G	T	G	T	-0.0107806	-0.018	0.3124	0.2899	FALSE	FALSE	FALSE	finn-b-H7_OCUPAIN	6	37699156	0.0528	NA	0.732799	Ocular pain || id:finn-b-H7_OCUPAIN	Ocular pain	Ocular pain || ||	TRUE	igd	NA	NA	NA	NA	NA	NA	NA	6	37699156	0.0013114	1e-16	452633	ebi-a-GCST011494	Daytime nap || id:ebi-a-GCST011494	TRUE	reported	igd	4.99301365425338e-05	22.601056107201	2	1	TRUE
78	rs73817091	T	C	T	C	0.0165127	-0.0445	0.042467	0.02361	FALSE	FALSE	FALSE	finn-b-H7_OCUPAIN	5	159042652	0.1564	NA	0.776201	Ocular pain || id:finn-b-H7_OCUPAIN	Ocular pain	Ocular pain || ||	TRUE	igd	NA	NA	NA	NA	NA	NA	NA	5	159042652	0.00302224	3.79997e-08	452633	ebi-a-GCST011494	Daytime nap || id:ebi-a-GCST011494	TRUE	reported	igd	2.21754024126769e-05	10.037497154991	2	1	TRUE
79	rs7422655	T	C	T	C	-0.00783348	-0.113	0.736885	0.7202	FALSE	FALSE	FALSE	finn-b-H7_OCUPAIN	2	208941004	0.0531	NA	0.0332997	Ocular pain || id:finn-b-H7_OCUPAIN	Ocular pain	Ocular pain || ||	TRUE	igd	NA	NA	NA	NA	NA	NA	NA	2	208941004	0.00137827	1.09999e-08	452633	ebi-a-GCST011494	Daytime nap || id:ebi-a-GCST011494	TRUE	reported	igd	2.37949500408007e-05	10.7705883175286	2	1	TRUE
80	rs7423968	G	A	G	A	-0.00767586	0.0383	0.428827	0.4479	FALSE	FALSE	FALSE	finn-b-H7_OCUPAIN	2	59467016	0.0481	NA	0.4258	Ocular pain || id:finn-b-H7_OCUPAIN	Ocular pain	Ocular pain || ||	TRUE	igd	NA	NA	NA	NA	NA	NA	NA	2	59467016	0.00123216	4.79999e-10	452633	ebi-a-GCST011494	Daytime nap || id:ebi-a-GCST011494	TRUE	reported	igd	2.88624954320528e-05	13.0644372421657	2	1	TRUE
81	rs75022160	T	C	T	C	-0.00988485	-0.0293	0.137254	0.0956	FALSE	FALSE	FALSE	finn-b-H7_OCUPAIN	2	25311861	0.0829	NA	0.723801	Ocular pain || id:finn-b-H7_OCUPAIN	Ocular pain	Ocular pain || ||	TRUE	igd	NA	NA	NA	NA	NA	NA	NA	2	25311861	0.00176929	1.7e-08	452633	ebi-a-GCST011494	Daytime nap || id:ebi-a-GCST011494	TRUE	reported	igd	2.31407871048532e-05	10.4744799957684	2	1	TRUE
82	rs76257331	A	G	A	G	0.00867666	-0.037	0.198266	0.1807	FALSE	FALSE	FALSE	finn-b-H7_OCUPAIN	7	106933013	0.0622	NA	0.5518	Ocular pain || id:finn-b-H7_OCUPAIN	Ocular pain	Ocular pain || ||	TRUE	igd	TRUE	rs76257331	rs6964798	A	G	G	C	7	106916279	0.0015218	1.2e-08	452633	ebi-a-GCST011494	Daytime nap || id:ebi-a-GCST011494	TRUE	reported	igd	2.39339126386216e-05	10.8334900993375	2	1	TRUE
83	rs7697461	T	A	T	A	0.0082009	0.0259	0.742036	0.6954	FALSE	TRUE	FALSE	finn-b-H7_OCUPAIN	4	79565819	0.0519	NA	0.617701	Ocular pain || id:finn-b-H7_OCUPAIN	Ocular pain	Ocular pain || ||	TRUE	igd	NA	NA	NA	NA	NA	NA	NA	4	79565819	0.00139778	5.99998e-09	452633	ebi-a-GCST011494	Daytime nap || id:ebi-a-GCST011494	TRUE	reported	igd	2.57476209126173e-05	11.6544714762124	2	1	TRUE
84	rs77154532	G	A	G	A	-0.00769324	0.0681	0.358326	0.3673	FALSE	FALSE	FALSE	finn-b-H7_OCUPAIN	3	19377311	0.0497	NA	0.1711	Ocular pain || id:finn-b-H7_OCUPAIN	Ocular pain	Ocular pain || ||	TRUE	igd	NA	NA	NA	NA	NA	NA	NA	3	19377311	0.0012705	1.40001e-09	452633	ebi-a-GCST011494	Daytime nap || id:ebi-a-GCST011494	TRUE	reported	igd	2.72170669543812e-05	12.3196235366472	2	1	TRUE
85	rs7814873	T	C	T	C	-0.00720972	0.0259	0.617006	0.6578	FALSE	FALSE	FALSE	finn-b-H7_OCUPAIN	8	142213997	0.0506	NA	0.608501	Ocular pain || id:finn-b-H7_OCUPAIN	Ocular pain	Ocular pain || ||	TRUE	igd	NA	NA	NA	NA	NA	NA	NA	8	142213997	0.00126385	1.5e-08	452633	ebi-a-GCST011494	Daytime nap || id:ebi-a-GCST011494	TRUE	reported	igd	2.45667751249084e-05	11.1199571730497	2	1	TRUE
86	rs785145	G	T	G	T	0.0069889	-0.0671	0.431455	0.4133	FALSE	FALSE	FALSE	finn-b-H7_OCUPAIN	6	114650655	0.0484	NA	0.166	Ocular pain || id:finn-b-H7_OCUPAIN	Ocular pain	Ocular pain || ||	TRUE	igd	NA	NA	NA	NA	NA	NA	NA	6	114650655	0.00122527	1e-08	452633	ebi-a-GCST011494	Daytime nap || id:ebi-a-GCST011494	TRUE	reported	igd	2.39633758467775e-05	10.8468266994877	2	1	TRUE
87	rs7932966	T	A	T	A	-0.00872023	0.028	0.763358	0.7853	FALSE	TRUE	FALSE	finn-b-H7_OCUPAIN	11	92792866	0.0582	NA	0.630099	Ocular pain || id:finn-b-H7_OCUPAIN	Ocular pain	Ocular pain || ||	TRUE	igd	NA	NA	NA	NA	NA	NA	NA	11	92792866	0.00142689	1.09999e-09	452633	ebi-a-GCST011494	Daytime nap || id:ebi-a-GCST011494	TRUE	reported	igd	2.74729922579907e-05	12.4354695982866	2	1	TRUE
88	rs80163246	C	T	C	T	0.0119129	-0.0193	0.117455	0.1356	FALSE	FALSE	FALSE	finn-b-H7_OCUPAIN	2	164574344	0.0702	NA	0.783201	Ocular pain || id:finn-b-H7_OCUPAIN	Ocular pain	Ocular pain || ||	TRUE	igd	NA	NA	NA	NA	NA	NA	NA	2	164574344	0.00188438	1.40001e-10	452633	ebi-a-GCST011494	Daytime nap || id:ebi-a-GCST011494	TRUE	reported	igd	2.94220789235549e-05	13.317736840752	2	1	TRUE
89	rs908442	T	A	T	A	-0.0102781	0.078	0.408654	0.341	FALSE	TRUE	FALSE	finn-b-H7_OCUPAIN	2	236800163	0.0504	NA	0.1219	Ocular pain || id:finn-b-H7_OCUPAIN	Ocular pain	Ocular pain || ||	TRUE	igd	NA	NA	NA	NA	NA	NA	NA	2	236800163	0.00123558	1.39991e-16	452633	ebi-a-GCST011494	Daytime nap || id:ebi-a-GCST011494	TRUE	reported	igd	5.1056741127953e-05	23.1110437680653	2	1	TRUE
90	rs910187	A	G	A	G	-0.00731754	-0.0147	0.373967	0.354	FALSE	FALSE	FALSE	finn-b-H7_OCUPAIN	20	45841052	0.0501	NA	0.768999	Ocular pain || id:finn-b-H7_OCUPAIN	Ocular pain	Ocular pain || ||	TRUE	igd	NA	NA	NA	NA	NA	NA	NA	20	45841052	0.00125594	4.90004e-09	452633	ebi-a-GCST011494	Daytime nap || id:ebi-a-GCST011494	TRUE	reported	igd	2.50721000978684e-05	11.3486942749971	2	1	TRUE
91	rs9287862	T	C	T	C	-0.0122526	0.1792	0.913226	0.8984	FALSE	FALSE	FALSE	finn-b-H7_OCUPAIN	2	151500518	0.0789	NA	0.0232103	Ocular pain || id:finn-b-H7_OCUPAIN	Ocular pain	Ocular pain || ||	TRUE	igd	NA	NA	NA	NA	NA	NA	NA	2	151500518	0.00215162	2e-08	452633	ebi-a-GCST011494	Daytime nap || id:ebi-a-GCST011494	TRUE	reported	igd	2.37932842030686e-05	10.7698342718468	2	1	TRUE
92	rs9309116	T	C	T	C	0.00737914	0.1058	0.652831	0.5848	FALSE	FALSE	FALSE	finn-b-H7_OCUPAIN	2	44557919	0.0485	NA	0.02914	Ocular pain || id:finn-b-H7_OCUPAIN	Ocular pain	Ocular pain || ||	TRUE	igd	NA	NA	NA	NA	NA	NA	NA	2	44557919	0.00127277	3.89996e-09	452633	ebi-a-GCST011494	Daytime nap || id:ebi-a-GCST011494	TRUE	reported	igd	2.46821622657138e-05	11.1721875422381	2	1	TRUE
93	rs936944	A	G	A	G	-0.00913528	-0.0383	0.837821	0.9209	FALSE	FALSE	FALSE	finn-b-H7_OCUPAIN	3	44385814	0.089	NA	0.667	Ocular pain || id:finn-b-H7_OCUPAIN	Ocular pain	Ocular pain || ||	TRUE	igd	NA	NA	NA	NA	NA	NA	NA	3	44385814	0.00164374	3.2e-08	452633	ebi-a-GCST011494	Daytime nap || id:ebi-a-GCST011494	TRUE	reported	igd	2.26787744624877e-05	10.2653491692688	2	1	TRUE
94	rs9389556	G	C	G	C	0.00841517	-0.0548	0.260947	0.2182	FALSE	TRUE	FALSE	finn-b-H7_OCUPAIN	6	100079774	0.058	NA	0.3454	Ocular pain || id:finn-b-H7_OCUPAIN	Ocular pain	Ocular pain || ||	TRUE	igd	NA	NA	NA	NA	NA	NA	NA	6	100079774	0.00138285	9.69996e-10	452633	ebi-a-GCST011494	Daytime nap || id:ebi-a-GCST011494	TRUE	reported	igd	2.73138975382891e-05	12.3634544507814	2	1	TRUE
95	rs9460110	C	T	C	T	0.00735568	-0.0604	0.369782	0.3084	FALSE	FALSE	FALSE	finn-b-H7_OCUPAIN	6	170621249	0.052	NA	0.2449	Ocular pain || id:finn-b-H7_OCUPAIN	Ocular pain	Ocular pain || ||	TRUE	igd	NA	NA	NA	NA	NA	NA	NA	6	170621249	0.00125751	8.40001e-09	452633	ebi-a-GCST011494	Daytime nap || id:ebi-a-GCST011494	TRUE	reported	igd	2.52180917738973e-05	11.414777956629	2	1	TRUE
96	rs9475168	G	T	G	T	-0.00876859	-0.0304	0.218856	0.2407	FALSE	FALSE	FALSE	finn-b-H7_OCUPAIN	6	55009408	0.0562	NA	0.5888	Ocular pain || id:finn-b-H7_OCUPAIN	Ocular pain	Ocular pain || ||	TRUE	igd	NA	NA	NA	NA	NA	NA	NA	6	55009408	0.00147675	1.89998e-09	452633	ebi-a-GCST011494	Daytime nap || id:ebi-a-GCST011494	TRUE	reported	igd	2.62893036179912e-05	11.8996666198637	2	1	TRUE
97	rs962247	A	G	A	G	-0.00796355	0.0131	0.476801	0.4899	FALSE	FALSE	FALSE	finn-b-H7_OCUPAIN	18	23084118	0.0477	NA	0.783599	Ocular pain || id:finn-b-H7_OCUPAIN	Ocular pain	Ocular pain || ||	TRUE	igd	NA	NA	NA	NA	NA	NA	NA	18	23084118	0.00122493	5.70033e-11	452633	ebi-a-GCST011494	Daytime nap || id:ebi-a-GCST011494	TRUE	reported	igd	3.16408018392475e-05	14.3220609387925	2	1	TRUE
98	rs971415	G	A	G	A	-0.0110652	-0.0042	0.122378	0.1864	FALSE	FALSE	FALSE	finn-b-H7_OCUPAIN	9	108846445	0.0614	NA	0.9453	Ocular pain || id:finn-b-H7_OCUPAIN	Ocular pain	Ocular pain || ||	TRUE	igd	NA	NA	NA	NA	NA	NA	NA	9	108846445	0.00185108	1.2e-09	452633	ebi-a-GCST011494	Daytime nap || id:ebi-a-GCST011494	TRUE	reported	igd	2.63002201974136e-05	11.9046080619889	2	1	TRUE
99	rs9939355	T	C	T	C	-0.00726404	-0.1043	0.557671	0.6418	FALSE	FALSE	FALSE	finn-b-H7_OCUPAIN	16	23837048	0.05	NA	0.0369199	Ocular pain || id:finn-b-H7_OCUPAIN	Ocular pain	Ocular pain || ||	TRUE	igd	NA	NA	NA	NA	NA	NA	NA	16	23837048	0.00122438	4.49997e-09	452633	ebi-a-GCST011494	Daytime nap || id:ebi-a-GCST011494	TRUE	reported	igd	2.60321431697768e-05	11.7832617386358	2	1	TRUE
100	rs9965170	A	G	A	G	-0.0136374	-0.0696	0.423393	0.4577	FALSE	FALSE	FALSE	finn-b-H7_OCUPAIN	18	44788274	0.048	NA	0.1466	Ocular pain || id:finn-b-H7_OCUPAIN	Ocular pain	Ocular pain || ||	TRUE	igd	NA	NA	NA	NA	NA	NA	NA	18	44788274	0.00122874	7.8001e-29	452633	ebi-a-GCST011494	Daytime nap || id:ebi-a-GCST011494	TRUE	reported	igd	9.08064583620138e-05	41.1055507043352	2	1	TRUE
