# Supplementary material for: The causal relationship between sleep characteristics and multi-site pain perception: a two-sample Mendelian randomization study
Source: Front Neurosci. 2024 Aug 13;18:1428951. doi: 10.3389/fnins.2024.1428951 (PMC11347297; doi:10.3389/fnins.2024.1428951)
Supplement: Supplementary file 3 [file Data_Sheet_3.ZIP › Daytime Nap/DN_Ocular_Pain_res_OR.csv]

	id.exposure	id.outcome	outcome	exposure	method	nsnp	b	se	pval	lo_ci	up_ci	or	or_lci95	or_uci95
1	ebi-a-GCST011494	finn-b-H7_OCUPAIN	Ocular pain || id:finn-b-H7_OCUPAIN	Daytime nap || id:ebi-a-GCST011494	MR Egger	97	0.759592695936339	2.20541007995269	0.731289893676733	-3.56301106077093	5.08219645264361	2.13740546924528	0.028353322475535	161.12757663239
2	ebi-a-GCST011494	finn-b-H7_OCUPAIN	Ocular pain || id:finn-b-H7_OCUPAIN	Daytime nap || id:ebi-a-GCST011494	Weighted median	97	0.523299375354405	0.916990329604829	0.568222985699781	-1.27400167067106	2.32060042137987	1.68758645552249	0.279710071647784	10.1817858330434
3	ebi-a-GCST011494	finn-b-H7_OCUPAIN	Ocular pain || id:finn-b-H7_OCUPAIN	Daytime nap || id:ebi-a-GCST011494	Inverse variance weighted	97	0.469947087864317	0.603175270670106	0.435907886280511	-0.712276442649091	1.65217061837772	1.59990953634722	0.490526270572686	5.21829446872712
4	ebi-a-GCST011494	finn-b-H7_OCUPAIN	Ocular pain || id:finn-b-H7_OCUPAIN	Daytime nap || id:ebi-a-GCST011494	Simple mode	97	-1.56844750021962	2.14425846499319	0.466277643655684	-5.77119409160628	2.63429909116704	0.208368423307767	0.00311603446117924	13.9335428964845
5	ebi-a-GCST011494	finn-b-H7_OCUPAIN	Ocular pain || id:finn-b-H7_OCUPAIN	Daytime nap || id:ebi-a-GCST011494	Weighted mode	97	0.0650782595639399	1.88222863156019	0.972490339014956	-3.62408985829403	3.75424637742191	1.06724254305212	0.0266733628321125	42.7020264699841
