# Supplementary material for: The causal relationship between sleep characteristics and multi-site pain perception: a two-sample Mendelian randomization study
Source: Front Neurosci. 2024 Aug 13;18:1428951. doi: 10.3389/fnins.2024.1428951 (PMC11347297; doi:10.3389/fnins.2024.1428951)
Supplement: Supplementary file 3 [file Data_Sheet_3.ZIP › Daytime Nap/DN_Pain_data.csv]

	SNP	effect_allele.exposure	other_allele.exposure	effect_allele.outcome	other_allele.outcome	beta.exposure	beta.outcome	eaf.exposure	eaf.outcome	remove	palindromic	ambiguous	id.outcome	chr	pos	se.outcome	samplesize.outcome	pval.outcome	outcome	originalname.outcome	outcome.deprecated	mr_keep.outcome	data_source.outcome	proxy.outcome	target_snp.outcome	proxy_snp.outcome	target_a1.outcome	target_a2.outcome	proxy_a1.outcome	proxy_a2.outcome	chr.exposure	pos.exposure	se.exposure	pval.exposure	samplesize.exposure	id.exposure	exposure	mr_keep.exposure	pval_origin.exposure	data_source.exposure	R2	F	action	SNP_index	mr_keep
1	rs1001817	T	C	T	C	-0.00775426	-0.0011	0.492788	0.4976	FALSE	FALSE	FALSE	finn-b-PAIN	3	183995341	0.0069	NA	0.8792	Pain (limb, back, neck, head abdominally) || id:finn-b-PAIN	Pain (limb, back, neck, head abdominally)	Pain (limb, back, neck, head abdominally) || ||	TRUE	igd	NA	NA	NA	NA	NA	NA	NA	3	183995341	0.00121418	1.7e-10	452633	ebi-a-GCST011494	Daytime nap || id:ebi-a-GCST011494	TRUE	reported	igd	3.00580191481848e-05	13.605600222454	2	1	TRUE
2	rs10149986	G	T	G	T	0.0109384	-0.0275	0.185198	0.1474	FALSE	FALSE	FALSE	finn-b-PAIN	14	29721044	0.0098	NA	0.00501499	Pain (limb, back, neck, head abdominally) || id:finn-b-PAIN	Pain (limb, back, neck, head abdominally)	Pain (limb, back, neck, head abdominally) || ||	TRUE	igd	NA	NA	NA	NA	NA	NA	NA	14	29721044	0.00156608	4.40048e-12	452633	ebi-a-GCST011494	Daytime nap || id:ebi-a-GCST011494	TRUE	reported	igd	3.61098742395318e-05	16.3450387042056	2	1	TRUE
3	rs10152428	C	G	C	G	0.00780688	0.0056	0.729765	0.6915	FALSE	TRUE	FALSE	finn-b-PAIN	15	93510243	0.0075	NA	0.457999	Pain (limb, back, neck, head abdominally) || id:finn-b-PAIN	Pain (limb, back, neck, head abdominally)	Pain (limb, back, neck, head abdominally) || ||	TRUE	igd	NA	NA	NA	NA	NA	NA	NA	15	93510243	0.00136996	1.09999e-08	452633	ebi-a-GCST011494	Daytime nap || id:ebi-a-GCST011494	TRUE	reported	igd	2.40386254477302e-05	10.880888636638	2	1	TRUE
4	rs10257273	T	A	T	A	-0.0107366	0.0092	0.14931	0.2225	FALSE	TRUE	FALSE	finn-b-PAIN	7	99188589	0.0083	NA	0.2665	Pain (limb, back, neck, head abdominally) || id:finn-b-PAIN	Pain (limb, back, neck, head abdominally)	Pain (limb, back, neck, head abdominally) || ||	TRUE	igd	NA	NA	NA	NA	NA	NA	NA	7	99188589	0.00170413	8.9e-10	452633	ebi-a-GCST011494	Daytime nap || id:ebi-a-GCST011494	TRUE	reported	igd	2.92835527794904e-05	13.2550319325607	2	1	TRUE
5	rs10772659	A	T	A	T	0.00731105	-0.0102	0.442732	0.4447	FALSE	TRUE	TRUE	finn-b-PAIN	12	13504828	0.007	NA	0.1425	Pain (limb, back, neck, head abdominally) || id:finn-b-PAIN	Pain (limb, back, neck, head abdominally)	Pain (limb, back, neck, head abdominally) || ||	TRUE	igd	NA	NA	NA	NA	NA	NA	NA	12	13504828	0.00122761	2.69998e-09	452633	ebi-a-GCST011494	Daytime nap || id:ebi-a-GCST011494	TRUE	reported	igd	2.63751247397645e-05	11.9385139658794	2	1	FALSE
6	rs10811438	C	G	C	G	-0.00721671	0.0068	0.39342	0.3559	FALSE	TRUE	FALSE	finn-b-PAIN	9	20962282	0.0072	NA	0.3467	Pain (limb, back, neck, head abdominally) || id:finn-b-PAIN	Pain (limb, back, neck, head abdominally)	Pain (limb, back, neck, head abdominally) || ||	TRUE	igd	NA	NA	NA	NA	NA	NA	NA	9	20962282	0.0012428	3.2e-09	452633	ebi-a-GCST011494	Daytime nap || id:ebi-a-GCST011494	TRUE	reported	igd	2.48572467790455e-05	11.2514401466705	2	1	TRUE
7	rs10835420	A	T	A	T	-0.00889802	-0.0044	0.249174	0.1523	FALSE	TRUE	FALSE	finn-b-PAIN	11	28866669	0.0097	NA	0.647301	Pain (limb, back, neck, head abdominally) || id:finn-b-PAIN	Pain (limb, back, neck, head abdominally)	Pain (limb, back, neck, head abdominally) || ||	TRUE	igd	NA	NA	NA	NA	NA	NA	NA	11	28866669	0.00140206	1.7e-10	452633	ebi-a-GCST011494	Daytime nap || id:ebi-a-GCST011494	TRUE	reported	igd	2.96250285803787e-05	13.4096035712545	2	1	TRUE
8	rs10840017	G	A	G	A	-0.00894142	-0.0022	0.232631	0.1601	FALSE	FALSE	FALSE	finn-b-PAIN	11	8335754	0.0097	NA	0.8176	Pain (limb, back, neck, head abdominally) || id:finn-b-PAIN	Pain (limb, back, neck, head abdominally)	Pain (limb, back, neck, head abdominally) || ||	TRUE	igd	NA	NA	NA	NA	NA	NA	NA	11	8335754	0.00148101	2e-09	452633	ebi-a-GCST011494	Daytime nap || id:ebi-a-GCST011494	TRUE	reported	igd	2.85439994516435e-05	12.9202678119142	2	1	TRUE
9	rs10875606	A	C	A	C	-0.00737707	-0.0183	0.684233	0.7305	FALSE	FALSE	FALSE	finn-b-PAIN	5	143769614	0.0078	NA	0.01911	Pain (limb, back, neck, head abdominally) || id:finn-b-PAIN	Pain (limb, back, neck, head abdominally)	Pain (limb, back, neck, head abdominally) || ||	TRUE	igd	NA	NA	NA	NA	NA	NA	NA	5	143769614	0.0013077	1.29999e-08	452633	ebi-a-GCST011494	Daytime nap || id:ebi-a-GCST011494	TRUE	reported	igd	2.35162767005378e-05	10.6444461569823	2	1	TRUE
10	rs10875622	A	G	A	G	0.0104621	0.0073	0.575365	0.6092	FALSE	FALSE	FALSE	finn-b-PAIN	5	146693062	0.0071	NA	0.3034	Pain (limb, back, neck, head abdominally) || id:finn-b-PAIN	Pain (limb, back, neck, head abdominally)	Pain (limb, back, neck, head abdominally) || ||	TRUE	igd	NA	NA	NA	NA	NA	NA	NA	5	146693062	0.0012291	1.29987e-17	452633	ebi-a-GCST011494	Daytime nap || id:ebi-a-GCST011494	TRUE	reported	igd	5.34843788747229e-05	24.2099827503347	2	1	TRUE
11	rs11071755	A	G	A	G	-0.00711401	-0.0045	0.425078	0.3224	FALSE	FALSE	FALSE	finn-b-PAIN	15	63793936	0.0074	NA	0.544201	Pain (limb, back, neck, head abdominally) || id:finn-b-PAIN	Pain (limb, back, neck, head abdominally)	Pain (limb, back, neck, head abdominally) || ||	TRUE	igd	NA	NA	NA	NA	NA	NA	NA	15	63793936	0.00122819	5.19996e-09	452633	ebi-a-GCST011494	Daytime nap || id:ebi-a-GCST011494	TRUE	reported	igd	2.47363999724226e-05	11.1967384229176	2	1	TRUE
12	rs112520848	C	G	C	G	0.00702449	-0.0035	0.385884	0.3438	FALSE	TRUE	FALSE	finn-b-PAIN	17	64308310	0.0073	NA	0.6269	Pain (limb, back, neck, head abdominally) || id:finn-b-PAIN	Pain (limb, back, neck, head abdominally)	Pain (limb, back, neck, head abdominally) || ||	TRUE	igd	NA	NA	NA	NA	NA	NA	NA	17	64308310	0.00125191	1.79999e-08	452633	ebi-a-GCST011494	Daytime nap || id:ebi-a-GCST011494	TRUE	reported	igd	2.33865832743868e-05	10.5857401383622	2	1	TRUE
13	rs11258652	A	C	A	C	-0.0104004	-0.0033	0.236815	0.2857	FALSE	FALSE	FALSE	finn-b-PAIN	10	13868855	0.0077	NA	0.667699	Pain (limb, back, neck, head abdominally) || id:finn-b-PAIN	Pain (limb, back, neck, head abdominally)	Pain (limb, back, neck, head abdominally) || ||	TRUE	igd	NA	NA	NA	NA	NA	NA	NA	10	13868855	0.00142918	3.69999e-13	452633	ebi-a-GCST011494	Daytime nap || id:ebi-a-GCST011494	TRUE	reported	igd	3.90993118831149e-05	17.6982526264654	2	1	TRUE
14	rs11615756	T	C	T	C	0.0182673	0.0028	0.404611	0.4134	FALSE	FALSE	FALSE	finn-b-PAIN	12	117942076	0.007	NA	0.690799	Pain (limb, back, neck, head abdominally) || id:finn-b-PAIN	Pain (limb, back, neck, head abdominally)	Pain (limb, back, neck, head abdominally) || ||	TRUE	igd	NA	NA	NA	NA	NA	NA	NA	12	117942076	0.00123883	1.39991e-49	452633	ebi-a-GCST011494	Daytime nap || id:ebi-a-GCST011494	TRUE	reported	igd	0.00016077451577149	72.7832315369721	2	1	TRUE
15	rs11682175	C	T	C	T	0.0069583	0.0133	0.472864	0.401	FALSE	FALSE	FALSE	finn-b-PAIN	2	57987593	0.0071	NA	0.0611195	Pain (limb, back, neck, head abdominally) || id:finn-b-PAIN	Pain (limb, back, neck, head abdominally)	Pain (limb, back, neck, head abdominally) || ||	TRUE	igd	NA	NA	NA	NA	NA	NA	NA	2	57987593	0.0012166	1.09999e-08	452633	ebi-a-GCST011494	Daytime nap || id:ebi-a-GCST011494	TRUE	reported	igd	2.41376631363356e-05	10.9257183243711	2	1	TRUE
16	rs11860072	T	C	T	C	-0.00897773	0.0052	0.447209	0.3923	FALSE	FALSE	FALSE	finn-b-PAIN	16	56193408	0.0071	NA	0.4665	Pain (limb, back, neck, head abdominally) || id:finn-b-PAIN	Pain (limb, back, neck, head abdominally)	Pain (limb, back, neck, head abdominally) || ||	TRUE	igd	NA	NA	NA	NA	NA	NA	NA	16	56193408	0.00123952	2.80027e-13	452633	ebi-a-GCST011494	Daytime nap || id:ebi-a-GCST011494	TRUE	reported	igd	3.9850573388991e-05	18.0383237211757	2	1	TRUE
17	rs12042846	C	T	C	T	0.00901497	0.0052	0.178874	0.166	FALSE	FALSE	FALSE	finn-b-PAIN	1	98667103	0.0093	NA	0.5785	Pain (limb, back, neck, head abdominally) || id:finn-b-PAIN	Pain (limb, back, neck, head abdominally)	Pain (limb, back, neck, head abdominally) || ||	TRUE	igd	NA	NA	NA	NA	NA	NA	NA	1	98667103	0.00159014	1.89998e-08	452633	ebi-a-GCST011494	Daytime nap || id:ebi-a-GCST011494	TRUE	reported	igd	2.38734722965207e-05	10.8061316189303	2	1	TRUE
18	rs12140153	T	G	T	G	-0.0247147	-0.0205	0.095397	0.07887	FALSE	FALSE	FALSE	finn-b-PAIN	1	62579891	0.013	NA	0.1134	Pain (limb, back, neck, head abdominally) || id:finn-b-PAIN	Pain (limb, back, neck, head abdominally)	Pain (limb, back, neck, head abdominally) || ||	TRUE	igd	NA	NA	NA	NA	NA	NA	NA	1	62579891	0.00211564	2.39994e-31	452633	ebi-a-GCST011494	Daytime nap || id:ebi-a-GCST011494	TRUE	reported	igd	0.000105422527224334	47.7225349503176	2	1	TRUE
19	rs12346996	C	T	C	T	-0.00796106	0.0096	0.728071	0.7722	FALSE	FALSE	FALSE	finn-b-PAIN	9	131840856	0.0083	NA	0.2468	Pain (limb, back, neck, head abdominally) || id:finn-b-PAIN	Pain (limb, back, neck, head abdominally)	Pain (limb, back, neck, head abdominally) || ||	TRUE	igd	NA	NA	NA	NA	NA	NA	NA	9	131840856	0.00136459	5e-09	452633	ebi-a-GCST011494	Daytime nap || id:ebi-a-GCST011494	TRUE	reported	igd	2.50958002133073e-05	11.3594222201401	2	1	TRUE
20	rs12451365	C	T	C	T	0.010628	0.0066	0.204638	0.2315	FALSE	FALSE	FALSE	finn-b-PAIN	17	35595368	0.0082	NA	0.4229	Pain (limb, back, neck, head abdominally) || id:finn-b-PAIN	Pain (limb, back, neck, head abdominally)	Pain (limb, back, neck, head abdominally) || ||	TRUE	igd	NA	NA	NA	NA	NA	NA	NA	17	35595368	0.00150388	1.50003e-12	452633	ebi-a-GCST011494	Daytime nap || id:ebi-a-GCST011494	TRUE	reported	igd	3.6769202266142e-05	16.6434927588778	2	1	TRUE
21	rs12657723	T	C	T	C	0.00818319	0.0024	0.321683	0.38	FALSE	FALSE	FALSE	finn-b-PAIN	5	62760828	0.0071	NA	0.736999	Pain (limb, back, neck, head abdominally) || id:finn-b-PAIN	Pain (limb, back, neck, head abdominally)	Pain (limb, back, neck, head abdominally) || ||	TRUE	igd	NA	NA	NA	NA	NA	NA	NA	5	62760828	0.00129849	2e-10	452633	ebi-a-GCST011494	Daytime nap || id:ebi-a-GCST011494	TRUE	reported	igd	2.92237589693116e-05	13.2279658169232	2	1	TRUE
22	rs12992648	G	A	G	A	-0.00765323	0.0028	0.282932	0.2484	FALSE	FALSE	FALSE	finn-b-PAIN	2	206843819	0.008	NA	0.729001	Pain (limb, back, neck, head abdominally) || id:finn-b-PAIN	Pain (limb, back, neck, head abdominally)	Pain (limb, back, neck, head abdominally) || ||	TRUE	igd	NA	NA	NA	NA	NA	NA	NA	2	206843819	0.00134659	2.39999e-08	452633	ebi-a-GCST011494	Daytime nap || id:ebi-a-GCST011494	TRUE	reported	igd	2.37663198550823e-05	10.7576287915725	2	1	TRUE
23	rs13033444	G	A	G	A	0.00974179	0.0105	0.282805	0.2708	FALSE	FALSE	FALSE	finn-b-PAIN	2	23611438	0.0078	NA	0.179	Pain (limb, back, neck, head abdominally) || id:finn-b-PAIN	Pain (limb, back, neck, head abdominally)	Pain (limb, back, neck, head abdominally) || ||	TRUE	igd	NA	NA	NA	NA	NA	NA	NA	2	23611438	0.00135018	3.59998e-13	452633	ebi-a-GCST011494	Daytime nap || id:ebi-a-GCST011494	TRUE	reported	igd	3.84974407461645e-05	17.4258059513093	2	1	TRUE
24	rs13150944	G	A	G	A	0.00860076	-0.0038	0.689386	0.7344	FALSE	FALSE	FALSE	finn-b-PAIN	4	85408000	0.0079	NA	0.633501	Pain (limb, back, neck, head abdominally) || id:finn-b-PAIN	Pain (limb, back, neck, head abdominally)	Pain (limb, back, neck, head abdominally) || ||	TRUE	igd	NA	NA	NA	NA	NA	NA	NA	4	85408000	0.0013218	6.79986e-11	452633	ebi-a-GCST011494	Daytime nap || id:ebi-a-GCST011494	TRUE	reported	igd	3.168014346818e-05	14.3398693072627	2	1	TRUE
25	rs13263535	T	G	T	G	-0.00687135	0.0022	0.468536	0.458	FALSE	FALSE	FALSE	finn-b-PAIN	8	1175131	0.007	NA	0.749401	Pain (limb, back, neck, head abdominally) || id:finn-b-PAIN	Pain (limb, back, neck, head abdominally)	Pain (limb, back, neck, head abdominally) || ||	TRUE	igd	NA	NA	NA	NA	NA	NA	NA	8	1175131	0.00121641	1.6e-08	452633	ebi-a-GCST011494	Daytime nap || id:ebi-a-GCST011494	TRUE	reported	igd	2.35142403959952e-05	10.6435244190716	2	1	TRUE
26	rs13284688	C	T	C	T	0.0150717	0.0114	0.206572	0.1549	FALSE	FALSE	FALSE	finn-b-PAIN	9	81727018	0.0096	NA	0.2334	Pain (limb, back, neck, head abdominally) || id:finn-b-PAIN	Pain (limb, back, neck, head abdominally)	Pain (limb, back, neck, head abdominally) || ||	TRUE	igd	NA	NA	NA	NA	NA	NA	NA	9	81727018	0.00149894	1.69981e-23	452633	ebi-a-GCST011494	Daytime nap || id:ebi-a-GCST011494	TRUE	reported	igd	7.44617869889591e-05	33.7062229321917	2	1	TRUE
27	rs140506252	T	A	T	A	-0.0227261	-0.0129	0.022478	0.02613	FALSE	TRUE	FALSE	finn-b-PAIN	6	155129280	0.0219	NA	0.5565	Pain (limb, back, neck, head abdominally) || id:finn-b-PAIN	Pain (limb, back, neck, head abdominally)	Pain (limb, back, neck, head abdominally) || ||	TRUE	igd	NA	NA	NA	NA	NA	NA	NA	6	155129280	0.0040886	4.30002e-08	452633	ebi-a-GCST011494	Daytime nap || id:ebi-a-GCST011494	TRUE	reported	igd	2.26967685824232e-05	10.273494235352	2	1	TRUE
28	rs1546977	G	A	G	A	0.00827718	-0.0117	0.439655	0.4865	FALSE	FALSE	FALSE	finn-b-PAIN	6	84314423	0.0069	NA	0.0923592	Pain (limb, back, neck, head abdominally) || id:finn-b-PAIN	Pain (limb, back, neck, head abdominally)	Pain (limb, back, neck, head abdominally) || ||	TRUE	igd	NA	NA	NA	NA	NA	NA	NA	6	84314423	0.00122321	1e-11	452633	ebi-a-GCST011494	Daytime nap || id:ebi-a-GCST011494	TRUE	reported	igd	3.37568809944858e-05	15.2799266040791	2	1	TRUE
29	rs1601440	T	C	T	C	-0.00912653	0.0054	0.721378	0.7427	FALSE	FALSE	FALSE	finn-b-PAIN	3	84665393	0.008	NA	0.4954	Pain (limb, back, neck, head abdominally) || id:finn-b-PAIN	Pain (limb, back, neck, head abdominally)	Pain (limb, back, neck, head abdominally) || ||	TRUE	igd	NA	NA	NA	NA	NA	NA	NA	3	84665393	0.00135575	1.9002e-11	452633	ebi-a-GCST011494	Daytime nap || id:ebi-a-GCST011494	TRUE	reported	igd	3.34826378759936e-05	15.1557873201874	2	1	TRUE
30	rs17158413	A	G	A	G	0.00925014	0.0167	0.237279	0.1846	FALSE	FALSE	FALSE	finn-b-PAIN	15	83235408	0.0089	NA	0.0622902	Pain (limb, back, neck, head abdominally) || id:finn-b-PAIN	Pain (limb, back, neck, head abdominally)	Pain (limb, back, neck, head abdominally) || ||	TRUE	igd	NA	NA	NA	NA	NA	NA	NA	15	83235408	0.00142955	4.40048e-11	452633	ebi-a-GCST011494	Daytime nap || id:ebi-a-GCST011494	TRUE	reported	igd	3.09707423041657e-05	14.0187522310396	2	1	TRUE
31	rs17265513	C	T	C	T	0.00913188	-0.0115	0.199401	0.284	FALSE	FALSE	FALSE	finn-b-PAIN	20	39832628	0.0077	NA	0.1374	Pain (limb, back, neck, head abdominally) || id:finn-b-PAIN	Pain (limb, back, neck, head abdominally)	Pain (limb, back, neck, head abdominally) || ||	TRUE	igd	NA	NA	NA	NA	NA	NA	NA	20	39832628	0.00151965	2e-09	452633	ebi-a-GCST011494	Daytime nap || id:ebi-a-GCST011494	TRUE	reported	igd	2.66251928874909e-05	12.051708560923	2	1	TRUE
32	rs174541	C	T	C	T	0.00988214	0.009	0.360451	0.4448	FALSE	FALSE	FALSE	finn-b-PAIN	11	61565908	0.007	NA	0.1983	Pain (limb, back, neck, head abdominally) || id:finn-b-PAIN	Pain (limb, back, neck, head abdominally)	Pain (limb, back, neck, head abdominally) || ||	TRUE	igd	NA	NA	NA	NA	NA	NA	NA	11	61565908	0.00126293	4.40048e-15	452633	ebi-a-GCST011494	Daytime nap || id:ebi-a-GCST011494	TRUE	reported	igd	4.50248276503363e-05	20.3805503949683	2	1	TRUE
33	rs17502738	C	T	C	T	-0.00870459	0.0078	0.195889	0.1821	FALSE	FALSE	FALSE	finn-b-PAIN	9	37441650	0.009	NA	0.3842	Pain (limb, back, neck, head abdominally) || id:finn-b-PAIN	Pain (limb, back, neck, head abdominally)	Pain (limb, back, neck, head abdominally) || ||	TRUE	igd	NA	NA	NA	NA	NA	NA	NA	9	37441650	0.00153004	2e-08	452633	ebi-a-GCST011494	Daytime nap || id:ebi-a-GCST011494	TRUE	reported	igd	2.38700147840805e-05	10.8045665668968	2	1	TRUE
34	rs1883048	C	T	C	T	0.00787143	-0.0058	0.523561	0.5808	FALSE	FALSE	FALSE	finn-b-PAIN	21	47397586	0.0071	NA	0.4073	Pain (limb, back, neck, head abdominally) || id:finn-b-PAIN	Pain (limb, back, neck, head abdominally)	Pain (limb, back, neck, head abdominally) || ||	TRUE	igd	NA	NA	NA	NA	NA	NA	NA	21	47397586	0.00122313	1.79999e-10	452633	ebi-a-GCST011494	Daytime nap || id:ebi-a-GCST011494	TRUE	reported	igd	3.09109152174742e-05	13.9916709611554	2	1	TRUE
35	rs1931175	G	C	G	C	0.00776325	-0.0019	0.383828	0.4236	FALSE	TRUE	TRUE	finn-b-PAIN	1	96928273	0.007	NA	0.7906	Pain (limb, back, neck, head abdominally) || id:finn-b-PAIN	Pain (limb, back, neck, head abdominally)	Pain (limb, back, neck, head abdominally) || ||	TRUE	igd	NA	NA	NA	NA	NA	NA	NA	1	96928273	0.00124756	4.60002e-10	452633	ebi-a-GCST011494	Daytime nap || id:ebi-a-GCST011494	TRUE	reported	igd	2.85072780659927e-05	12.9036456261023	2	1	FALSE
36	rs200435329	T	G	T	G	0.00986281	-0.0225	0.237916	0.2653	FALSE	FALSE	FALSE	finn-b-PAIN	1	174326318	0.0079	NA	0.00417398	Pain (limb, back, neck, head abdominally) || id:finn-b-PAIN	Pain (limb, back, neck, head abdominally)	Pain (limb, back, neck, head abdominally) || ||	TRUE	igd	TRUE	rs200435329	rs6684688	T	G	C	T	1	174316633	0.0014379	9.8992e-12	452633	ebi-a-GCST011494	Daytime nap || id:ebi-a-GCST011494	TRUE	reported	igd	3.52742527644064e-05	15.9667835193637	2	1	TRUE
37	rs2033103	T	C	T	C	0.00725728	0.0061	0.452115	0.4387	FALSE	FALSE	FALSE	finn-b-PAIN	18	36097882	0.007	NA	0.3847	Pain (limb, back, neck, head abdominally) || id:finn-b-PAIN	Pain (limb, back, neck, head abdominally)	Pain (limb, back, neck, head abdominally) || ||	TRUE	igd	NA	NA	NA	NA	NA	NA	NA	18	36097882	0.00122022	2.59998e-09	452633	ebi-a-GCST011494	Daytime nap || id:ebi-a-GCST011494	TRUE	reported	igd	2.60925233533668e-05	11.8105931061342	2	1	TRUE
38	rs2059639	T	C	T	C	-0.0066823	-0.0084	0.520557	0.5543	FALSE	FALSE	FALSE	finn-b-PAIN	8	67382165	0.007	NA	0.2302	Pain (limb, back, neck, head abdominally) || id:finn-b-PAIN	Pain (limb, back, neck, head abdominally)	Pain (limb, back, neck, head abdominally) || ||	TRUE	igd	TRUE	rs2059639	rs2719006	C	T	C	T	8	67381858	0.0012172	2.39999e-08	452633	ebi-a-GCST011494	Daytime nap || id:ebi-a-GCST011494	TRUE	reported	igd	2.22888266875687e-05	10.0888387808	2	1	TRUE
39	rs2099810	G	A	G	A	-0.00769192	-0.0069	0.49693	0.4411	FALSE	FALSE	FALSE	finn-b-PAIN	5	112030173	0.007	NA	0.3245	Pain (limb, back, neck, head abdominally) || id:finn-b-PAIN	Pain (limb, back, neck, head abdominally)	Pain (limb, back, neck, head abdominally) || ||	TRUE	igd	NA	NA	NA	NA	NA	NA	NA	5	112030173	0.00121447	2.80001e-10	452633	ebi-a-GCST011494	Daytime nap || id:ebi-a-GCST011494	TRUE	reported	igd	2.95817013828457e-05	13.3899911773393	2	1	TRUE
40	rs2202323	C	G	C	G	-0.00758702	-0.0026	0.634126	0.6713	FALSE	TRUE	FALSE	finn-b-PAIN	2	49408317	0.0074	NA	0.7278	Pain (limb, back, neck, head abdominally) || id:finn-b-PAIN	Pain (limb, back, neck, head abdominally)	Pain (limb, back, neck, head abdominally) || ||	TRUE	igd	NA	NA	NA	NA	NA	NA	NA	2	49408317	0.0012578	1.2e-09	452633	ebi-a-GCST011494	Daytime nap || id:ebi-a-GCST011494	TRUE	reported	igd	2.67103489697917e-05	12.0902548994733	2	1	TRUE
41	rs224111	A	G	A	G	-0.00798411	-0.0115	0.387694	0.4026	FALSE	FALSE	FALSE	finn-b-PAIN	10	64552010	0.0071	NA	0.105	Pain (limb, back, neck, head abdominally) || id:finn-b-PAIN	Pain (limb, back, neck, head abdominally)	Pain (limb, back, neck, head abdominally) || ||	TRUE	igd	NA	NA	NA	NA	NA	NA	NA	10	64552010	0.00124912	1.6e-10	452633	ebi-a-GCST011494	Daytime nap || id:ebi-a-GCST011494	TRUE	reported	igd	3.02649955334444e-05	13.6992898022432	2	1	TRUE
42	rs2250377	G	A	G	A	-0.0131561	0.0014	0.661117	0.7044	FALSE	FALSE	FALSE	finn-b-PAIN	1	201860626	0.0076	NA	0.8499	Pain (limb, back, neck, head abdominally) || id:finn-b-PAIN	Pain (limb, back, neck, head abdominally)	Pain (limb, back, neck, head abdominally) || ||	TRUE	igd	NA	NA	NA	NA	NA	NA	NA	1	201860626	0.00127975	1.39991e-24	452633	ebi-a-GCST011494	Daytime nap || id:ebi-a-GCST011494	TRUE	reported	igd	7.75554702248204e-05	35.1067327624981	2	1	TRUE
43	rs2284015	G	C	G	C	0.00771167	0.0032	0.259172	0.3935	FALSE	TRUE	FALSE	finn-b-PAIN	22	37096573	0.0071	NA	0.6487	Pain (limb, back, neck, head abdominally) || id:finn-b-PAIN	Pain (limb, back, neck, head abdominally)	Pain (limb, back, neck, head abdominally) || ||	TRUE	igd	NA	NA	NA	NA	NA	NA	NA	22	37096573	0.00138662	4.09996e-08	452633	ebi-a-GCST011494	Daytime nap || id:ebi-a-GCST011494	TRUE	reported	igd	2.283664695103e-05	10.3368104041815	2	1	TRUE
44	rs2370926	C	T	C	T	-0.00813213	-2e-04	0.366474	0.2302	FALSE	FALSE	FALSE	finn-b-PAIN	14	79602542	0.0083	NA	0.9817	Pain (limb, back, neck, head abdominally) || id:finn-b-PAIN	Pain (limb, back, neck, head abdominally)	Pain (limb, back, neck, head abdominally) || ||	TRUE	igd	NA	NA	NA	NA	NA	NA	NA	14	79602542	0.00126359	1.7e-10	452633	ebi-a-GCST011494	Daytime nap || id:ebi-a-GCST011494	TRUE	reported	igd	3.07076252905123e-05	13.8996499681127	2	1	TRUE
45	rs2431108	C	T	C	T	0.0129827	0.017	0.328723	0.2919	FALSE	FALSE	FALSE	finn-b-PAIN	5	103947968	0.0076	NA	0.02601	Pain (limb, back, neck, head abdominally) || id:finn-b-PAIN	Pain (limb, back, neck, head abdominally)	Pain (limb, back, neck, head abdominally) || ||	TRUE	igd	NA	NA	NA	NA	NA	NA	NA	5	103947968	0.00129028	7.70016e-24	452633	ebi-a-GCST011494	Daytime nap || id:ebi-a-GCST011494	TRUE	reported	igd	7.43861185541002e-05	33.6719679542611	2	1	TRUE
46	rs253666	A	G	A	G	0.0081271	-0.008	0.764938	0.7548	FALSE	FALSE	FALSE	finn-b-PAIN	3	138115770	0.008	NA	0.3185	Pain (limb, back, neck, head abdominally) || id:finn-b-PAIN	Pain (limb, back, neck, head abdominally)	Pain (limb, back, neck, head abdominally) || ||	TRUE	igd	NA	NA	NA	NA	NA	NA	NA	3	138115770	0.0014309	1.79999e-08	452633	ebi-a-GCST011494	Daytime nap || id:ebi-a-GCST011494	TRUE	reported	igd	2.37525294801848e-05	10.7513865437714	2	1	TRUE
47	rs2653349	G	A	G	A	-0.0165942	-0.006	0.785223	0.8051	FALSE	FALSE	FALSE	finn-b-PAIN	6	55142337	0.0088	NA	0.4955	Pain (limb, back, neck, head abdominally) || id:finn-b-PAIN	Pain (limb, back, neck, head abdominally)	Pain (limb, back, neck, head abdominally) || ||	TRUE	igd	NA	NA	NA	NA	NA	NA	NA	6	55142337	0.00147827	3.40017e-29	452633	ebi-a-GCST011494	Daytime nap || id:ebi-a-GCST011494	TRUE	reported	igd	9.2880259420535e-05	42.0443897956076	2	1	TRUE
48	rs2699869	C	A	C	A	-0.00678084	0.0096	0.545872	0.5836	FALSE	FALSE	FALSE	finn-b-PAIN	3	133032892	0.0071	NA	0.1741	Pain (limb, back, neck, head abdominally) || id:finn-b-PAIN	Pain (limb, back, neck, head abdominally)	Pain (limb, back, neck, head abdominally) || ||	TRUE	igd	NA	NA	NA	NA	NA	NA	NA	3	133032892	0.00121774	3.09999e-08	452633	ebi-a-GCST011494	Daytime nap || id:ebi-a-GCST011494	TRUE	reported	igd	2.27963904862154e-05	10.3185882487332	2	1	TRUE
49	rs2769916	A	G	A	G	0.00875328	0.0163	0.688617	0.6241	FALSE	FALSE	FALSE	finn-b-PAIN	13	107820389	0.0072	NA	0.0229198	Pain (limb, back, neck, head abdominally) || id:finn-b-PAIN	Pain (limb, back, neck, head abdominally)	Pain (limb, back, neck, head abdominally) || ||	TRUE	igd	NA	NA	NA	NA	NA	NA	NA	13	107820389	0.00131344	1.69981e-11	452633	ebi-a-GCST011494	Daytime nap || id:ebi-a-GCST011494	TRUE	reported	igd	3.28582383781225e-05	14.8731460007047	2	1	TRUE
50	rs2786547	T	C	T	C	-0.0107673	-0.0252	0.176896	0.197	FALSE	FALSE	FALSE	finn-b-PAIN	1	33342304	0.0087	NA	0.00382402	Pain (limb, back, neck, head abdominally) || id:finn-b-PAIN	Pain (limb, back, neck, head abdominally)	Pain (limb, back, neck, head abdominally) || ||	TRUE	igd	NA	NA	NA	NA	NA	NA	NA	1	33342304	0.00158775	1e-11	452633	ebi-a-GCST011494	Daytime nap || id:ebi-a-GCST011494	TRUE	reported	igd	3.37610812993541e-05	15.2818279206428	2	1	TRUE
51	rs285815	A	T	A	T	-0.00753009	0.025	0.544465	0.6162	FALSE	TRUE	TRUE	finn-b-PAIN	8	106108303	0.0071	NA	0.000464804	Pain (limb, back, neck, head abdominally) || id:finn-b-PAIN	Pain (limb, back, neck, head abdominally)	Pain (limb, back, neck, head abdominally) || ||	TRUE	igd	NA	NA	NA	NA	NA	NA	NA	8	106108303	0.00121983	5.80003e-10	452633	ebi-a-GCST011494	Daytime nap || id:ebi-a-GCST011494	TRUE	reported	igd	2.81269115376369e-05	12.731470193128	2	1	FALSE
52	rs2943023	T	C	T	C	-0.00710422	-0.0079	0.419803	0.5242	FALSE	FALSE	FALSE	finn-b-PAIN	5	89597733	0.007	NA	0.2579	Pain (limb, back, neck, head abdominally) || id:finn-b-PAIN	Pain (limb, back, neck, head abdominally)	Pain (limb, back, neck, head abdominally) || ||	TRUE	igd	NA	NA	NA	NA	NA	NA	NA	5	89597733	0.00123055	7.39997e-09	452633	ebi-a-GCST011494	Daytime nap || id:ebi-a-GCST011494	TRUE	reported	igd	2.45857701065449e-05	11.1285553131981	2	1	TRUE
53	rs295278	A	G	A	G	-0.00787804	0.0194	0.394519	0.4852	FALSE	FALSE	FALSE	finn-b-PAIN	9	86420144	0.0069	NA	0.00520895	Pain (limb, back, neck, head abdominally) || id:finn-b-PAIN	Pain (limb, back, neck, head abdominally)	Pain (limb, back, neck, head abdominally) || ||	TRUE	igd	NA	NA	NA	NA	NA	NA	NA	9	86420144	0.00124238	2.19999e-10	452633	ebi-a-GCST011494	Daytime nap || id:ebi-a-GCST011494	TRUE	reported	igd	2.96506898424722e-05	13.4212193425001	2	1	TRUE
54	rs34262487	A	C	A	C	-0.0145107	-0.0042	0.072003	0.04113	FALSE	FALSE	FALSE	finn-b-PAIN	6	36224315	0.0175	NA	0.8095	Pain (limb, back, neck, head abdominally) || id:finn-b-PAIN	Pain (limb, back, neck, head abdominally)	Pain (limb, back, neck, head abdominally) || ||	TRUE	igd	NA	NA	NA	NA	NA	NA	NA	6	36224315	0.00235463	1.2e-09	452633	ebi-a-GCST011494	Daytime nap || id:ebi-a-GCST011494	TRUE	reported	igd	2.81386907436264e-05	12.7368021269145	2	1	TRUE
55	rs35011311	T	G	T	G	-0.009082	-0.0101	0.265581	0.2616	FALSE	FALSE	FALSE	finn-b-PAIN	12	38616581	0.0079	NA	0.2036	Pain (limb, back, neck, head abdominally) || id:finn-b-PAIN	Pain (limb, back, neck, head abdominally)	Pain (limb, back, neck, head abdominally) || ||	TRUE	igd	NA	NA	NA	NA	NA	NA	NA	12	38616581	0.00138249	4.40048e-11	452633	ebi-a-GCST011494	Daytime nap || id:ebi-a-GCST011494	TRUE	reported	igd	3.21761365631838e-05	14.5643854943871	2	1	TRUE
56	rs35039375	G	A	G	A	0.0136431	0.0182	0.091832	0.07869	FALSE	FALSE	FALSE	finn-b-PAIN	1	171516863	0.0129	NA	0.1567	Pain (limb, back, neck, head abdominally) || id:finn-b-PAIN	Pain (limb, back, neck, head abdominally)	Pain (limb, back, neck, head abdominally) || ||	TRUE	igd	NA	NA	NA	NA	NA	NA	NA	1	171516863	0.00210973	8.69961e-11	452633	ebi-a-GCST011494	Daytime nap || id:ebi-a-GCST011494	TRUE	reported	igd	3.10467652904755e-05	14.0531647255	2	1	TRUE
57	rs350785	C	T	C	T	-0.0126479	-0.009	0.884524	0.895	FALSE	FALSE	FALSE	finn-b-PAIN	2	52934600	0.0114	NA	0.4295	Pain (limb, back, neck, head abdominally) || id:finn-b-PAIN	Pain (limb, back, neck, head abdominally)	Pain (limb, back, neck, head abdominally) || ||	TRUE	igd	NA	NA	NA	NA	NA	NA	NA	2	52934600	0.00190975	1.50003e-11	452633	ebi-a-GCST011494	Daytime nap || id:ebi-a-GCST011494	TRUE	reported	igd	3.26789576209311e-05	14.7919926538207	2	1	TRUE
58	rs351776	C	A	C	A	0.00755367	-0.0094	0.549518	0.5316	FALSE	FALSE	FALSE	finn-b-PAIN	8	28191306	0.0069	NA	0.176	Pain (limb, back, neck, head abdominally) || id:finn-b-PAIN	Pain (limb, back, neck, head abdominally)	Pain (limb, back, neck, head abdominally) || ||	TRUE	igd	NA	NA	NA	NA	NA	NA	NA	8	28191306	0.00122072	8.40001e-10	452633	ebi-a-GCST011494	Daytime nap || id:ebi-a-GCST011494	TRUE	reported	igd	2.82491494547494e-05	12.786801983133	2	1	TRUE
59	rs35851551	G	A	G	A	-0.011194	-0.0123	0.101504	0.05932	FALSE	FALSE	FALSE	finn-b-PAIN	7	31330785	0.0147	NA	0.4048	Pain (limb, back, neck, head abdominally) || id:finn-b-PAIN	Pain (limb, back, neck, head abdominally)	Pain (limb, back, neck, head abdominally) || ||	TRUE	igd	NA	NA	NA	NA	NA	NA	NA	7	31330785	0.00202654	3.50002e-08	452633	ebi-a-GCST011494	Daytime nap || id:ebi-a-GCST011494	TRUE	reported	igd	2.28559830757634e-05	10.3455629335772	2	1	TRUE
60	rs3799380	C	T	C	T	-0.00890214	0.007	0.200274	0.1351	FALSE	FALSE	FALSE	finn-b-PAIN	6	26467182	0.0102	NA	0.4927	Pain (limb, back, neck, head abdominally) || id:finn-b-PAIN	Pain (limb, back, neck, head abdominally)	Pain (limb, back, neck, head abdominally) || ||	TRUE	igd	NA	NA	NA	NA	NA	NA	NA	6	26467182	0.00151371	1.29999e-08	452633	ebi-a-GCST011494	Daytime nap || id:ebi-a-GCST011494	TRUE	reported	igd	2.53854357803672e-05	11.4905268747354	2	1	TRUE
61	rs3810484	G	A	G	A	-0.00684147	0.0071	0.443696	0.3956	FALSE	FALSE	FALSE	finn-b-PAIN	20	62194103	0.0071	NA	0.3216	Pain (limb, back, neck, head abdominally) || id:finn-b-PAIN	Pain (limb, back, neck, head abdominally)	Pain (limb, back, neck, head abdominally) || ||	TRUE	igd	NA	NA	NA	NA	NA	NA	NA	20	62194103	0.001222	2.19999e-08	452633	ebi-a-GCST011494	Daytime nap || id:ebi-a-GCST011494	TRUE	reported	igd	2.31060945233442e-05	10.4587763316704	2	1	TRUE
62	rs385199	C	A	C	A	-0.0209131	0.001	0.227862	0.08277	FALSE	FALSE	FALSE	finn-b-PAIN	17	43686419	0.0127	NA	0.9377	Pain (limb, back, neck, head abdominally) || id:finn-b-PAIN	Pain (limb, back, neck, head abdominally)	Pain (limb, back, neck, head abdominally) || ||	TRUE	igd	NA	NA	NA	NA	NA	NA	NA	17	43686419	0.0014497	7.50067e-47	452633	ebi-a-GCST011494	Daytime nap || id:ebi-a-GCST011494	TRUE	reported	igd	0.000153898240714432	69.6698366581065	2	1	TRUE
63	rs3935190	A	G	A	G	0.00801432	-0.018	0.536252	0.5046	FALSE	FALSE	FALSE	finn-b-PAIN	17	79084367	0.007	NA	0.00969192	Pain (limb, back, neck, head abdominally) || id:finn-b-PAIN	Pain (limb, back, neck, head abdominally)	Pain (limb, back, neck, head abdominally) || ||	TRUE	igd	NA	NA	NA	NA	NA	NA	NA	17	79084367	0.00122354	5.40008e-11	452633	ebi-a-GCST011494	Daytime nap || id:ebi-a-GCST011494	TRUE	reported	igd	3.19458412092523e-05	14.4601399937212	2	1	TRUE
64	rs4511908	G	T	G	T	0.00726347	0.0035	0.580907	0.6139	FALSE	FALSE	FALSE	finn-b-PAIN	3	82770852	0.0071	NA	0.6226	Pain (limb, back, neck, head abdominally) || id:finn-b-PAIN	Pain (limb, back, neck, head abdominally)	Pain (limb, back, neck, head abdominally) || ||	TRUE	igd	NA	NA	NA	NA	NA	NA	NA	3	82770852	0.00128337	1.40001e-08	452633	ebi-a-GCST011494	Daytime nap || id:ebi-a-GCST011494	TRUE	reported	igd	2.56882965824934e-05	11.627618064132	2	1	TRUE
65	rs4604518	A	G	A	G	-0.00691205	-0.0065	0.453526	0.5759	FALSE	FALSE	FALSE	finn-b-PAIN	9	120555845	0.007	NA	0.3528	Pain (limb, back, neck, head abdominally) || id:finn-b-PAIN	Pain (limb, back, neck, head abdominally)	Pain (limb, back, neck, head abdominally) || ||	TRUE	igd	NA	NA	NA	NA	NA	NA	NA	9	120555845	0.00122091	1.40001e-08	452633	ebi-a-GCST011494	Daytime nap || id:ebi-a-GCST011494	TRUE	reported	igd	2.36818393894637e-05	10.7193884995291	2	1	TRUE
66	rs4653052	A	C	A	C	0.00703973	0.0038	0.659857	0.6778	FALSE	FALSE	FALSE	finn-b-PAIN	1	34992037	0.0074	NA	0.611299	Pain (limb, back, neck, head abdominally) || id:finn-b-PAIN	Pain (limb, back, neck, head abdominally)	Pain (limb, back, neck, head abdominally) || ||	TRUE	igd	NA	NA	NA	NA	NA	NA	NA	1	34992037	0.00128049	3.40001e-08	452633	ebi-a-GCST011494	Daytime nap || id:ebi-a-GCST011494	TRUE	reported	igd	2.22460734575389e-05	10.0694864816953	2	1	TRUE
67	rs467897	A	G	A	G	-0.00955698	0.0072	0.677609	0.6578	FALSE	FALSE	FALSE	finn-b-PAIN	5	102155610	0.0073	NA	0.3239	Pain (limb, back, neck, head abdominally) || id:finn-b-PAIN	Pain (limb, back, neck, head abdominally)	Pain (limb, back, neck, head abdominally) || ||	TRUE	igd	NA	NA	NA	NA	NA	NA	NA	5	102155610	0.00130107	2.60016e-13	452633	ebi-a-GCST011494	Daytime nap || id:ebi-a-GCST011494	TRUE	reported	igd	3.99055614054324e-05	18.0632149872371	2	1	TRUE
68	rs4692709	T	C	T	C	-0.00723975	0.0026	0.545402	0.6216	FALSE	FALSE	FALSE	finn-b-PAIN	4	170228549	0.0072	NA	0.721601	Pain (limb, back, neck, head abdominally) || id:finn-b-PAIN	Pain (limb, back, neck, head abdominally)	Pain (limb, back, neck, head abdominally) || ||	TRUE	igd	NA	NA	NA	NA	NA	NA	NA	4	170228549	0.00122517	2.39999e-09	452633	ebi-a-GCST011494	Daytime nap || id:ebi-a-GCST011494	TRUE	reported	igd	2.59909037957819e-05	11.7645945484337	2	1	TRUE
69	rs528301822	T	A	T	A	0.00803435	0	0.286618	0.2023	FALSE	TRUE	FALSE	finn-b-PAIN	16	69404241	0.0086	NA	0.9984	Pain (limb, back, neck, head abdominally) || id:finn-b-PAIN	Pain (limb, back, neck, head abdominally)	Pain (limb, back, neck, head abdominally) || ||	TRUE	igd	TRUE	rs528301822	rs12325060	T	A	A	G	16	69403012	0.00134223	2.80001e-09	452633	ebi-a-GCST011494	Daytime nap || id:ebi-a-GCST011494	TRUE	reported	igd	2.63971534985895e-05	11.948485391223	2	1	TRUE
70	rs530669754	G	A	G	A	-0.0121029	-0.001	0.123494	0.06604	FALSE	FALSE	FALSE	finn-b-PAIN	11	101500036	0.014	NA	0.9404	Pain (limb, back, neck, head abdominally) || id:finn-b-PAIN	Pain (limb, back, neck, head abdominally)	Pain (limb, back, neck, head abdominally) || ||	TRUE	igd	TRUE	rs530669754	rs11224906	G	A	G	C	11	101493132	0.00189146	1.6e-10	452633	ebi-a-GCST011494	Daytime nap || id:ebi-a-GCST011494	TRUE	reported	igd	3.17109780243881e-05	14.3538268680452	2	1	TRUE
71	rs60222088	A	C	A	C	-0.0112358	0.0148	0.147267	0.2164	FALSE	FALSE	FALSE	finn-b-PAIN	12	108334477	0.0084	NA	0.0792301	Pain (limb, back, neck, head abdominally) || id:finn-b-PAIN	Pain (limb, back, neck, head abdominally)	Pain (limb, back, neck, head abdominally) || ||	TRUE	igd	NA	NA	NA	NA	NA	NA	NA	12	108334477	0.00172293	6.4003e-11	452633	ebi-a-GCST011494	Daytime nap || id:ebi-a-GCST011494	TRUE	reported	igd	3.17070987861704e-05	14.3520708932127	2	1	TRUE
72	rs60920123	A	G	A	G	-0.00763778	-0.0046	0.433192	0.3664	FALSE	FALSE	FALSE	finn-b-PAIN	16	10134637	0.0072	NA	0.5264	Pain (limb, back, neck, head abdominally) || id:finn-b-PAIN	Pain (limb, back, neck, head abdominally)	Pain (limb, back, neck, head abdominally) || ||	TRUE	igd	NA	NA	NA	NA	NA	NA	NA	16	10134637	0.00122697	4.49997e-10	452633	ebi-a-GCST011494	Daytime nap || id:ebi-a-GCST011494	TRUE	reported	igd	2.86471013192257e-05	12.9669375823972	2	1	TRUE
73	rs614987	C	A	C	A	0.0110217	0.0175	0.614205	0.6855	FALSE	FALSE	FALSE	finn-b-PAIN	6	124920871	0.0075	NA	0.0188999	Pain (limb, back, neck, head abdominally) || id:finn-b-PAIN	Pain (limb, back, neck, head abdominally)	Pain (limb, back, neck, head abdominally) || ||	TRUE	igd	NA	NA	NA	NA	NA	NA	NA	6	124920871	0.00124925	7.50067e-19	452633	ebi-a-GCST011494	Daytime nap || id:ebi-a-GCST011494	TRUE	reported	igd	5.75701166632413e-05	26.0595197249903	2	1	TRUE
74	rs62189006	G	A	G	A	-0.0120943	0.012	0.092801	0.1218	FALSE	FALSE	FALSE	finn-b-PAIN	2	162573586	0.0106	NA	0.2571	Pain (limb, back, neck, head abdominally) || id:finn-b-PAIN	Pain (limb, back, neck, head abdominally)	Pain (limb, back, neck, head abdominally) || ||	TRUE	igd	NA	NA	NA	NA	NA	NA	NA	2	162573586	0.0020982	8.30004e-09	452633	ebi-a-GCST011494	Daytime nap || id:ebi-a-GCST011494	TRUE	reported	igd	2.46289948998575e-05	11.1481211575365	2	1	TRUE
75	rs6452787	G	A	G	A	-0.00772931	-0.0108	0.463847	0.468	FALSE	FALSE	FALSE	finn-b-PAIN	5	87712831	0.007	NA	0.1215	Pain (limb, back, neck, head abdominally) || id:finn-b-PAIN	Pain (limb, back, neck, head abdominally)	Pain (limb, back, neck, head abdominally) || ||	TRUE	igd	NA	NA	NA	NA	NA	NA	NA	5	87712831	0.0012169	2e-10	452633	ebi-a-GCST011494	Daytime nap || id:ebi-a-GCST011494	TRUE	reported	igd	2.97149456320257e-05	13.4503052314581	2	1	TRUE
76	rs6665690	C	A	C	A	-0.00923907	0.0203	0.170043	0.1686	FALSE	FALSE	FALSE	finn-b-PAIN	1	162837882	0.0093	NA	0.0285601	Pain (limb, back, neck, head abdominally) || id:finn-b-PAIN	Pain (limb, back, neck, head abdominally)	Pain (limb, back, neck, head abdominally) || ||	TRUE	igd	TRUE	rs6665690	rs12043366	C	A	G	T	1	162836235	0.00161461	5.99998e-09	452633	ebi-a-GCST011494	Daytime nap || id:ebi-a-GCST011494	TRUE	reported	igd	2.4093553703457e-05	10.9057520646725	2	1	TRUE
77	rs6919087	G	T	G	T	-0.0107806	-0.0025	0.3124	0.2899	FALSE	FALSE	FALSE	finn-b-PAIN	6	37699156	0.0076	NA	0.740699	Pain (limb, back, neck, head abdominally) || id:finn-b-PAIN	Pain (limb, back, neck, head abdominally)	Pain (limb, back, neck, head abdominally) || ||	TRUE	igd	NA	NA	NA	NA	NA	NA	NA	6	37699156	0.0013114	1e-16	452633	ebi-a-GCST011494	Daytime nap || id:ebi-a-GCST011494	TRUE	reported	igd	4.99301365425338e-05	22.601056107201	2	1	TRUE
78	rs73817091	T	C	T	C	0.0165127	0.0353	0.042467	0.02361	FALSE	FALSE	FALSE	finn-b-PAIN	5	159042652	0.0229	NA	0.1236	Pain (limb, back, neck, head abdominally) || id:finn-b-PAIN	Pain (limb, back, neck, head abdominally)	Pain (limb, back, neck, head abdominally) || ||	TRUE	igd	NA	NA	NA	NA	NA	NA	NA	5	159042652	0.00302224	3.79997e-08	452633	ebi-a-GCST011494	Daytime nap || id:ebi-a-GCST011494	TRUE	reported	igd	2.21754024126769e-05	10.037497154991	2	1	TRUE
79	rs7422655	T	C	T	C	-0.00783348	-0.0088	0.736885	0.7202	FALSE	FALSE	FALSE	finn-b-PAIN	2	208941004	0.0077	NA	0.2567	Pain (limb, back, neck, head abdominally) || id:finn-b-PAIN	Pain (limb, back, neck, head abdominally)	Pain (limb, back, neck, head abdominally) || ||	TRUE	igd	NA	NA	NA	NA	NA	NA	NA	2	208941004	0.00137827	1.09999e-08	452633	ebi-a-GCST011494	Daytime nap || id:ebi-a-GCST011494	TRUE	reported	igd	2.37949500408007e-05	10.7705883175286	2	1	TRUE
80	rs7423968	G	A	G	A	-0.00767586	0.0109	0.428827	0.4479	FALSE	FALSE	FALSE	finn-b-PAIN	2	59467016	0.007	NA	0.1196	Pain (limb, back, neck, head abdominally) || id:finn-b-PAIN	Pain (limb, back, neck, head abdominally)	Pain (limb, back, neck, head abdominally) || ||	TRUE	igd	NA	NA	NA	NA	NA	NA	NA	2	59467016	0.00123216	4.79999e-10	452633	ebi-a-GCST011494	Daytime nap || id:ebi-a-GCST011494	TRUE	reported	igd	2.88624954320528e-05	13.0644372421657	2	1	TRUE
81	rs75022160	T	C	T	C	-0.00988485	0.0091	0.137254	0.09566	FALSE	FALSE	FALSE	finn-b-PAIN	2	25311861	0.0119	NA	0.446	Pain (limb, back, neck, head abdominally) || id:finn-b-PAIN	Pain (limb, back, neck, head abdominally)	Pain (limb, back, neck, head abdominally) || ||	TRUE	igd	NA	NA	NA	NA	NA	NA	NA	2	25311861	0.00176929	1.7e-08	452633	ebi-a-GCST011494	Daytime nap || id:ebi-a-GCST011494	TRUE	reported	igd	2.31407871048532e-05	10.4744799957684	2	1	TRUE
82	rs76257331	A	G	A	G	0.00867666	0.0084	0.198266	0.1807	FALSE	FALSE	FALSE	finn-b-PAIN	7	106933013	0.009	NA	0.3535	Pain (limb, back, neck, head abdominally) || id:finn-b-PAIN	Pain (limb, back, neck, head abdominally)	Pain (limb, back, neck, head abdominally) || ||	TRUE	igd	TRUE	rs76257331	rs6964798	A	G	G	C	7	106916279	0.0015218	1.2e-08	452633	ebi-a-GCST011494	Daytime nap || id:ebi-a-GCST011494	TRUE	reported	igd	2.39339126386216e-05	10.8334900993375	2	1	TRUE
83	rs7697461	T	A	T	A	0.0082009	-0.0057	0.742036	0.6954	FALSE	TRUE	FALSE	finn-b-PAIN	4	79565819	0.0075	NA	0.4517	Pain (limb, back, neck, head abdominally) || id:finn-b-PAIN	Pain (limb, back, neck, head abdominally)	Pain (limb, back, neck, head abdominally) || ||	TRUE	igd	NA	NA	NA	NA	NA	NA	NA	4	79565819	0.00139778	5.99998e-09	452633	ebi-a-GCST011494	Daytime nap || id:ebi-a-GCST011494	TRUE	reported	igd	2.57476209126173e-05	11.6544714762124	2	1	TRUE
84	rs77154532	G	A	G	A	-0.00769324	-0.0036	0.358326	0.3674	FALSE	FALSE	FALSE	finn-b-PAIN	3	19377311	0.0072	NA	0.6218	Pain (limb, back, neck, head abdominally) || id:finn-b-PAIN	Pain (limb, back, neck, head abdominally)	Pain (limb, back, neck, head abdominally) || ||	TRUE	igd	NA	NA	NA	NA	NA	NA	NA	3	19377311	0.0012705	1.40001e-09	452633	ebi-a-GCST011494	Daytime nap || id:ebi-a-GCST011494	TRUE	reported	igd	2.72170669543812e-05	12.3196235366472	2	1	TRUE
85	rs7814873	T	C	T	C	-0.00720972	0.0158	0.617006	0.6579	FALSE	FALSE	FALSE	finn-b-PAIN	8	142213997	0.0074	NA	0.0321899	Pain (limb, back, neck, head abdominally) || id:finn-b-PAIN	Pain (limb, back, neck, head abdominally)	Pain (limb, back, neck, head abdominally) || ||	TRUE	igd	NA	NA	NA	NA	NA	NA	NA	8	142213997	0.00126385	1.5e-08	452633	ebi-a-GCST011494	Daytime nap || id:ebi-a-GCST011494	TRUE	reported	igd	2.45667751249084e-05	11.1199571730497	2	1	TRUE
86	rs785145	G	T	G	T	0.0069889	-0.0014	0.431455	0.4132	FALSE	FALSE	FALSE	finn-b-PAIN	6	114650655	0.007	NA	0.8413	Pain (limb, back, neck, head abdominally) || id:finn-b-PAIN	Pain (limb, back, neck, head abdominally)	Pain (limb, back, neck, head abdominally) || ||	TRUE	igd	NA	NA	NA	NA	NA	NA	NA	6	114650655	0.00122527	1e-08	452633	ebi-a-GCST011494	Daytime nap || id:ebi-a-GCST011494	TRUE	reported	igd	2.39633758467775e-05	10.8468266994877	2	1	TRUE
87	rs7932966	T	A	T	A	-0.00872023	0.0058	0.763358	0.7853	FALSE	TRUE	FALSE	finn-b-PAIN	11	92792866	0.0084	NA	0.4937	Pain (limb, back, neck, head abdominally) || id:finn-b-PAIN	Pain (limb, back, neck, head abdominally)	Pain (limb, back, neck, head abdominally) || ||	TRUE	igd	NA	NA	NA	NA	NA	NA	NA	11	92792866	0.00142689	1.09999e-09	452633	ebi-a-GCST011494	Daytime nap || id:ebi-a-GCST011494	TRUE	reported	igd	2.74729922579907e-05	12.4354695982866	2	1	TRUE
88	rs80163246	C	T	C	T	0.0119129	-0.0026	0.117455	0.1356	FALSE	FALSE	FALSE	finn-b-PAIN	2	164574344	0.0102	NA	0.7947	Pain (limb, back, neck, head abdominally) || id:finn-b-PAIN	Pain (limb, back, neck, head abdominally)	Pain (limb, back, neck, head abdominally) || ||	TRUE	igd	NA	NA	NA	NA	NA	NA	NA	2	164574344	0.00188438	1.40001e-10	452633	ebi-a-GCST011494	Daytime nap || id:ebi-a-GCST011494	TRUE	reported	igd	2.94220789235549e-05	13.317736840752	2	1	TRUE
89	rs908442	T	A	T	A	-0.0102781	-0.0073	0.408654	0.341	FALSE	TRUE	FALSE	finn-b-PAIN	2	236800163	0.0073	NA	0.3204	Pain (limb, back, neck, head abdominally) || id:finn-b-PAIN	Pain (limb, back, neck, head abdominally)	Pain (limb, back, neck, head abdominally) || ||	TRUE	igd	NA	NA	NA	NA	NA	NA	NA	2	236800163	0.00123558	1.39991e-16	452633	ebi-a-GCST011494	Daytime nap || id:ebi-a-GCST011494	TRUE	reported	igd	5.1056741127953e-05	23.1110437680653	2	1	TRUE
90	rs910187	A	G	A	G	-0.00731754	-0.0137	0.373967	0.354	FALSE	FALSE	FALSE	finn-b-PAIN	20	45841052	0.0073	NA	0.0592693	Pain (limb, back, neck, head abdominally) || id:finn-b-PAIN	Pain (limb, back, neck, head abdominally)	Pain (limb, back, neck, head abdominally) || ||	TRUE	igd	NA	NA	NA	NA	NA	NA	NA	20	45841052	0.00125594	4.90004e-09	452633	ebi-a-GCST011494	Daytime nap || id:ebi-a-GCST011494	TRUE	reported	igd	2.50721000978684e-05	11.3486942749971	2	1	TRUE
91	rs9287862	T	C	T	C	-0.0122526	-0.0195	0.913226	0.8984	FALSE	FALSE	FALSE	finn-b-PAIN	2	151500518	0.0115	NA	0.088871	Pain (limb, back, neck, head abdominally) || id:finn-b-PAIN	Pain (limb, back, neck, head abdominally)	Pain (limb, back, neck, head abdominally) || ||	TRUE	igd	NA	NA	NA	NA	NA	NA	NA	2	151500518	0.00215162	2e-08	452633	ebi-a-GCST011494	Daytime nap || id:ebi-a-GCST011494	TRUE	reported	igd	2.37932842030686e-05	10.7698342718468	2	1	TRUE
92	rs9309116	T	C	T	C	0.00737914	-0.0015	0.652831	0.5848	FALSE	FALSE	FALSE	finn-b-PAIN	2	44557919	0.007	NA	0.8325	Pain (limb, back, neck, head abdominally) || id:finn-b-PAIN	Pain (limb, back, neck, head abdominally)	Pain (limb, back, neck, head abdominally) || ||	TRUE	igd	NA	NA	NA	NA	NA	NA	NA	2	44557919	0.00127277	3.89996e-09	452633	ebi-a-GCST011494	Daytime nap || id:ebi-a-GCST011494	TRUE	reported	igd	2.46821622657138e-05	11.1721875422381	2	1	TRUE
93	rs936944	A	G	A	G	-0.00913528	-0.031	0.837821	0.9209	FALSE	FALSE	FALSE	finn-b-PAIN	3	44385814	0.0129	NA	0.0160398	Pain (limb, back, neck, head abdominally) || id:finn-b-PAIN	Pain (limb, back, neck, head abdominally)	Pain (limb, back, neck, head abdominally) || ||	TRUE	igd	NA	NA	NA	NA	NA	NA	NA	3	44385814	0.00164374	3.2e-08	452633	ebi-a-GCST011494	Daytime nap || id:ebi-a-GCST011494	TRUE	reported	igd	2.26787744624877e-05	10.2653491692688	2	1	TRUE
94	rs9389556	G	C	G	C	0.00841517	0.0046	0.260947	0.2183	FALSE	TRUE	FALSE	finn-b-PAIN	6	100079774	0.0084	NA	0.5872	Pain (limb, back, neck, head abdominally) || id:finn-b-PAIN	Pain (limb, back, neck, head abdominally)	Pain (limb, back, neck, head abdominally) || ||	TRUE	igd	NA	NA	NA	NA	NA	NA	NA	6	100079774	0.00138285	9.69996e-10	452633	ebi-a-GCST011494	Daytime nap || id:ebi-a-GCST011494	TRUE	reported	igd	2.73138975382891e-05	12.3634544507814	2	1	TRUE
95	rs9460110	C	T	C	T	0.00735568	-0.0251	0.369782	0.3084	FALSE	FALSE	FALSE	finn-b-PAIN	6	170621249	0.0075	NA	0.000871204	Pain (limb, back, neck, head abdominally) || id:finn-b-PAIN	Pain (limb, back, neck, head abdominally)	Pain (limb, back, neck, head abdominally) || ||	TRUE	igd	NA	NA	NA	NA	NA	NA	NA	6	170621249	0.00125751	8.40001e-09	452633	ebi-a-GCST011494	Daytime nap || id:ebi-a-GCST011494	TRUE	reported	igd	2.52180917738973e-05	11.414777956629	2	1	TRUE
96	rs9475168	G	T	G	T	-0.00876859	5e-04	0.218856	0.2407	FALSE	FALSE	FALSE	finn-b-PAIN	6	55009408	0.0081	NA	0.9493	Pain (limb, back, neck, head abdominally) || id:finn-b-PAIN	Pain (limb, back, neck, head abdominally)	Pain (limb, back, neck, head abdominally) || ||	TRUE	igd	NA	NA	NA	NA	NA	NA	NA	6	55009408	0.00147675	1.89998e-09	452633	ebi-a-GCST011494	Daytime nap || id:ebi-a-GCST011494	TRUE	reported	igd	2.62893036179912e-05	11.8996666198637	2	1	TRUE
97	rs962247	A	G	A	G	-0.00796355	-0.0049	0.476801	0.4899	FALSE	FALSE	FALSE	finn-b-PAIN	18	23084118	0.0069	NA	0.4838	Pain (limb, back, neck, head abdominally) || id:finn-b-PAIN	Pain (limb, back, neck, head abdominally)	Pain (limb, back, neck, head abdominally) || ||	TRUE	igd	NA	NA	NA	NA	NA	NA	NA	18	23084118	0.00122493	5.70033e-11	452633	ebi-a-GCST011494	Daytime nap || id:ebi-a-GCST011494	TRUE	reported	igd	3.16408018392475e-05	14.3220609387925	2	1	TRUE
98	rs971415	G	A	G	A	-0.0110652	-0.0045	0.122378	0.1864	FALSE	FALSE	FALSE	finn-b-PAIN	9	108846445	0.0089	NA	0.6136	Pain (limb, back, neck, head abdominally) || id:finn-b-PAIN	Pain (limb, back, neck, head abdominally)	Pain (limb, back, neck, head abdominally) || ||	TRUE	igd	NA	NA	NA	NA	NA	NA	NA	9	108846445	0.00185108	1.2e-09	452633	ebi-a-GCST011494	Daytime nap || id:ebi-a-GCST011494	TRUE	reported	igd	2.63002201974136e-05	11.9046080619889	2	1	TRUE
99	rs9939355	T	C	T	C	-0.00726404	-0.0097	0.557671	0.6419	FALSE	FALSE	FALSE	finn-b-PAIN	16	23837048	0.0073	NA	0.1823	Pain (limb, back, neck, head abdominally) || id:finn-b-PAIN	Pain (limb, back, neck, head abdominally)	Pain (limb, back, neck, head abdominally) || ||	TRUE	igd	NA	NA	NA	NA	NA	NA	NA	16	23837048	0.00122438	4.49997e-09	452633	ebi-a-GCST011494	Daytime nap || id:ebi-a-GCST011494	TRUE	reported	igd	2.60321431697768e-05	11.7832617386358	2	1	TRUE
100	rs9965170	A	G	A	G	-0.0136374	-0.001	0.423393	0.4577	FALSE	FALSE	FALSE	finn-b-PAIN	18	44788274	0.007	NA	0.8887	Pain (limb, back, neck, head abdominally) || id:finn-b-PAIN	Pain (limb, back, neck, head abdominally)	Pain (limb, back, neck, head abdominally) || ||	TRUE	igd	NA	NA	NA	NA	NA	NA	NA	18	44788274	0.00122874	7.8001e-29	452633	ebi-a-GCST011494	Daytime nap || id:ebi-a-GCST011494	TRUE	reported	igd	9.08064583620138e-05	41.1055507043352	2	1	TRUE
