# Supplementary material for: The causal relationship between sleep characteristics and multi-site pain perception: a two-sample Mendelian randomization study
Source: Front Neurosci. 2024 Aug 13;18:1428951. doi: 10.3389/fnins.2024.1428951 (PMC11347297; doi:10.3389/fnins.2024.1428951)
Supplement: Supplementary file 3 [file Data_Sheet_3.ZIP › Daytime Nap/DN_Pain_res_OR.csv]

	id.exposure	id.outcome	outcome	exposure	method	nsnp	b	se	pval	lo_ci	up_ci	or	or_lci95	or_uci95
1	ebi-a-GCST011494	finn-b-PAIN	Pain (limb, back, neck, head abdominally) || id:finn-b-PAIN	Daytime nap || id:ebi-a-GCST011494	MR Egger	97	0.710549495566796	0.406711271352741	0.083858413785806	-0.0866045962845774	1.50770358741817	2.03510923495966	0.917039624830581	4.51634747951405
2	ebi-a-GCST011494	finn-b-PAIN	Pain (limb, back, neck, head abdominally) || id:finn-b-PAIN	Daytime nap || id:ebi-a-GCST011494	Weighted median	97	0.289513519216976	0.135880377392609	0.0331179912838985	0.0231879795274634	0.555839058906489	1.33577749985084	1.02345891078815	1.74340318922398
3	ebi-a-GCST011494	finn-b-PAIN	Pain (limb, back, neck, head abdominally) || id:finn-b-PAIN	Daytime nap || id:ebi-a-GCST011494	Inverse variance weighted	97	0.143647239854114	0.112352622131714	0.201059346365321	-0.0765638995240465	0.363858379232274	1.15447678328659	0.926293722669678	1.4388704257937
4	ebi-a-GCST011494	finn-b-PAIN	Pain (limb, back, neck, head abdominally) || id:finn-b-PAIN	Daytime nap || id:ebi-a-GCST011494	Simple mode	97	0.511698720112244	0.307962425825151	0.0998629634100749	-0.0919076345050532	1.11530507472954	1.66812246267636	0.912189400479551	3.05049866729715
5	ebi-a-GCST011494	finn-b-PAIN	Pain (limb, back, neck, head abdominally) || id:finn-b-PAIN	Daytime nap || id:ebi-a-GCST011494	Weighted mode	97	0.40198407750635	0.262489456610435	0.128952100120488	-0.112495257450103	0.916463412462804	1.49478753174158	0.893601585048571	2.500431738747
