# Supplementary material for: The causal relationship between sleep characteristics and multi-site pain perception: a two-sample Mendelian randomization study
Source: Front Neurosci. 2024 Aug 13;18:1428951. doi: 10.3389/fnins.2024.1428951 (PMC11347297; doi:10.3389/fnins.2024.1428951)
Supplement: Supplementary file 3 [file Data_Sheet_3.ZIP › Daytime Nap/DN_Precordial_Pain_data.csv]

	SNP	effect_allele.exposure	other_allele.exposure	effect_allele.outcome	other_allele.outcome	beta.exposure	beta.outcome	eaf.exposure	eaf.outcome	remove	palindromic	ambiguous	id.outcome	chr	pos	se.outcome	samplesize.outcome	pval.outcome	outcome	originalname.outcome	outcome.deprecated	mr_keep.outcome	data_source.outcome	proxy.outcome	target_snp.outcome	proxy_snp.outcome	target_a1.outcome	target_a2.outcome	proxy_a1.outcome	proxy_a2.outcome	chr.exposure	pos.exposure	se.exposure	pval.exposure	samplesize.exposure	id.exposure	exposure	mr_keep.exposure	pval_origin.exposure	data_source.exposure	R2	F	action	SNP_index	mr_keep
1	rs1001817	T	C	T	C	-0.00775426	-0.000166327	0.492788	0.494353	FALSE	FALSE	FALSE	ukb-b-20386	3	183995341	0.000141212	463010	0.24	Diagnoses - main ICD10: R07.2 Precordial pain || id:ukb-b-20386	Diagnoses - main ICD10: R07.2 Precordial pain	Diagnoses - main ICD10: R07.2 Precordial pain || ||	TRUE	igd	NA	NA	NA	NA	NA	NA	NA	3	183995341	0.00121418	1.7e-10	452633	ebi-a-GCST011494	Daytime nap || id:ebi-a-GCST011494	TRUE	reported	igd	3.00580191481848e-05	13.605600222454	2	1	TRUE
2	rs10149986	G	T	G	T	0.0109384	0.000234121	0.185198	0.185611	FALSE	FALSE	FALSE	ukb-b-20386	14	29723729	0.000181666	463010	0.2	Diagnoses - main ICD10: R07.2 Precordial pain || id:ukb-b-20386	Diagnoses - main ICD10: R07.2 Precordial pain	Diagnoses - main ICD10: R07.2 Precordial pain || ||	TRUE	igd	TRUE	rs10149986	rs10142183	G	T	C	G	14	29721044	0.00156608	4.40048e-12	452633	ebi-a-GCST011494	Daytime nap || id:ebi-a-GCST011494	TRUE	reported	igd	3.61098742395318e-05	16.3450387042056	2	1	TRUE
3	rs10152428	C	G	C	G	0.00780688	-0.000186247	0.729765	0.729815	FALSE	TRUE	FALSE	ukb-b-20386	15	93510243	0.000159192	463010	0.24	Diagnoses - main ICD10: R07.2 Precordial pain || id:ukb-b-20386	Diagnoses - main ICD10: R07.2 Precordial pain	Diagnoses - main ICD10: R07.2 Precordial pain || ||	TRUE	igd	NA	NA	NA	NA	NA	NA	NA	15	93510243	0.00136996	1.09999e-08	452633	ebi-a-GCST011494	Daytime nap || id:ebi-a-GCST011494	TRUE	reported	igd	2.40386254477302e-05	10.880888636638	2	1	TRUE
4	rs10772659	A	T	A	T	0.00731105	-1.9066e-05	0.442732	0.443237	FALSE	TRUE	TRUE	ukb-b-20386	12	13504828	0.000142678	463010	0.89	Diagnoses - main ICD10: R07.2 Precordial pain || id:ukb-b-20386	Diagnoses - main ICD10: R07.2 Precordial pain	Diagnoses - main ICD10: R07.2 Precordial pain || ||	TRUE	igd	NA	NA	NA	NA	NA	NA	NA	12	13504828	0.00122761	2.69998e-09	452633	ebi-a-GCST011494	Daytime nap || id:ebi-a-GCST011494	TRUE	reported	igd	2.63751247397645e-05	11.9385139658794	2	1	FALSE
5	rs10811438	C	G	C	G	-0.00721671	-0.000215978	0.39342	0.393327	FALSE	TRUE	FALSE	ukb-b-20386	9	20962282	0.000144439	463010	0.13	Diagnoses - main ICD10: R07.2 Precordial pain || id:ukb-b-20386	Diagnoses - main ICD10: R07.2 Precordial pain	Diagnoses - main ICD10: R07.2 Precordial pain || ||	TRUE	igd	NA	NA	NA	NA	NA	NA	NA	9	20962282	0.0012428	3.2e-09	452633	ebi-a-GCST011494	Daytime nap || id:ebi-a-GCST011494	TRUE	reported	igd	2.48572467790455e-05	11.2514401466705	2	1	TRUE
6	rs10835420	A	T	A	T	-0.00889802	-0.000203682	0.249174	0.248826	FALSE	TRUE	FALSE	ukb-b-20386	11	28866669	0.000163072	463010	0.21	Diagnoses - main ICD10: R07.2 Precordial pain || id:ukb-b-20386	Diagnoses - main ICD10: R07.2 Precordial pain	Diagnoses - main ICD10: R07.2 Precordial pain || ||	TRUE	igd	NA	NA	NA	NA	NA	NA	NA	11	28866669	0.00140206	1.7e-10	452633	ebi-a-GCST011494	Daytime nap || id:ebi-a-GCST011494	TRUE	reported	igd	2.96250285803787e-05	13.4096035712545	2	1	TRUE
7	rs10840017	G	A	G	A	-0.00894142	1.82175e-06	0.232631	0.233232	FALSE	FALSE	FALSE	ukb-b-20386	11	8335754	0.000172013	463010	0.99	Diagnoses - main ICD10: R07.2 Precordial pain || id:ukb-b-20386	Diagnoses - main ICD10: R07.2 Precordial pain	Diagnoses - main ICD10: R07.2 Precordial pain || ||	TRUE	igd	NA	NA	NA	NA	NA	NA	NA	11	8335754	0.00148101	2e-09	452633	ebi-a-GCST011494	Daytime nap || id:ebi-a-GCST011494	TRUE	reported	igd	2.85439994516435e-05	12.9202678119142	2	1	TRUE
8	rs10875606	A	C	A	C	-0.00737707	-0.000234512	0.684233	0.684555	FALSE	FALSE	FALSE	ukb-b-20386	5	143769614	0.000152154	463010	0.12	Diagnoses - main ICD10: R07.2 Precordial pain || id:ukb-b-20386	Diagnoses - main ICD10: R07.2 Precordial pain	Diagnoses - main ICD10: R07.2 Precordial pain || ||	TRUE	igd	NA	NA	NA	NA	NA	NA	NA	5	143769614	0.0013077	1.29999e-08	452633	ebi-a-GCST011494	Daytime nap || id:ebi-a-GCST011494	TRUE	reported	igd	2.35162767005378e-05	10.6444461569823	2	1	TRUE
9	rs10875622	A	G	A	G	0.0104621	0.000135959	0.575365	0.575891	FALSE	FALSE	FALSE	ukb-b-20386	5	146693062	0.000142973	463010	0.34	Diagnoses - main ICD10: R07.2 Precordial pain || id:ukb-b-20386	Diagnoses - main ICD10: R07.2 Precordial pain	Diagnoses - main ICD10: R07.2 Precordial pain || ||	TRUE	igd	NA	NA	NA	NA	NA	NA	NA	5	146693062	0.0012291	1.29987e-17	452633	ebi-a-GCST011494	Daytime nap || id:ebi-a-GCST011494	TRUE	reported	igd	5.34843788747229e-05	24.2099827503347	2	1	TRUE
10	rs11071755	A	G	A	G	-0.00711401	0.000117901	0.425078	0.424622	FALSE	FALSE	FALSE	ukb-b-20386	15	63793936	0.00014267	463010	0.41	Diagnoses - main ICD10: R07.2 Precordial pain || id:ukb-b-20386	Diagnoses - main ICD10: R07.2 Precordial pain	Diagnoses - main ICD10: R07.2 Precordial pain || ||	TRUE	igd	NA	NA	NA	NA	NA	NA	NA	15	63793936	0.00122819	5.19996e-09	452633	ebi-a-GCST011494	Daytime nap || id:ebi-a-GCST011494	TRUE	reported	igd	2.47363999724226e-05	11.1967384229176	2	1	TRUE
11	rs112520848	C	G	C	G	0.00702449	-1.10165e-05	0.385884	0.387977	FALSE	TRUE	FALSE	ukb-b-20386	17	64308310	0.000145349	463010	0.94	Diagnoses - main ICD10: R07.2 Precordial pain || id:ukb-b-20386	Diagnoses - main ICD10: R07.2 Precordial pain	Diagnoses - main ICD10: R07.2 Precordial pain || ||	TRUE	igd	NA	NA	NA	NA	NA	NA	NA	17	64308310	0.00125191	1.79999e-08	452633	ebi-a-GCST011494	Daytime nap || id:ebi-a-GCST011494	TRUE	reported	igd	2.33865832743868e-05	10.5857401383622	2	1	TRUE
12	rs11258652	A	C	A	C	-0.0104004	-4.61909e-05	0.236815	0.235881	FALSE	FALSE	FALSE	ukb-b-20386	10	13868855	0.00016639	463010	0.780001	Diagnoses - main ICD10: R07.2 Precordial pain || id:ukb-b-20386	Diagnoses - main ICD10: R07.2 Precordial pain	Diagnoses - main ICD10: R07.2 Precordial pain || ||	TRUE	igd	NA	NA	NA	NA	NA	NA	NA	10	13868855	0.00142918	3.69999e-13	452633	ebi-a-GCST011494	Daytime nap || id:ebi-a-GCST011494	TRUE	reported	igd	3.90993118831149e-05	17.6982526264654	2	1	TRUE
13	rs11615756	T	C	T	C	0.0182673	3.15938e-05	0.404611	0.403479	FALSE	FALSE	FALSE	ukb-b-20386	12	117942076	0.000144119	463010	0.83	Diagnoses - main ICD10: R07.2 Precordial pain || id:ukb-b-20386	Diagnoses - main ICD10: R07.2 Precordial pain	Diagnoses - main ICD10: R07.2 Precordial pain || ||	TRUE	igd	NA	NA	NA	NA	NA	NA	NA	12	117942076	0.00123883	1.39991e-49	452633	ebi-a-GCST011494	Daytime nap || id:ebi-a-GCST011494	TRUE	reported	igd	0.00016077451577149	72.7832315369721	2	1	TRUE
14	rs11682175	C	T	C	T	0.0069583	0.000164203	0.472864	0.473316	FALSE	FALSE	FALSE	ukb-b-20386	2	57987593	0.000141619	463010	0.25	Diagnoses - main ICD10: R07.2 Precordial pain || id:ukb-b-20386	Diagnoses - main ICD10: R07.2 Precordial pain	Diagnoses - main ICD10: R07.2 Precordial pain || ||	TRUE	igd	NA	NA	NA	NA	NA	NA	NA	2	57987593	0.0012166	1.09999e-08	452633	ebi-a-GCST011494	Daytime nap || id:ebi-a-GCST011494	TRUE	reported	igd	2.41376631363356e-05	10.9257183243711	2	1	TRUE
15	rs11860072	T	C	T	C	-0.00897773	-5.11923e-05	0.447209	0.477945	FALSE	FALSE	FALSE	ukb-b-20386	16	56198604	0.000141093	463010	0.719999	Diagnoses - main ICD10: R07.2 Precordial pain || id:ukb-b-20386	Diagnoses - main ICD10: R07.2 Precordial pain	Diagnoses - main ICD10: R07.2 Precordial pain || ||	TRUE	igd	TRUE	rs11860072	rs1190645	T	C	C	T	16	56193408	0.00123952	2.80027e-13	452633	ebi-a-GCST011494	Daytime nap || id:ebi-a-GCST011494	TRUE	reported	igd	3.9850573388991e-05	18.0383237211757	2	1	TRUE
16	rs12042846	C	T	C	T	0.00901497	0.000262641	0.178874	0.178562	FALSE	FALSE	FALSE	ukb-b-20386	1	98667103	0.000185302	463010	0.16	Diagnoses - main ICD10: R07.2 Precordial pain || id:ukb-b-20386	Diagnoses - main ICD10: R07.2 Precordial pain	Diagnoses - main ICD10: R07.2 Precordial pain || ||	TRUE	igd	NA	NA	NA	NA	NA	NA	NA	1	98667103	0.00159014	1.89998e-08	452633	ebi-a-GCST011494	Daytime nap || id:ebi-a-GCST011494	TRUE	reported	igd	2.38734722965207e-05	10.8061316189303	2	1	TRUE
17	rs12346996	C	T	C	T	-0.00796106	0.00011317	0.728071	0.728609	FALSE	FALSE	FALSE	ukb-b-20386	9	131840856	0.000158772	463010	0.48	Diagnoses - main ICD10: R07.2 Precordial pain || id:ukb-b-20386	Diagnoses - main ICD10: R07.2 Precordial pain	Diagnoses - main ICD10: R07.2 Precordial pain || ||	TRUE	igd	NA	NA	NA	NA	NA	NA	NA	9	131840856	0.00136459	5e-09	452633	ebi-a-GCST011494	Daytime nap || id:ebi-a-GCST011494	TRUE	reported	igd	2.50958002133073e-05	11.3594222201401	2	1	TRUE
18	rs12451365	C	T	C	T	0.010628	0.000315047	0.204638	0.204147	FALSE	FALSE	FALSE	ukb-b-20386	17	35595368	0.000174964	463010	0.0719996	Diagnoses - main ICD10: R07.2 Precordial pain || id:ukb-b-20386	Diagnoses - main ICD10: R07.2 Precordial pain	Diagnoses - main ICD10: R07.2 Precordial pain || ||	TRUE	igd	NA	NA	NA	NA	NA	NA	NA	17	35595368	0.00150388	1.50003e-12	452633	ebi-a-GCST011494	Daytime nap || id:ebi-a-GCST011494	TRUE	reported	igd	3.6769202266142e-05	16.6434927588778	2	1	TRUE
19	rs12657723	T	C	T	C	0.00818319	-7.47802e-05	0.321683	0.320656	FALSE	FALSE	FALSE	ukb-b-20386	5	62760828	0.000151147	463010	0.62	Diagnoses - main ICD10: R07.2 Precordial pain || id:ukb-b-20386	Diagnoses - main ICD10: R07.2 Precordial pain	Diagnoses - main ICD10: R07.2 Precordial pain || ||	TRUE	igd	NA	NA	NA	NA	NA	NA	NA	5	62760828	0.00129849	2e-10	452633	ebi-a-GCST011494	Daytime nap || id:ebi-a-GCST011494	TRUE	reported	igd	2.92237589693116e-05	13.2279658169232	2	1	TRUE
20	rs12992648	G	A	G	A	-0.00765323	5.6046e-05	0.282932	0.281506	FALSE	FALSE	FALSE	ukb-b-20386	2	206843819	0.000156978	463010	0.719999	Diagnoses - main ICD10: R07.2 Precordial pain || id:ukb-b-20386	Diagnoses - main ICD10: R07.2 Precordial pain	Diagnoses - main ICD10: R07.2 Precordial pain || ||	TRUE	igd	NA	NA	NA	NA	NA	NA	NA	2	206843819	0.00134659	2.39999e-08	452633	ebi-a-GCST011494	Daytime nap || id:ebi-a-GCST011494	TRUE	reported	igd	2.37663198550823e-05	10.7576287915725	2	1	TRUE
21	rs13033444	G	A	G	A	0.00974179	-6.22826e-05	0.282805	0.281916	FALSE	FALSE	FALSE	ukb-b-20386	2	23611438	0.000157325	463010	0.69	Diagnoses - main ICD10: R07.2 Precordial pain || id:ukb-b-20386	Diagnoses - main ICD10: R07.2 Precordial pain	Diagnoses - main ICD10: R07.2 Precordial pain || ||	TRUE	igd	NA	NA	NA	NA	NA	NA	NA	2	23611438	0.00135018	3.59998e-13	452633	ebi-a-GCST011494	Daytime nap || id:ebi-a-GCST011494	TRUE	reported	igd	3.84974407461645e-05	17.4258059513093	2	1	TRUE
22	rs13150944	G	A	G	A	0.00860076	-0.000127848	0.689386	0.687758	FALSE	FALSE	FALSE	ukb-b-20386	4	85408000	0.00015345	463010	0.4	Diagnoses - main ICD10: R07.2 Precordial pain || id:ukb-b-20386	Diagnoses - main ICD10: R07.2 Precordial pain	Diagnoses - main ICD10: R07.2 Precordial pain || ||	TRUE	igd	NA	NA	NA	NA	NA	NA	NA	4	85408000	0.0013218	6.79986e-11	452633	ebi-a-GCST011494	Daytime nap || id:ebi-a-GCST011494	TRUE	reported	igd	3.168014346818e-05	14.3398693072627	2	1	TRUE
23	rs13263535	T	G	T	G	-0.00687135	-3.80637e-05	0.468536	0.469898	FALSE	FALSE	FALSE	ukb-b-20386	8	1175131	0.00014137	463010	0.79	Diagnoses - main ICD10: R07.2 Precordial pain || id:ukb-b-20386	Diagnoses - main ICD10: R07.2 Precordial pain	Diagnoses - main ICD10: R07.2 Precordial pain || ||	TRUE	igd	NA	NA	NA	NA	NA	NA	NA	8	1175131	0.00121641	1.6e-08	452633	ebi-a-GCST011494	Daytime nap || id:ebi-a-GCST011494	TRUE	reported	igd	2.35142403959952e-05	10.6435244190716	2	1	TRUE
24	rs13284688	C	T	C	T	0.0150717	0.000199987	0.206572	0.207048	FALSE	FALSE	FALSE	ukb-b-20386	9	81727018	0.00017411	463010	0.25	Diagnoses - main ICD10: R07.2 Precordial pain || id:ukb-b-20386	Diagnoses - main ICD10: R07.2 Precordial pain	Diagnoses - main ICD10: R07.2 Precordial pain || ||	TRUE	igd	NA	NA	NA	NA	NA	NA	NA	9	81727018	0.00149894	1.69981e-23	452633	ebi-a-GCST011494	Daytime nap || id:ebi-a-GCST011494	TRUE	reported	igd	7.44617869889591e-05	33.7062229321917	2	1	TRUE
25	rs1546977	G	A	G	A	0.00827718	-0.000115549	0.439655	0.437618	FALSE	FALSE	FALSE	ukb-b-20386	6	84314423	0.000142197	463010	0.42	Diagnoses - main ICD10: R07.2 Precordial pain || id:ukb-b-20386	Diagnoses - main ICD10: R07.2 Precordial pain	Diagnoses - main ICD10: R07.2 Precordial pain || ||	TRUE	igd	NA	NA	NA	NA	NA	NA	NA	6	84314423	0.00122321	1e-11	452633	ebi-a-GCST011494	Daytime nap || id:ebi-a-GCST011494	TRUE	reported	igd	3.37568809944858e-05	15.2799266040791	2	1	TRUE
26	rs1601440	T	C	T	C	-0.00912653	2.45219e-05	0.721378	0.721369	FALSE	FALSE	FALSE	ukb-b-20386	3	84665393	0.000157771	463010	0.88	Diagnoses - main ICD10: R07.2 Precordial pain || id:ukb-b-20386	Diagnoses - main ICD10: R07.2 Precordial pain	Diagnoses - main ICD10: R07.2 Precordial pain || ||	TRUE	igd	NA	NA	NA	NA	NA	NA	NA	3	84665393	0.00135575	1.9002e-11	452633	ebi-a-GCST011494	Daytime nap || id:ebi-a-GCST011494	TRUE	reported	igd	3.34826378759936e-05	15.1557873201874	2	1	TRUE
27	rs17158413	A	G	A	G	0.00925014	0.000133995	0.237279	0.237372	FALSE	FALSE	FALSE	ukb-b-20386	15	83235408	0.000166088	463010	0.42	Diagnoses - main ICD10: R07.2 Precordial pain || id:ukb-b-20386	Diagnoses - main ICD10: R07.2 Precordial pain	Diagnoses - main ICD10: R07.2 Precordial pain || ||	TRUE	igd	NA	NA	NA	NA	NA	NA	NA	15	83235408	0.00142955	4.40048e-11	452633	ebi-a-GCST011494	Daytime nap || id:ebi-a-GCST011494	TRUE	reported	igd	3.09707423041657e-05	14.0187522310396	2	1	TRUE
28	rs17265513	C	T	C	T	0.00913188	7.57683e-05	0.199401	0.198214	FALSE	FALSE	FALSE	ukb-b-20386	20	39832628	0.00017687	463010	0.67	Diagnoses - main ICD10: R07.2 Precordial pain || id:ukb-b-20386	Diagnoses - main ICD10: R07.2 Precordial pain	Diagnoses - main ICD10: R07.2 Precordial pain || ||	TRUE	igd	NA	NA	NA	NA	NA	NA	NA	20	39832628	0.00151965	2e-09	452633	ebi-a-GCST011494	Daytime nap || id:ebi-a-GCST011494	TRUE	reported	igd	2.66251928874909e-05	12.051708560923	2	1	TRUE
29	rs174541	C	T	C	T	0.00988214	-5.34169e-05	0.360451	0.359081	FALSE	FALSE	FALSE	ukb-b-20386	11	61565908	0.000146916	463010	0.719999	Diagnoses - main ICD10: R07.2 Precordial pain || id:ukb-b-20386	Diagnoses - main ICD10: R07.2 Precordial pain	Diagnoses - main ICD10: R07.2 Precordial pain || ||	TRUE	igd	NA	NA	NA	NA	NA	NA	NA	11	61565908	0.00126293	4.40048e-15	452633	ebi-a-GCST011494	Daytime nap || id:ebi-a-GCST011494	TRUE	reported	igd	4.50248276503363e-05	20.3805503949683	2	1	TRUE
30	rs17502738	C	T	C	T	-0.00870459	-2.85028e-05	0.195889	0.196687	FALSE	FALSE	FALSE	ukb-b-20386	9	37441650	0.000177614	463010	0.87	Diagnoses - main ICD10: R07.2 Precordial pain || id:ukb-b-20386	Diagnoses - main ICD10: R07.2 Precordial pain	Diagnoses - main ICD10: R07.2 Precordial pain || ||	TRUE	igd	NA	NA	NA	NA	NA	NA	NA	9	37441650	0.00153004	2e-08	452633	ebi-a-GCST011494	Daytime nap || id:ebi-a-GCST011494	TRUE	reported	igd	2.38700147840805e-05	10.8045665668968	2	1	TRUE
31	rs1883048	C	T	C	T	0.00787143	0.000121003	0.523561	0.524839	FALSE	FALSE	FALSE	ukb-b-20386	21	47397586	0.000142028	463010	0.39	Diagnoses - main ICD10: R07.2 Precordial pain || id:ukb-b-20386	Diagnoses - main ICD10: R07.2 Precordial pain	Diagnoses - main ICD10: R07.2 Precordial pain || ||	TRUE	igd	NA	NA	NA	NA	NA	NA	NA	21	47397586	0.00122313	1.79999e-10	452633	ebi-a-GCST011494	Daytime nap || id:ebi-a-GCST011494	TRUE	reported	igd	3.09109152174742e-05	13.9916709611554	2	1	TRUE
32	rs1931175	G	C	G	C	0.00776325	-7.92885e-05	0.383828	0.382712	FALSE	TRUE	FALSE	ukb-b-20386	1	96928273	0.000145285	463010	0.59	Diagnoses - main ICD10: R07.2 Precordial pain || id:ukb-b-20386	Diagnoses - main ICD10: R07.2 Precordial pain	Diagnoses - main ICD10: R07.2 Precordial pain || ||	TRUE	igd	NA	NA	NA	NA	NA	NA	NA	1	96928273	0.00124756	4.60002e-10	452633	ebi-a-GCST011494	Daytime nap || id:ebi-a-GCST011494	TRUE	reported	igd	2.85072780659927e-05	12.9036456261023	2	1	TRUE
33	rs200435329	T	G	T	G	0.00986281	-0.000385307	0.237916	0.245766	FALSE	FALSE	FALSE	ukb-b-20386	1	174326318	0.000163835	463010	0.0189998	Diagnoses - main ICD10: R07.2 Precordial pain || id:ukb-b-20386	Diagnoses - main ICD10: R07.2 Precordial pain	Diagnoses - main ICD10: R07.2 Precordial pain || ||	TRUE	igd	TRUE	rs200435329	rs6684688	T	G	C	T	1	174316633	0.0014379	9.8992e-12	452633	ebi-a-GCST011494	Daytime nap || id:ebi-a-GCST011494	TRUE	reported	igd	3.52742527644064e-05	15.9667835193637	2	1	TRUE
34	rs2033103	T	C	T	C	0.00725728	5.19753e-05	0.452115	0.450435	FALSE	FALSE	FALSE	ukb-b-20386	18	36097882	0.000141825	463010	0.709999	Diagnoses - main ICD10: R07.2 Precordial pain || id:ukb-b-20386	Diagnoses - main ICD10: R07.2 Precordial pain	Diagnoses - main ICD10: R07.2 Precordial pain || ||	TRUE	igd	NA	NA	NA	NA	NA	NA	NA	18	36097882	0.00122022	2.59998e-09	452633	ebi-a-GCST011494	Daytime nap || id:ebi-a-GCST011494	TRUE	reported	igd	2.60925233533668e-05	11.8105931061342	2	1	TRUE
35	rs2059639	T	C	T	C	-0.0066823	0.000294863	0.520557	0.521705	FALSE	FALSE	FALSE	ukb-b-20386	8	67382165	0.000141323	463010	0.0369999	Diagnoses - main ICD10: R07.2 Precordial pain || id:ukb-b-20386	Diagnoses - main ICD10: R07.2 Precordial pain	Diagnoses - main ICD10: R07.2 Precordial pain || ||	TRUE	igd	TRUE	rs2059639	rs2719006	C	T	C	T	8	67381858	0.0012172	2.39999e-08	452633	ebi-a-GCST011494	Daytime nap || id:ebi-a-GCST011494	TRUE	reported	igd	2.22888266875687e-05	10.0888387808	2	1	TRUE
36	rs2099810	G	A	G	A	-0.00769192	3.16433e-05	0.49693	0.496329	FALSE	FALSE	FALSE	ukb-b-20386	5	112030173	0.000141214	463010	0.82	Diagnoses - main ICD10: R07.2 Precordial pain || id:ukb-b-20386	Diagnoses - main ICD10: R07.2 Precordial pain	Diagnoses - main ICD10: R07.2 Precordial pain || ||	TRUE	igd	NA	NA	NA	NA	NA	NA	NA	5	112030173	0.00121447	2.80001e-10	452633	ebi-a-GCST011494	Daytime nap || id:ebi-a-GCST011494	TRUE	reported	igd	2.95817013828457e-05	13.3899911773393	2	1	TRUE
37	rs2143792	A	G	A	G	-0.00713406	5.17409e-05	0.432469	0.43114	FALSE	FALSE	FALSE	ukb-b-20386	6	62182204	0.000143511	463010	0.719999	Diagnoses - main ICD10: R07.2 Precordial pain || id:ukb-b-20386	Diagnoses - main ICD10: R07.2 Precordial pain	Diagnoses - main ICD10: R07.2 Precordial pain || ||	TRUE	igd	NA	NA	NA	NA	NA	NA	NA	6	62182204	0.00123401	9.09997e-09	452633	ebi-a-GCST011494	Daytime nap || id:ebi-a-GCST011494	TRUE	reported	igd	2.49832009792912e-05	11.3084537638307	2	1	TRUE
38	rs2202323	C	G	C	G	-0.00758702	0.000111396	0.634126	0.634199	FALSE	TRUE	FALSE	ukb-b-20386	2	49408317	0.000146431	463010	0.450001	Diagnoses - main ICD10: R07.2 Precordial pain || id:ukb-b-20386	Diagnoses - main ICD10: R07.2 Precordial pain	Diagnoses - main ICD10: R07.2 Precordial pain || ||	TRUE	igd	NA	NA	NA	NA	NA	NA	NA	2	49408317	0.0012578	1.2e-09	452633	ebi-a-GCST011494	Daytime nap || id:ebi-a-GCST011494	TRUE	reported	igd	2.67103489697917e-05	12.0902548994733	2	1	TRUE
39	rs224111	A	G	A	G	-0.00798411	5.33442e-05	0.387694	0.388787	FALSE	FALSE	FALSE	ukb-b-20386	10	64552010	0.000145023	463010	0.709999	Diagnoses - main ICD10: R07.2 Precordial pain || id:ukb-b-20386	Diagnoses - main ICD10: R07.2 Precordial pain	Diagnoses - main ICD10: R07.2 Precordial pain || ||	TRUE	igd	NA	NA	NA	NA	NA	NA	NA	10	64552010	0.00124912	1.6e-10	452633	ebi-a-GCST011494	Daytime nap || id:ebi-a-GCST011494	TRUE	reported	igd	3.02649955334444e-05	13.6992898022432	2	1	TRUE
40	rs2250377	G	A	G	A	-0.0131561	-2.0002e-05	0.661117	0.663481	FALSE	FALSE	FALSE	ukb-b-20386	1	201860626	0.000149048	463010	0.89	Diagnoses - main ICD10: R07.2 Precordial pain || id:ukb-b-20386	Diagnoses - main ICD10: R07.2 Precordial pain	Diagnoses - main ICD10: R07.2 Precordial pain || ||	TRUE	igd	NA	NA	NA	NA	NA	NA	NA	1	201860626	0.00127975	1.39991e-24	452633	ebi-a-GCST011494	Daytime nap || id:ebi-a-GCST011494	TRUE	reported	igd	7.75554702248204e-05	35.1067327624981	2	1	TRUE
41	rs2284015	G	C	G	C	0.00771167	-0.000144194	0.259172	0.258453	FALSE	TRUE	FALSE	ukb-b-20386	22	37096573	0.000161187	463010	0.37	Diagnoses - main ICD10: R07.2 Precordial pain || id:ukb-b-20386	Diagnoses - main ICD10: R07.2 Precordial pain	Diagnoses - main ICD10: R07.2 Precordial pain || ||	TRUE	igd	NA	NA	NA	NA	NA	NA	NA	22	37096573	0.00138662	4.09996e-08	452633	ebi-a-GCST011494	Daytime nap || id:ebi-a-GCST011494	TRUE	reported	igd	2.283664695103e-05	10.3368104041815	2	1	TRUE
42	rs2370926	C	T	C	T	-0.00813213	0.000150829	0.366474	0.367334	FALSE	FALSE	FALSE	ukb-b-20386	14	79602542	0.000146748	463010	0.3	Diagnoses - main ICD10: R07.2 Precordial pain || id:ukb-b-20386	Diagnoses - main ICD10: R07.2 Precordial pain	Diagnoses - main ICD10: R07.2 Precordial pain || ||	TRUE	igd	NA	NA	NA	NA	NA	NA	NA	14	79602542	0.00126359	1.7e-10	452633	ebi-a-GCST011494	Daytime nap || id:ebi-a-GCST011494	TRUE	reported	igd	3.07076252905123e-05	13.8996499681127	2	1	TRUE
43	rs2431108	C	T	C	T	0.0129827	-0.000130369	0.328723	0.328433	FALSE	FALSE	FALSE	ukb-b-20386	5	103947968	0.00015007	463010	0.39	Diagnoses - main ICD10: R07.2 Precordial pain || id:ukb-b-20386	Diagnoses - main ICD10: R07.2 Precordial pain	Diagnoses - main ICD10: R07.2 Precordial pain || ||	TRUE	igd	NA	NA	NA	NA	NA	NA	NA	5	103947968	0.00129028	7.70016e-24	452633	ebi-a-GCST011494	Daytime nap || id:ebi-a-GCST011494	TRUE	reported	igd	7.43861185541002e-05	33.6719679542611	2	1	TRUE
44	rs253666	A	G	A	G	0.0081271	4.48527e-05	0.764938	0.764582	FALSE	FALSE	FALSE	ukb-b-20386	3	138115770	0.000166471	463010	0.79	Diagnoses - main ICD10: R07.2 Precordial pain || id:ukb-b-20386	Diagnoses - main ICD10: R07.2 Precordial pain	Diagnoses - main ICD10: R07.2 Precordial pain || ||	TRUE	igd	NA	NA	NA	NA	NA	NA	NA	3	138115770	0.0014309	1.79999e-08	452633	ebi-a-GCST011494	Daytime nap || id:ebi-a-GCST011494	TRUE	reported	igd	2.37525294801848e-05	10.7513865437714	2	1	TRUE
45	rs2653349	G	A	G	A	-0.0165942	7.41749e-05	0.785223	0.787172	FALSE	FALSE	FALSE	ukb-b-20386	6	55142337	0.000172325	463010	0.67	Diagnoses - main ICD10: R07.2 Precordial pain || id:ukb-b-20386	Diagnoses - main ICD10: R07.2 Precordial pain	Diagnoses - main ICD10: R07.2 Precordial pain || ||	TRUE	igd	NA	NA	NA	NA	NA	NA	NA	6	55142337	0.00147827	3.40017e-29	452633	ebi-a-GCST011494	Daytime nap || id:ebi-a-GCST011494	TRUE	reported	igd	9.2880259420535e-05	42.0443897956076	2	1	TRUE
46	rs2699869	C	A	C	A	-0.00678084	-3.76728e-05	0.545872	0.546023	FALSE	FALSE	FALSE	ukb-b-20386	3	133032892	0.000141731	463010	0.79	Diagnoses - main ICD10: R07.2 Precordial pain || id:ukb-b-20386	Diagnoses - main ICD10: R07.2 Precordial pain	Diagnoses - main ICD10: R07.2 Precordial pain || ||	TRUE	igd	NA	NA	NA	NA	NA	NA	NA	3	133032892	0.00121774	3.09999e-08	452633	ebi-a-GCST011494	Daytime nap || id:ebi-a-GCST011494	TRUE	reported	igd	2.27963904862154e-05	10.3185882487332	2	1	TRUE
47	rs2769916	A	G	A	G	0.00875328	-6.33256e-05	0.688617	0.688785	FALSE	FALSE	FALSE	ukb-b-20386	13	107820389	0.0001527	463010	0.68	Diagnoses - main ICD10: R07.2 Precordial pain || id:ukb-b-20386	Diagnoses - main ICD10: R07.2 Precordial pain	Diagnoses - main ICD10: R07.2 Precordial pain || ||	TRUE	igd	NA	NA	NA	NA	NA	NA	NA	13	107820389	0.00131344	1.69981e-11	452633	ebi-a-GCST011494	Daytime nap || id:ebi-a-GCST011494	TRUE	reported	igd	3.28582383781225e-05	14.8731460007047	2	1	TRUE
48	rs2786547	T	C	T	C	-0.0107673	9.10493e-05	0.176896	0.177289	FALSE	FALSE	FALSE	ukb-b-20386	1	33342304	0.000184649	463010	0.62	Diagnoses - main ICD10: R07.2 Precordial pain || id:ukb-b-20386	Diagnoses - main ICD10: R07.2 Precordial pain	Diagnoses - main ICD10: R07.2 Precordial pain || ||	TRUE	igd	NA	NA	NA	NA	NA	NA	NA	1	33342304	0.00158775	1e-11	452633	ebi-a-GCST011494	Daytime nap || id:ebi-a-GCST011494	TRUE	reported	igd	3.37610812993541e-05	15.2818279206428	2	1	TRUE
49	rs285815	A	T	A	T	-0.00753009	-1.79276e-05	0.544465	0.54617	FALSE	TRUE	TRUE	ukb-b-20386	8	106108303	0.000141834	463010	0.9	Diagnoses - main ICD10: R07.2 Precordial pain || id:ukb-b-20386	Diagnoses - main ICD10: R07.2 Precordial pain	Diagnoses - main ICD10: R07.2 Precordial pain || ||	TRUE	igd	NA	NA	NA	NA	NA	NA	NA	8	106108303	0.00121983	5.80003e-10	452633	ebi-a-GCST011494	Daytime nap || id:ebi-a-GCST011494	TRUE	reported	igd	2.81269115376369e-05	12.731470193128	2	1	FALSE
50	rs2943023	T	C	T	C	-0.00710422	2.1246e-05	0.419803	0.420801	FALSE	FALSE	FALSE	ukb-b-20386	5	89597733	0.000142942	463010	0.88	Diagnoses - main ICD10: R07.2 Precordial pain || id:ukb-b-20386	Diagnoses - main ICD10: R07.2 Precordial pain	Diagnoses - main ICD10: R07.2 Precordial pain || ||	TRUE	igd	NA	NA	NA	NA	NA	NA	NA	5	89597733	0.00123055	7.39997e-09	452633	ebi-a-GCST011494	Daytime nap || id:ebi-a-GCST011494	TRUE	reported	igd	2.45857701065449e-05	11.1285553131981	2	1	TRUE
51	rs295278	A	G	A	G	-0.00787804	0.000233582	0.394519	0.395805	FALSE	FALSE	FALSE	ukb-b-20386	9	86424198	0.000144124	463010	0.11	Diagnoses - main ICD10: R07.2 Precordial pain || id:ukb-b-20386	Diagnoses - main ICD10: R07.2 Precordial pain	Diagnoses - main ICD10: R07.2 Precordial pain || ||	TRUE	igd	TRUE	rs295278	rs295282	A	G	T	C	9	86420144	0.00124238	2.19999e-10	452633	ebi-a-GCST011494	Daytime nap || id:ebi-a-GCST011494	TRUE	reported	igd	2.96506898424722e-05	13.4212193425001	2	1	TRUE
52	rs35011311	T	G	T	G	-0.009082	-0.000210202	0.265581	0.264967	FALSE	FALSE	FALSE	ukb-b-20386	12	38616581	0.000160831	463010	0.19	Diagnoses - main ICD10: R07.2 Precordial pain || id:ukb-b-20386	Diagnoses - main ICD10: R07.2 Precordial pain	Diagnoses - main ICD10: R07.2 Precordial pain || ||	TRUE	igd	NA	NA	NA	NA	NA	NA	NA	12	38616581	0.00138249	4.40048e-11	452633	ebi-a-GCST011494	Daytime nap || id:ebi-a-GCST011494	TRUE	reported	igd	3.21761365631838e-05	14.5643854943871	2	1	TRUE
53	rs351776	C	A	C	A	0.00755367	0.000192508	0.549518	0.547998	FALSE	FALSE	FALSE	ukb-b-20386	8	28191306	0.000141747	463010	0.17	Diagnoses - main ICD10: R07.2 Precordial pain || id:ukb-b-20386	Diagnoses - main ICD10: R07.2 Precordial pain	Diagnoses - main ICD10: R07.2 Precordial pain || ||	TRUE	igd	NA	NA	NA	NA	NA	NA	NA	8	28191306	0.00122072	8.40001e-10	452633	ebi-a-GCST011494	Daytime nap || id:ebi-a-GCST011494	TRUE	reported	igd	2.82491494547494e-05	12.786801983133	2	1	TRUE
54	rs378421	A	G	A	G	0.00697888	-0.000107095	0.41729	0.415198	FALSE	FALSE	FALSE	ukb-b-20386	16	28754684	0.000143954	463010	0.46	Diagnoses - main ICD10: R07.2 Precordial pain || id:ukb-b-20386	Diagnoses - main ICD10: R07.2 Precordial pain	Diagnoses - main ICD10: R07.2 Precordial pain || ||	TRUE	igd	NA	NA	NA	NA	NA	NA	NA	16	28754684	0.0012384	2.39999e-08	452633	ebi-a-GCST011494	Daytime nap || id:ebi-a-GCST011494	TRUE	reported	igd	2.36860098632365e-05	10.7212762746622	2	1	TRUE
55	rs3799380	C	T	C	T	-0.00890214	0.000341556	0.200274	0.200177	FALSE	FALSE	FALSE	ukb-b-20386	6	26467182	0.000176026	463010	0.0519996	Diagnoses - main ICD10: R07.2 Precordial pain || id:ukb-b-20386	Diagnoses - main ICD10: R07.2 Precordial pain	Diagnoses - main ICD10: R07.2 Precordial pain || ||	TRUE	igd	NA	NA	NA	NA	NA	NA	NA	6	26467182	0.00151371	1.29999e-08	452633	ebi-a-GCST011494	Daytime nap || id:ebi-a-GCST011494	TRUE	reported	igd	2.53854357803672e-05	11.4905268747354	2	1	TRUE
56	rs3810484	G	A	G	A	-0.00684147	7.13973e-05	0.443696	0.44305	FALSE	FALSE	FALSE	ukb-b-20386	20	62194103	0.000141977	463010	0.62	Diagnoses - main ICD10: R07.2 Precordial pain || id:ukb-b-20386	Diagnoses - main ICD10: R07.2 Precordial pain	Diagnoses - main ICD10: R07.2 Precordial pain || ||	TRUE	igd	NA	NA	NA	NA	NA	NA	NA	20	62194103	0.001222	2.19999e-08	452633	ebi-a-GCST011494	Daytime nap || id:ebi-a-GCST011494	TRUE	reported	igd	2.31060945233442e-05	10.4587763316704	2	1	TRUE
57	rs385199	C	A	C	A	-0.0209131	5.94049e-06	0.227862	0.224839	FALSE	FALSE	FALSE	ukb-b-20386	17	43705518	0.00016873	463010	0.97	Diagnoses - main ICD10: R07.2 Precordial pain || id:ukb-b-20386	Diagnoses - main ICD10: R07.2 Precordial pain	Diagnoses - main ICD10: R07.2 Precordial pain || ||	TRUE	igd	TRUE	rs385199	rs376120	C	A	G	A	17	43686419	0.0014497	7.50067e-47	452633	ebi-a-GCST011494	Daytime nap || id:ebi-a-GCST011494	TRUE	reported	igd	0.000153898240714432	69.6698366581065	2	1	TRUE
58	rs3935190	A	G	A	G	0.00801432	-0.000163927	0.536252	0.53682	FALSE	FALSE	FALSE	ukb-b-20386	17	79084367	0.000142236	463010	0.25	Diagnoses - main ICD10: R07.2 Precordial pain || id:ukb-b-20386	Diagnoses - main ICD10: R07.2 Precordial pain	Diagnoses - main ICD10: R07.2 Precordial pain || ||	TRUE	igd	NA	NA	NA	NA	NA	NA	NA	17	79084367	0.00122354	5.40008e-11	452633	ebi-a-GCST011494	Daytime nap || id:ebi-a-GCST011494	TRUE	reported	igd	3.19458412092523e-05	14.4601399937212	2	1	TRUE
59	rs4511908	G	T	G	T	0.00726347	0.000117887	0.580907	0.635339	FALSE	FALSE	FALSE	ukb-b-20386	3	82771304	0.000146461	463010	0.42	Diagnoses - main ICD10: R07.2 Precordial pain || id:ukb-b-20386	Diagnoses - main ICD10: R07.2 Precordial pain	Diagnoses - main ICD10: R07.2 Precordial pain || ||	TRUE	igd	TRUE	rs4511908	rs74916699	T	G	G	T	3	82770852	0.00128337	1.40001e-08	452633	ebi-a-GCST011494	Daytime nap || id:ebi-a-GCST011494	TRUE	reported	igd	2.56882965824934e-05	11.627618064132	2	1	TRUE
60	rs4604518	A	G	A	G	-0.00691205	-7.92909e-05	0.453526	0.453178	FALSE	FALSE	FALSE	ukb-b-20386	9	120555845	0.000141933	463010	0.58	Diagnoses - main ICD10: R07.2 Precordial pain || id:ukb-b-20386	Diagnoses - main ICD10: R07.2 Precordial pain	Diagnoses - main ICD10: R07.2 Precordial pain || ||	TRUE	igd	NA	NA	NA	NA	NA	NA	NA	9	120555845	0.00122091	1.40001e-08	452633	ebi-a-GCST011494	Daytime nap || id:ebi-a-GCST011494	TRUE	reported	igd	2.36818393894637e-05	10.7193884995291	2	1	TRUE
61	rs4653052	A	C	A	C	0.00703973	-0.000127149	0.659857	0.660612	FALSE	FALSE	FALSE	ukb-b-20386	1	34992037	0.000149158	463010	0.39	Diagnoses - main ICD10: R07.2 Precordial pain || id:ukb-b-20386	Diagnoses - main ICD10: R07.2 Precordial pain	Diagnoses - main ICD10: R07.2 Precordial pain || ||	TRUE	igd	NA	NA	NA	NA	NA	NA	NA	1	34992037	0.00128049	3.40001e-08	452633	ebi-a-GCST011494	Daytime nap || id:ebi-a-GCST011494	TRUE	reported	igd	2.22460734575389e-05	10.0694864816953	2	1	TRUE
62	rs467897	A	G	A	G	-0.00955698	0.00023737	0.677609	0.680138	FALSE	FALSE	FALSE	ukb-b-20386	5	102155610	0.000151561	463010	0.12	Diagnoses - main ICD10: R07.2 Precordial pain || id:ukb-b-20386	Diagnoses - main ICD10: R07.2 Precordial pain	Diagnoses - main ICD10: R07.2 Precordial pain || ||	TRUE	igd	NA	NA	NA	NA	NA	NA	NA	5	102155610	0.00130107	2.60016e-13	452633	ebi-a-GCST011494	Daytime nap || id:ebi-a-GCST011494	TRUE	reported	igd	3.99055614054324e-05	18.0632149872371	2	1	TRUE
63	rs4692709	T	C	T	C	-0.00723975	0.000376774	0.545402	0.546717	FALSE	FALSE	FALSE	ukb-b-20386	4	170228549	0.000142465	463010	0.00819993	Diagnoses - main ICD10: R07.2 Precordial pain || id:ukb-b-20386	Diagnoses - main ICD10: R07.2 Precordial pain	Diagnoses - main ICD10: R07.2 Precordial pain || ||	TRUE	igd	NA	NA	NA	NA	NA	NA	NA	4	170228549	0.00122517	2.39999e-09	452633	ebi-a-GCST011494	Daytime nap || id:ebi-a-GCST011494	TRUE	reported	igd	2.59909037957819e-05	11.7645945484337	2	1	TRUE
64	rs528301822	T	A	T	A	0.00803435	7.39085e-05	0.286618	0.285047	FALSE	TRUE	FALSE	ukb-b-20386	16	69404241	0.000156254	463010	0.64	Diagnoses - main ICD10: R07.2 Precordial pain || id:ukb-b-20386	Diagnoses - main ICD10: R07.2 Precordial pain	Diagnoses - main ICD10: R07.2 Precordial pain || ||	TRUE	igd	TRUE	rs528301822	rs12325060	T	A	A	G	16	69403012	0.00134223	2.80001e-09	452633	ebi-a-GCST011494	Daytime nap || id:ebi-a-GCST011494	TRUE	reported	igd	2.63971534985895e-05	11.948485391223	2	1	TRUE
65	rs60920123	A	G	A	G	-0.00763778	6.88798e-05	0.433192	0.432914	FALSE	FALSE	FALSE	ukb-b-20386	16	10134637	0.000142615	463010	0.630001	Diagnoses - main ICD10: R07.2 Precordial pain || id:ukb-b-20386	Diagnoses - main ICD10: R07.2 Precordial pain	Diagnoses - main ICD10: R07.2 Precordial pain || ||	TRUE	igd	NA	NA	NA	NA	NA	NA	NA	16	10134637	0.00122697	4.49997e-10	452633	ebi-a-GCST011494	Daytime nap || id:ebi-a-GCST011494	TRUE	reported	igd	2.86471013192257e-05	12.9669375823972	2	1	TRUE
66	rs614987	C	A	C	A	0.0110217	-9.27243e-05	0.614205	0.613547	FALSE	FALSE	FALSE	ukb-b-20386	6	124920871	0.000145171	463010	0.52	Diagnoses - main ICD10: R07.2 Precordial pain || id:ukb-b-20386	Diagnoses - main ICD10: R07.2 Precordial pain	Diagnoses - main ICD10: R07.2 Precordial pain || ||	TRUE	igd	NA	NA	NA	NA	NA	NA	NA	6	124920871	0.00124925	7.50067e-19	452633	ebi-a-GCST011494	Daytime nap || id:ebi-a-GCST011494	TRUE	reported	igd	5.75701166632413e-05	26.0595197249903	2	1	TRUE
67	rs6452787	G	A	G	A	-0.00772931	-0.000138558	0.463847	0.466942	FALSE	FALSE	FALSE	ukb-b-20386	5	87712831	0.000141383	463010	0.33	Diagnoses - main ICD10: R07.2 Precordial pain || id:ukb-b-20386	Diagnoses - main ICD10: R07.2 Precordial pain	Diagnoses - main ICD10: R07.2 Precordial pain || ||	TRUE	igd	NA	NA	NA	NA	NA	NA	NA	5	87712831	0.0012169	2e-10	452633	ebi-a-GCST011494	Daytime nap || id:ebi-a-GCST011494	TRUE	reported	igd	2.97149456320257e-05	13.4503052314581	2	1	TRUE
68	rs6665690	C	A	C	A	-0.00923907	2.05065e-05	0.170043	0.170648	FALSE	FALSE	FALSE	ukb-b-20386	1	162836235	0.00018774	463010	0.91	Diagnoses - main ICD10: R07.2 Precordial pain || id:ukb-b-20386	Diagnoses - main ICD10: R07.2 Precordial pain	Diagnoses - main ICD10: R07.2 Precordial pain || ||	TRUE	igd	NA	NA	NA	NA	NA	NA	NA	1	162836235	0.00161461	5.99998e-09	452633	ebi-a-GCST011494	Daytime nap || id:ebi-a-GCST011494	TRUE	reported	igd	2.4093553703457e-05	10.9057520646725	2	1	TRUE
69	rs6919087	G	T	G	T	-0.0107806	-0.000194242	0.3124	0.311972	FALSE	FALSE	FALSE	ukb-b-20386	6	37699156	0.000152515	463010	0.2	Diagnoses - main ICD10: R07.2 Precordial pain || id:ukb-b-20386	Diagnoses - main ICD10: R07.2 Precordial pain	Diagnoses - main ICD10: R07.2 Precordial pain || ||	TRUE	igd	NA	NA	NA	NA	NA	NA	NA	6	37699156	0.0013114	1e-16	452633	ebi-a-GCST011494	Daytime nap || id:ebi-a-GCST011494	TRUE	reported	igd	4.99301365425338e-05	22.601056107201	2	1	TRUE
70	rs7422655	T	C	T	C	-0.00783348	4.15207e-06	0.736885	0.73629	FALSE	FALSE	FALSE	ukb-b-20386	2	208941004	0.000160379	463010	0.98	Diagnoses - main ICD10: R07.2 Precordial pain || id:ukb-b-20386	Diagnoses - main ICD10: R07.2 Precordial pain	Diagnoses - main ICD10: R07.2 Precordial pain || ||	TRUE	igd	NA	NA	NA	NA	NA	NA	NA	2	208941004	0.00137827	1.09999e-08	452633	ebi-a-GCST011494	Daytime nap || id:ebi-a-GCST011494	TRUE	reported	igd	2.37949500408007e-05	10.7705883175286	2	1	TRUE
71	rs7423968	G	A	G	A	-0.00767586	-0.000193146	0.428827	0.428905	FALSE	FALSE	FALSE	ukb-b-20386	2	59467016	0.000143458	463010	0.18	Diagnoses - main ICD10: R07.2 Precordial pain || id:ukb-b-20386	Diagnoses - main ICD10: R07.2 Precordial pain	Diagnoses - main ICD10: R07.2 Precordial pain || ||	TRUE	igd	NA	NA	NA	NA	NA	NA	NA	2	59467016	0.00123216	4.79999e-10	452633	ebi-a-GCST011494	Daytime nap || id:ebi-a-GCST011494	TRUE	reported	igd	2.88624954320528e-05	13.0644372421657	2	1	TRUE
72	rs76257331	A	G	A	G	0.00867666	-0.000192536	0.198266	0.198096	FALSE	FALSE	FALSE	ukb-b-20386	7	106916279	0.000176981	463010	0.28	Diagnoses - main ICD10: R07.2 Precordial pain || id:ukb-b-20386	Diagnoses - main ICD10: R07.2 Precordial pain	Diagnoses - main ICD10: R07.2 Precordial pain || ||	TRUE	igd	NA	NA	NA	NA	NA	NA	NA	7	106916279	0.0015218	1.2e-08	452633	ebi-a-GCST011494	Daytime nap || id:ebi-a-GCST011494	TRUE	reported	igd	2.39339126386216e-05	10.8334900993375	2	1	TRUE
73	rs7697461	T	A	T	A	0.0082009	-1.4772e-05	0.742036	0.74908	FALSE	TRUE	FALSE	ukb-b-20386	4	79568125	0.000162644	463010	0.93	Diagnoses - main ICD10: R07.2 Precordial pain || id:ukb-b-20386	Diagnoses - main ICD10: R07.2 Precordial pain	Diagnoses - main ICD10: R07.2 Precordial pain || ||	TRUE	igd	TRUE	rs7697461	rs7669866	A	T	T	C	4	79565819	0.00139778	5.99998e-09	452633	ebi-a-GCST011494	Daytime nap || id:ebi-a-GCST011494	TRUE	reported	igd	2.57476209126173e-05	11.6544714762124	2	1	TRUE
74	rs77154532	G	A	G	A	-0.00769324	-2.79605e-06	0.358326	0.359499	FALSE	FALSE	FALSE	ukb-b-20386	3	19377311	0.00014769	463010	0.98	Diagnoses - main ICD10: R07.2 Precordial pain || id:ukb-b-20386	Diagnoses - main ICD10: R07.2 Precordial pain	Diagnoses - main ICD10: R07.2 Precordial pain || ||	TRUE	igd	NA	NA	NA	NA	NA	NA	NA	3	19377311	0.0012705	1.40001e-09	452633	ebi-a-GCST011494	Daytime nap || id:ebi-a-GCST011494	TRUE	reported	igd	2.72170669543812e-05	12.3196235366472	2	1	TRUE
75	rs7814873	T	C	T	C	-0.00720972	-0.000169501	0.617006	0.616094	FALSE	FALSE	FALSE	ukb-b-20386	8	142213997	0.000146847	463010	0.25	Diagnoses - main ICD10: R07.2 Precordial pain || id:ukb-b-20386	Diagnoses - main ICD10: R07.2 Precordial pain	Diagnoses - main ICD10: R07.2 Precordial pain || ||	TRUE	igd	NA	NA	NA	NA	NA	NA	NA	8	142213997	0.00126385	1.5e-08	452633	ebi-a-GCST011494	Daytime nap || id:ebi-a-GCST011494	TRUE	reported	igd	2.45667751249084e-05	11.1199571730497	2	1	TRUE
76	rs785145	G	T	G	T	0.0069889	0.000144832	0.431455	0.431522	FALSE	FALSE	FALSE	ukb-b-20386	6	114650655	0.00014248	463010	0.31	Diagnoses - main ICD10: R07.2 Precordial pain || id:ukb-b-20386	Diagnoses - main ICD10: R07.2 Precordial pain	Diagnoses - main ICD10: R07.2 Precordial pain || ||	TRUE	igd	NA	NA	NA	NA	NA	NA	NA	6	114650655	0.00122527	1e-08	452633	ebi-a-GCST011494	Daytime nap || id:ebi-a-GCST011494	TRUE	reported	igd	2.39633758467775e-05	10.8468266994877	2	1	TRUE
77	rs7932966	T	A	T	A	-0.00872023	8.0637e-05	0.763358	0.763942	FALSE	TRUE	FALSE	ukb-b-20386	11	92792866	0.000166073	463010	0.630001	Diagnoses - main ICD10: R07.2 Precordial pain || id:ukb-b-20386	Diagnoses - main ICD10: R07.2 Precordial pain	Diagnoses - main ICD10: R07.2 Precordial pain || ||	TRUE	igd	NA	NA	NA	NA	NA	NA	NA	11	92792866	0.00142689	1.09999e-09	452633	ebi-a-GCST011494	Daytime nap || id:ebi-a-GCST011494	TRUE	reported	igd	2.74729922579907e-05	12.4354695982866	2	1	TRUE
78	rs908442	T	A	T	A	-0.0102781	-0.000146726	0.408654	0.408462	FALSE	TRUE	FALSE	ukb-b-20386	2	236800163	0.000143817	463010	0.31	Diagnoses - main ICD10: R07.2 Precordial pain || id:ukb-b-20386	Diagnoses - main ICD10: R07.2 Precordial pain	Diagnoses - main ICD10: R07.2 Precordial pain || ||	TRUE	igd	NA	NA	NA	NA	NA	NA	NA	2	236800163	0.00123558	1.39991e-16	452633	ebi-a-GCST011494	Daytime nap || id:ebi-a-GCST011494	TRUE	reported	igd	5.1056741127953e-05	23.1110437680653	2	1	TRUE
79	rs910187	A	G	A	G	-0.00731754	0.000116902	0.373967	0.372993	FALSE	FALSE	FALSE	ukb-b-20386	20	45841052	0.000145984	463010	0.42	Diagnoses - main ICD10: R07.2 Precordial pain || id:ukb-b-20386	Diagnoses - main ICD10: R07.2 Precordial pain	Diagnoses - main ICD10: R07.2 Precordial pain || ||	TRUE	igd	NA	NA	NA	NA	NA	NA	NA	20	45841052	0.00125594	4.90004e-09	452633	ebi-a-GCST011494	Daytime nap || id:ebi-a-GCST011494	TRUE	reported	igd	2.50721000978684e-05	11.3486942749971	2	1	TRUE
80	rs9309116	T	C	T	C	0.00737914	-3.09722e-05	0.652831	0.653631	FALSE	FALSE	FALSE	ukb-b-20386	2	44557919	0.000148189	463010	0.83	Diagnoses - main ICD10: R07.2 Precordial pain || id:ukb-b-20386	Diagnoses - main ICD10: R07.2 Precordial pain	Diagnoses - main ICD10: R07.2 Precordial pain || ||	TRUE	igd	NA	NA	NA	NA	NA	NA	NA	2	44557919	0.00127277	3.89996e-09	452633	ebi-a-GCST011494	Daytime nap || id:ebi-a-GCST011494	TRUE	reported	igd	2.46821622657138e-05	11.1721875422381	2	1	TRUE
81	rs9389556	G	C	G	C	0.00841517	0.000168794	0.260947	0.261738	FALSE	TRUE	FALSE	ukb-b-20386	6	100079774	0.000160594	463010	0.29	Diagnoses - main ICD10: R07.2 Precordial pain || id:ukb-b-20386	Diagnoses - main ICD10: R07.2 Precordial pain	Diagnoses - main ICD10: R07.2 Precordial pain || ||	TRUE	igd	NA	NA	NA	NA	NA	NA	NA	6	100079774	0.00138285	9.69996e-10	452633	ebi-a-GCST011494	Daytime nap || id:ebi-a-GCST011494	TRUE	reported	igd	2.73138975382891e-05	12.3634544507814	2	1	TRUE
82	rs9460110	C	T	C	T	0.00735568	7.30066e-05	0.369782	0.369872	FALSE	FALSE	FALSE	ukb-b-20386	6	170621249	0.000146191	463010	0.62	Diagnoses - main ICD10: R07.2 Precordial pain || id:ukb-b-20386	Diagnoses - main ICD10: R07.2 Precordial pain	Diagnoses - main ICD10: R07.2 Precordial pain || ||	TRUE	igd	NA	NA	NA	NA	NA	NA	NA	6	170621249	0.00125751	8.40001e-09	452633	ebi-a-GCST011494	Daytime nap || id:ebi-a-GCST011494	TRUE	reported	igd	2.52180917738973e-05	11.414777956629	2	1	TRUE
83	rs9475168	G	T	G	T	-0.00876859	0.00011255	0.218856	0.219044	FALSE	FALSE	FALSE	ukb-b-20386	6	55009408	0.000171624	463010	0.51	Diagnoses - main ICD10: R07.2 Precordial pain || id:ukb-b-20386	Diagnoses - main ICD10: R07.2 Precordial pain	Diagnoses - main ICD10: R07.2 Precordial pain || ||	TRUE	igd	NA	NA	NA	NA	NA	NA	NA	6	55009408	0.00147675	1.89998e-09	452633	ebi-a-GCST011494	Daytime nap || id:ebi-a-GCST011494	TRUE	reported	igd	2.62893036179912e-05	11.8996666198637	2	1	TRUE
84	rs962247	A	G	A	G	-0.00796355	-0.000103536	0.476801	0.475826	FALSE	FALSE	FALSE	ukb-b-20386	18	23084118	0.000142383	463010	0.47	Diagnoses - main ICD10: R07.2 Precordial pain || id:ukb-b-20386	Diagnoses - main ICD10: R07.2 Precordial pain	Diagnoses - main ICD10: R07.2 Precordial pain || ||	TRUE	igd	NA	NA	NA	NA	NA	NA	NA	18	23084118	0.00122493	5.70033e-11	452633	ebi-a-GCST011494	Daytime nap || id:ebi-a-GCST011494	TRUE	reported	igd	3.16408018392475e-05	14.3220609387925	2	1	TRUE
85	rs9939355	T	C	T	C	-0.00726404	-5.70553e-05	0.557671	0.55634	FALSE	FALSE	FALSE	ukb-b-20386	16	23837048	0.000142222	463010	0.69	Diagnoses - main ICD10: R07.2 Precordial pain || id:ukb-b-20386	Diagnoses - main ICD10: R07.2 Precordial pain	Diagnoses - main ICD10: R07.2 Precordial pain || ||	TRUE	igd	NA	NA	NA	NA	NA	NA	NA	16	23837048	0.00122438	4.49997e-09	452633	ebi-a-GCST011494	Daytime nap || id:ebi-a-GCST011494	TRUE	reported	igd	2.60321431697768e-05	11.7832617386358	2	1	TRUE
86	rs9965170	A	G	A	G	-0.0136374	-0.000449898	0.423393	0.42388	FALSE	FALSE	FALSE	ukb-b-20386	18	44788274	0.000142768	463010	0.0016	Diagnoses - main ICD10: R07.2 Precordial pain || id:ukb-b-20386	Diagnoses - main ICD10: R07.2 Precordial pain	Diagnoses - main ICD10: R07.2 Precordial pain || ||	TRUE	igd	NA	NA	NA	NA	NA	NA	NA	18	44788274	0.00122874	7.8001e-29	452633	ebi-a-GCST011494	Daytime nap || id:ebi-a-GCST011494	TRUE	reported	igd	9.08064583620138e-05	41.1055507043352	2	1	TRUE
