# Supplementary material for: The causal relationship between sleep characteristics and multi-site pain perception: a two-sample Mendelian randomization study
Source: Front Neurosci. 2024 Aug 13;18:1428951. doi: 10.3389/fnins.2024.1428951 (PMC11347297; doi:10.3389/fnins.2024.1428951)
Supplement: Supplementary file 3 [file Data_Sheet_3.ZIP › Daytime Nap/DN_Precordial_Pain_res_OR.csv]

	id.exposure	id.outcome	outcome	exposure	method	nsnp	b	se	pval	lo_ci	up_ci	or	or_lci95	or_uci95
1	ebi-a-GCST011494	ukb-b-20386	Diagnoses - main ICD10: R07.2 Precordial pain || id:ukb-b-20386	Daytime nap || id:ebi-a-GCST011494	MR Egger	84	0.00834598270559385	0.00695790229009156	0.233789231175226	-0.0052915057829856	0.0219834711941733	1.00838090751225	0.994722469572649	1.02222688814106
2	ebi-a-GCST011494	ukb-b-20386	Diagnoses - main ICD10: R07.2 Precordial pain || id:ukb-b-20386	Daytime nap || id:ebi-a-GCST011494	Weighted median	84	-0.000228009917048954	0.00276171827779424	0.934200700865957	-0.00564097774152566	0.00518495790742775	0.999772016075237	0.994374902698979	1.00519842306371
3	ebi-a-GCST011494	ukb-b-20386	Diagnoses - main ICD10: R07.2 Precordial pain || id:ukb-b-20386	Daytime nap || id:ebi-a-GCST011494	Inverse variance weighted	84	0.000975968077048119	0.00185375474237017	0.59855351528922	-0.00265739121799741	0.00460932737209364	1.00097644448887	0.997346136520493	1.00461996666188
4	ebi-a-GCST011494	ukb-b-20386	Diagnoses - main ICD10: R07.2 Precordial pain || id:ukb-b-20386	Daytime nap || id:ebi-a-GCST011494	Simple mode	84	-0.00548102538545212	0.00652902702298215	0.403608278821857	-0.0182779183504971	0.0073158675795929	0.994533968028584	0.981888109711128	1.00734269391823
5	ebi-a-GCST011494	ukb-b-20386	Diagnoses - main ICD10: R07.2 Precordial pain || id:ukb-b-20386	Daytime nap || id:ebi-a-GCST011494	Weighted mode	84	-0.00253908311300266	0.00507172882093039	0.617953264184689	-0.0124796716020262	0.0074015053760209	0.997464137632035	0.987597876572497	1.00742896422073
