# Supplementary material for: The causal relationship between sleep characteristics and multi-site pain perception: a two-sample Mendelian randomization study
Source: Front Neurosci. 2024 Aug 13;18:1428951. doi: 10.3389/fnins.2024.1428951 (PMC11347297; doi:10.3389/fnins.2024.1428951)
Supplement: Supplementary file 3 [file Data_Sheet_3.ZIP › Daytime Nap/DN_Upper_Abdomen_Pain_res_OR.csv]

	id.exposure	id.outcome	outcome	exposure	method	nsnp	b	se	pval	lo_ci	up_ci	or	or_lci95	or_uci95
1	ebi-a-GCST011494	ukb-b-6608	Diagnoses - main ICD10: R10.1 Pain localised to upper abdomen || id:ukb-b-6608	Daytime nap || id:ebi-a-GCST011494	MR Egger	99	0.00654707956335722	0.0103482313315368	0.52843376010112	-0.0137354538464549	0.0268296129731693	1.00656855853803	0.986358447084114	1.0271927675304
2	ebi-a-GCST011494	ukb-b-6608	Diagnoses - main ICD10: R10.1 Pain localised to upper abdomen || id:ukb-b-6608	Daytime nap || id:ebi-a-GCST011494	Weighted median	99	0.0100162107346218	0.00417809252095891	0.0165156445950061	0.00182714939354239	0.0182052720757013	1.0100665408721	1.00182881964811	1.0183719982698
3	ebi-a-GCST011494	ukb-b-6608	Diagnoses - main ICD10: R10.1 Pain localised to upper abdomen || id:ukb-b-6608	Daytime nap || id:ebi-a-GCST011494	Inverse variance weighted	99	0.00924665073881033	0.00291036575067033	0.00148733227135421	0.0035423338674965	0.0149509676101242	1.00928953308454	1.00354861534695	1.0150632924164
4	ebi-a-GCST011494	ukb-b-6608	Diagnoses - main ICD10: R10.1 Pain localised to upper abdomen || id:ukb-b-6608	Daytime nap || id:ebi-a-GCST011494	Simple mode	99	0.0181763585905785	0.0108806148234774	0.0980060734445787	-0.00314964646343729	0.0395023636445943	1.01834255401185	0.996855308469524	1.04029295776488
5	ebi-a-GCST011494	ukb-b-6608	Diagnoses - main ICD10: R10.1 Pain localised to upper abdomen || id:ukb-b-6608	Daytime nap || id:ebi-a-GCST011494	Weighted mode	99	0.0149869990821259	0.00828604226893036	0.0735634670615453	-0.00125364376497763	0.0312276419292294	1.01509986729992	0.998747141718094	1.03172033996485
