# Supplementary material for: The causal relationship between sleep characteristics and multi-site pain perception: a two-sample Mendelian randomization study
Source: Front Neurosci. 2024 Aug 13;18:1428951. doi: 10.3389/fnins.2024.1428951 (PMC11347297; doi:10.3389/fnins.2024.1428951)
Supplement: Supplementary file 3 [file Data_Sheet_3.ZIP › SL/exp_dat.csv]

	se.exposure	beta.exposure	chr.exposure	pval.exposure	pos.exposure	samplesize.exposure	id.exposure	SNP	effect_allele.exposure	other_allele.exposure	eaf.exposure	exposure	mr_keep.exposure	pval_origin.exposure	data_source.exposure
20	0.00175123	0.0109014	1	4.82114e-10	201793440	336965	ukb-a-13	rs2644128	G	C	0.5511	Sleeplessness / insomnia || id:ukb-a-13	TRUE	reported	igd
30	0.00184599	0.0101714	1	3.59087e-08	87738947	336965	ukb-a-13	rs11804386	A	G	0.333176	Sleeplessness / insomnia || id:ukb-a-13	TRUE	reported	igd
32	0.00177148	-0.00985431	1	2.65772e-08	57842729	336965	ukb-a-13	rs6690017	G	T	0.408391	Sleeplessness / insomnia || id:ukb-a-13	TRUE	reported	igd
92	0.00176715	0.0109301	2	6.21269e-10	58866584	336965	ukb-a-13	rs7572387	C	A	0.429282	Sleeplessness / insomnia || id:ukb-a-13	TRUE	reported	igd
108	0.00188291	0.0108831	2	7.48083e-09	145299297	336965	ukb-a-13	rs6744461	C	A	0.680005	Sleeplessness / insomnia || id:ukb-a-13	TRUE	reported	igd
117	0.00389018	0.0477769	2	1.15985e-34	66750564	336965	ukb-a-13	rs113851554	T	G	0.0566594	Sleeplessness / insomnia || id:ukb-a-13	TRUE	reported	igd
162	0.00210431	-0.0129917	2	6.67145e-10	114089551	336965	ukb-a-13	rs2863957	A	C	0.219489	Sleeplessness / insomnia || id:ukb-a-13	TRUE	reported	igd
204	0.00465798	-0.0266984	3	9.9481e-09	116432671	336965	ukb-a-13	rs9878792	T	G	0.0374927	Sleeplessness / insomnia || id:ukb-a-13	TRUE	reported	igd
213	0.00225968	0.0131678	3	5.63962e-09	117637295	336965	ukb-a-13	rs9815484	G	A	0.817741	Sleeplessness / insomnia || id:ukb-a-13	TRUE	reported	igd
225	0.00188616	0.011506	3	1.06038e-09	49980596	336965	ukb-a-13	rs4688760	T	C	0.691885	Sleeplessness / insomnia || id:ukb-a-13	TRUE	reported	igd
228	0.00184353	-0.0101194	4	4.04222e-08	14960529	336965	ukb-a-13	rs2132083	C	T	0.660134	Sleeplessness / insomnia || id:ukb-a-13	TRUE	reported	igd
317	0.00188849	0.0110482	5	4.91123e-09	135535524	336965	ukb-a-13	rs13186678	T	C	0.307241	Sleeplessness / insomnia || id:ukb-a-13	TRUE	reported	igd
321	0.00181797	0.0103528	5	1.23689e-08	103889998	336965	ukb-a-13	rs1592757	C	G	0.355901	Sleeplessness / insomnia || id:ukb-a-13	TRUE	reported	igd
392	0.00177186	0.00972632	7	4.03766e-08	114076394	336965	ukb-a-13	rs10280045	G	C	0.572428	Sleeplessness / insomnia || id:ukb-a-13	TRUE	reported	igd
411	0.00174667	-0.01038	7	2.80602e-09	1023191	336965	ukb-a-13	rs3817576	G	A	0.525328	Sleeplessness / insomnia || id:ukb-a-13	TRUE	reported	igd
425	0.00239204	0.0147121	8	7.73517e-10	10239656	336965	ukb-a-13	rs10087341	C	T	0.158749	Sleeplessness / insomnia || id:ukb-a-13	TRUE	reported	igd
466	0.00182347	-0.0101865	9	2.32071e-08	96345328	336965	ukb-a-13	rs10156602	G	A	0.363532	Sleeplessness / insomnia || id:ukb-a-13	TRUE	reported	igd
511	0.00214558	-0.0143079	10	2.58762e-11	104230012	336965	ukb-a-13	rs3808937	T	C	0.207802	Sleeplessness / insomnia || id:ukb-a-13	TRUE	reported	igd
529	0.00174868	0.00972618	10	2.66864e-08	64508475	336965	ukb-a-13	rs224071	A	G	0.550307	Sleeplessness / insomnia || id:ukb-a-13	TRUE	reported	igd
563	0.00328475	-0.0188138	10	1.01937e-08	104824387	336965	ukb-a-13	rs11191543	A	G	0.0756616	Sleeplessness / insomnia || id:ukb-a-13	TRUE	reported	igd
598	0.0019116	-0.011717	12	8.82877e-10	57487814	336965	ukb-a-13	rs324017	C	A	0.70472	Sleeplessness / insomnia || id:ukb-a-13	TRUE	reported	igd
635	0.00212317	0.0119098	12	2.03142e-08	84698234	336965	ukb-a-13	rs2956278	G	A	0.214265	Sleeplessness / insomnia || id:ukb-a-13	TRUE	reported	igd
811	0.00178466	0.0104509	13	4.74755e-09	37555770	336965	ukb-a-13	rs4943439	T	C	0.386641	Sleeplessness / insomnia || id:ukb-a-13	TRUE	reported	igd
827	0.00186185	0.0110768	13	2.6942e-09	59833519	336965	ukb-a-13	rs4886140	G	A	0.667148	Sleeplessness / insomnia || id:ukb-a-13	TRUE	reported	igd
828	0.00183342	0.0104415	13	1.23427e-08	112642528	336965	ukb-a-13	rs1547630	A	G	0.651732	Sleeplessness / insomnia || id:ukb-a-13	TRUE	reported	igd
845	0.00180689	-0.0122828	13	1.06463e-11	53888526	336965	ukb-a-13	rs6561715	A	T	0.628887	Sleeplessness / insomnia || id:ukb-a-13	TRUE	reported	igd
922	0.00174233	0.00973115	15	2.33706e-08	67804682	336965	ukb-a-13	rs11635495	C	T	0.513921	Sleeplessness / insomnia || id:ukb-a-13	TRUE	reported	igd
935	0.00210595	-0.0119127	16	1.54469e-08	20059843	336965	ukb-a-13	rs1925501	A	T	0.220428	Sleeplessness / insomnia || id:ukb-a-13	TRUE	reported	igd
991	0.00200376	0.0134498	17	1.91911e-11	43221808	336965	ukb-a-13	rs71373536	A	G	0.253453	Sleeplessness / insomnia || id:ukb-a-13	TRUE	reported	igd
1006	0.00226276	0.0143109	18	2.54337e-10	53057188	336965	ukb-a-13	rs11152363	A	G	0.184703	Sleeplessness / insomnia || id:ukb-a-13	TRUE	reported	igd
