# Supplementary material for: The causal relationship between sleep characteristics and multi-site pain perception: a two-sample Mendelian randomization study
Source: Front Neurosci. 2024 Aug 13;18:1428951. doi: 10.3389/fnins.2024.1428951 (PMC11347297; doi:10.3389/fnins.2024.1428951)
Supplement: Supplementary file 3 [file Data_Sheet_3.ZIP › SL/SL_Abdomen_Pain_data.csv]

	SNP	effect_allele.exposure	other_allele.exposure	effect_allele.outcome	other_allele.outcome	beta.exposure	beta.outcome	eaf.exposure	eaf.outcome	remove	palindromic	ambiguous	id.outcome	chr	pos	se.outcome	samplesize.outcome	pval.outcome	outcome	originalname.outcome	outcome.deprecated	mr_keep.outcome	data_source.outcome	se.exposure	chr.exposure	pval.exposure	pos.exposure	samplesize.exposure	id.exposure	exposure	mr_keep.exposure	pval_origin.exposure	data_source.exposure	R2	F	action	SNP_index	mr_keep
1	rs10087341	C	T	C	T	0.0147121	0.000545655	0.158749	0.15902	FALSE	FALSE	FALSE	ukb-b-6223	8	10239656	0.000452234	463010	0.23	Diagnoses - main ICD10: R10.4 Other and unspecified abdominal pain || id:ukb-b-6223	Diagnoses - main ICD10: R10.4 Other and unspecified abdominal pain	Diagnoses - main ICD10: R10.4 Other and unspecified abdominal pain || ||	TRUE	igd	0.00239204	8	7.73517e-10	10239656	336965	ukb-a-13	Sleeplessness / insomnia || id:ukb-a-13	TRUE	reported	igd	5.78117244176481e-05	19.4815383562707	2	1	TRUE
2	rs10156602	G	A	G	A	-0.0101865	-0.000604815	0.363532	0.361	FALSE	FALSE	FALSE	ukb-b-6223	9	96345328	0.00034535	463010	0.08	Diagnoses - main ICD10: R10.4 Other and unspecified abdominal pain || id:ukb-b-6223	Diagnoses - main ICD10: R10.4 Other and unspecified abdominal pain	Diagnoses - main ICD10: R10.4 Other and unspecified abdominal pain || ||	TRUE	igd	0.00182347	9	2.32071e-08	96345328	336965	ukb-a-13	Sleeplessness / insomnia || id:ukb-a-13	TRUE	reported	igd	4.80174611626101e-05	16.1808847307407	2	1	TRUE
3	rs10280045	G	C	G	C	0.00972632	0.000397389	0.572428	0.571724	FALSE	TRUE	TRUE	ukb-b-6223	7	114076394	0.000334875	463010	0.24	Diagnoses - main ICD10: R10.4 Other and unspecified abdominal pain || id:ukb-b-6223	Diagnoses - main ICD10: R10.4 Other and unspecified abdominal pain	Diagnoses - main ICD10: R10.4 Other and unspecified abdominal pain || ||	TRUE	igd	0.00177186	7	4.03766e-08	114076394	336965	ukb-a-13	Sleeplessness / insomnia || id:ukb-a-13	TRUE	reported	igd	4.63081284914787e-05	15.6048485322051	2	1	FALSE
4	rs11152363	A	G	A	G	0.0143109	0.000529059	0.184703	0.186338	FALSE	FALSE	FALSE	ukb-b-6223	18	53057188	0.000426772	463010	0.22	Diagnoses - main ICD10: R10.4 Other and unspecified abdominal pain || id:ukb-b-6223	Diagnoses - main ICD10: R10.4 Other and unspecified abdominal pain	Diagnoses - main ICD10: R10.4 Other and unspecified abdominal pain || ||	TRUE	igd	0.00226276	18	2.54337e-10	53057188	336965	ukb-a-13	Sleeplessness / insomnia || id:ukb-a-13	TRUE	reported	igd	6.16813234418173e-05	20.785605874604	2	1	TRUE
5	rs11191543	A	G	A	G	-0.0188138	-0.00055961	0.0756616	0.076821	FALSE	FALSE	FALSE	ukb-b-6223	10	104824387	0.000617478	463010	0.36	Diagnoses - main ICD10: R10.4 Other and unspecified abdominal pain || id:ukb-b-6223	Diagnoses - main ICD10: R10.4 Other and unspecified abdominal pain	Diagnoses - main ICD10: R10.4 Other and unspecified abdominal pain || ||	TRUE	igd	0.00328475	10	1.01937e-08	104824387	336965	ukb-a-13	Sleeplessness / insomnia || id:ukb-a-13	TRUE	reported	igd	4.95096160031777e-05	16.6837347425794	2	1	TRUE
6	rs113851554	T	G	T	G	0.0477769	0.000197288	0.0566594	0.057278	FALSE	FALSE	FALSE	ukb-b-6223	2	66750564	0.000735087	463010	0.79	Diagnoses - main ICD10: R10.4 Other and unspecified abdominal pain || id:ukb-b-6223	Diagnoses - main ICD10: R10.4 Other and unspecified abdominal pain	Diagnoses - main ICD10: R10.4 Other and unspecified abdominal pain || ||	TRUE	igd	0.00389018	2	1.15985e-34	66750564	336965	ukb-a-13	Sleeplessness / insomnia || id:ukb-a-13	TRUE	reported	igd	0.000244009327192109	82.2421827783211	2	1	TRUE
7	rs11635495	C	T	C	T	0.00973115	-2.89881e-05	0.513921	0.512203	FALSE	FALSE	FALSE	ukb-b-6223	15	67804682	0.000329235	463010	0.93	Diagnoses - main ICD10: R10.4 Other and unspecified abdominal pain || id:ukb-b-6223	Diagnoses - main ICD10: R10.4 Other and unspecified abdominal pain	Diagnoses - main ICD10: R10.4 Other and unspecified abdominal pain || ||	TRUE	igd	0.00174233	15	2.33706e-08	67804682	336965	ukb-a-13	Sleeplessness / insomnia || id:ukb-a-13	TRUE	reported	igd	4.73109373612972e-05	15.9427896543975	2	1	TRUE
8	rs11804386	A	G	A	G	0.0101714	7.89379e-05	0.333176	0.332101	FALSE	FALSE	FALSE	ukb-b-6223	1	87738947	0.000349302	463010	0.82	Diagnoses - main ICD10: R10.4 Other and unspecified abdominal pain || id:ukb-b-6223	Diagnoses - main ICD10: R10.4 Other and unspecified abdominal pain	Diagnoses - main ICD10: R10.4 Other and unspecified abdominal pain || ||	TRUE	igd	0.00184599	1	3.59087e-08	87738947	336965	ukb-a-13	Sleeplessness / insomnia || id:ukb-a-13	TRUE	reported	igd	4.59702002197677e-05	15.4909686995863	2	1	TRUE
9	rs13186678	T	C	T	C	0.0110482	8.34886e-05	0.307241	0.30644	FALSE	FALSE	FALSE	ukb-b-6223	5	135535524	0.00035707	463010	0.82	Diagnoses - main ICD10: R10.4 Other and unspecified abdominal pain || id:ukb-b-6223	Diagnoses - main ICD10: R10.4 Other and unspecified abdominal pain	Diagnoses - main ICD10: R10.4 Other and unspecified abdominal pain || ||	TRUE	igd	0.00188849	5	4.91123e-09	135535524	336965	ukb-a-13	Sleeplessness / insomnia || id:ukb-a-13	TRUE	reported	igd	5.19606286988007e-05	17.509719144249	2	1	TRUE
10	rs1547630	A	G	A	G	0.0104415	-0.000274957	0.651732	0.651515	FALSE	FALSE	FALSE	ukb-b-6223	13	112642528	0.000346855	463010	0.43	Diagnoses - main ICD10: R10.4 Other and unspecified abdominal pain || id:ukb-b-6223	Diagnoses - main ICD10: R10.4 Other and unspecified abdominal pain	Diagnoses - main ICD10: R10.4 Other and unspecified abdominal pain || ||	TRUE	igd	0.00183342	13	1.23427e-08	112642528	336965	ukb-a-13	Sleeplessness / insomnia || id:ukb-a-13	TRUE	reported	igd	4.94923868133911e-05	16.6779285682926	2	1	TRUE
11	rs1592757	C	G	C	G	0.0103528	6.51273e-05	0.355901	0.35581	FALSE	TRUE	FALSE	ukb-b-6223	5	103889998	0.000343675	463010	0.85	Diagnoses - main ICD10: R10.4 Other and unspecified abdominal pain || id:ukb-b-6223	Diagnoses - main ICD10: R10.4 Other and unspecified abdominal pain	Diagnoses - main ICD10: R10.4 Other and unspecified abdominal pain || ||	TRUE	igd	0.00181797	5	1.23689e-08	103889998	336965	ukb-a-13	Sleeplessness / insomnia || id:ukb-a-13	TRUE	reported	igd	4.91391315977899e-05	16.5588828897115	2	1	TRUE
12	rs1925501	A	T	A	T	-0.0119127	0.000244679	0.220428	0.219326	FALSE	TRUE	FALSE	ukb-b-6223	16	20059843	0.000399217	463010	0.54	Diagnoses - main ICD10: R10.4 Other and unspecified abdominal pain || id:ukb-b-6223	Diagnoses - main ICD10: R10.4 Other and unspecified abdominal pain	Diagnoses - main ICD10: R10.4 Other and unspecified abdominal pain || ||	TRUE	igd	0.00210595	16	1.54469e-08	20059843	336965	ukb-a-13	Sleeplessness / insomnia || id:ukb-a-13	TRUE	reported	igd	4.87723181328276e-05	16.4352682211223	2	1	TRUE
13	rs2132083	C	T	C	T	-0.0101194	-0.000194919	0.660134	0.65689	FALSE	FALSE	FALSE	ukb-b-6223	4	14960529	0.00034765	463010	0.58	Diagnoses - main ICD10: R10.4 Other and unspecified abdominal pain || id:ukb-b-6223	Diagnoses - main ICD10: R10.4 Other and unspecified abdominal pain	Diagnoses - main ICD10: R10.4 Other and unspecified abdominal pain || ||	TRUE	igd	0.00184353	4	4.04222e-08	14960529	336965	ukb-a-13	Sleeplessness / insomnia || id:ukb-a-13	TRUE	reported	igd	4.59493469593927e-05	15.4839412764679	2	1	TRUE
14	rs224071	A	G	A	G	0.00972618	-0.000337831	0.550307	0.549086	FALSE	FALSE	FALSE	ukb-b-6223	10	64508475	0.000330405	463010	0.31	Diagnoses - main ICD10: R10.4 Other and unspecified abdominal pain || id:ukb-b-6223	Diagnoses - main ICD10: R10.4 Other and unspecified abdominal pain	Diagnoses - main ICD10: R10.4 Other and unspecified abdominal pain || ||	TRUE	igd	0.00174868	10	2.66864e-08	64508475	336965	ukb-a-13	Sleeplessness / insomnia || id:ukb-a-13	TRUE	reported	igd	4.68204696249435e-05	15.7775046164055	2	1	TRUE
15	rs2644128	G	C	G	C	0.0109014	0.000169675	0.5511	0.548269	FALSE	TRUE	TRUE	ukb-b-6223	1	201793440	0.000330767	463010	0.61	Diagnoses - main ICD10: R10.4 Other and unspecified abdominal pain || id:ukb-b-6223	Diagnoses - main ICD10: R10.4 Other and unspecified abdominal pain	Diagnoses - main ICD10: R10.4 Other and unspecified abdominal pain || ||	TRUE	igd	0.00175123	1	4.82114e-10	201793440	336965	ukb-a-13	Sleeplessness / insomnia || id:ukb-a-13	TRUE	reported	igd	5.87996258613057e-05	19.8144634121384	2	1	FALSE
16	rs2863957	A	C	A	C	-0.0129917	2.68337e-05	0.219489	0.220599	FALSE	FALSE	FALSE	ukb-b-6223	2	114089551	0.000397421	463010	0.95	Diagnoses - main ICD10: R10.4 Other and unspecified abdominal pain || id:ukb-b-6223	Diagnoses - main ICD10: R10.4 Other and unspecified abdominal pain	Diagnoses - main ICD10: R10.4 Other and unspecified abdominal pain || ||	TRUE	igd	0.00210431	2	6.67145e-10	114089551	336965	ukb-a-13	Sleeplessness / insomnia || id:ukb-a-13	TRUE	reported	igd	5.78300743240427e-05	19.487722310882	2	1	TRUE
17	rs2956278	G	A	G	A	0.0119098	-0.00028056	0.214265	0.216138	FALSE	FALSE	FALSE	ukb-b-6223	12	84698234	0.000399998	463010	0.48	Diagnoses - main ICD10: R10.4 Other and unspecified abdominal pain || id:ukb-b-6223	Diagnoses - main ICD10: R10.4 Other and unspecified abdominal pain	Diagnoses - main ICD10: R10.4 Other and unspecified abdominal pain || ||	TRUE	igd	0.00212317	12	2.03142e-08	84698234	336965	ukb-a-13	Sleeplessness / insomnia || id:ukb-a-13	TRUE	reported	igd	4.77602142944017e-05	16.0941937514269	2	1	TRUE
18	rs324017	C	A	C	A	-0.011717	0.000371613	0.70472	0.705476	FALSE	FALSE	FALSE	ukb-b-6223	12	57487814	0.000361742	463010	0.3	Diagnoses - main ICD10: R10.4 Other and unspecified abdominal pain || id:ukb-b-6223	Diagnoses - main ICD10: R10.4 Other and unspecified abdominal pain	Diagnoses - main ICD10: R10.4 Other and unspecified abdominal pain || ||	TRUE	igd	0.0019116	12	8.82877e-10	57487814	336965	ukb-a-13	Sleeplessness / insomnia || id:ukb-a-13	TRUE	reported	igd	5.7136480438012e-05	19.2539799624833	2	1	TRUE
19	rs3808937	T	C	T	C	-0.0143079	-0.00034189	0.207802	0.20781	FALSE	FALSE	FALSE	ukb-b-6223	10	104230012	0.000406007	463010	0.4	Diagnoses - main ICD10: R10.4 Other and unspecified abdominal pain || id:ukb-b-6223	Diagnoses - main ICD10: R10.4 Other and unspecified abdominal pain	Diagnoses - main ICD10: R10.4 Other and unspecified abdominal pain || ||	TRUE	igd	0.00214558	10	2.58762e-11	104230012	336965	ukb-a-13	Sleeplessness / insomnia || id:ukb-a-13	TRUE	reported	igd	6.74008312530739e-05	22.7131171845081	2	1	TRUE
20	rs3817576	G	A	G	A	-0.01038	-0.000545907	0.525328	0.522351	FALSE	FALSE	FALSE	ukb-b-6223	7	1023191	0.00033028	463010	0.0980009	Diagnoses - main ICD10: R10.4 Other and unspecified abdominal pain || id:ukb-b-6223	Diagnoses - main ICD10: R10.4 Other and unspecified abdominal pain	Diagnoses - main ICD10: R10.4 Other and unspecified abdominal pain || ||	TRUE	igd	0.00174667	7	2.80602e-09	1023191	336965	ukb-a-13	Sleeplessness / insomnia || id:ukb-a-13	TRUE	reported	igd	5.37339623005329e-05	18.1073301172684	2	1	TRUE
21	rs4688760	T	C	T	C	0.011506	0.000121002	0.691885	0.689388	FALSE	FALSE	FALSE	ukb-b-6223	3	49980596	0.000356295	463010	0.73	Diagnoses - main ICD10: R10.4 Other and unspecified abdominal pain || id:ukb-b-6223	Diagnoses - main ICD10: R10.4 Other and unspecified abdominal pain	Diagnoses - main ICD10: R10.4 Other and unspecified abdominal pain || ||	TRUE	igd	0.00188616	3	1.06038e-09	49980596	336965	ukb-a-13	Sleeplessness / insomnia || id:ukb-a-13	TRUE	reported	igd	5.6445001891468e-05	19.0209508099592	2	1	TRUE
22	rs4886140	G	A	G	A	0.0110768	-1.29859e-05	0.667148	0.668382	FALSE	FALSE	FALSE	ukb-b-6223	13	59833519	0.000352892	463010	0.97	Diagnoses - main ICD10: R10.4 Other and unspecified abdominal pain || id:ukb-b-6223	Diagnoses - main ICD10: R10.4 Other and unspecified abdominal pain	Diagnoses - main ICD10: R10.4 Other and unspecified abdominal pain || ||	TRUE	igd	0.00186185	13	2.6942e-09	59833519	336965	ukb-a-13	Sleeplessness / insomnia || id:ukb-a-13	TRUE	reported	igd	5.44919040763869e-05	18.3627560948353	2	1	TRUE
23	rs4943439	T	C	T	C	0.0104509	1.47731e-05	0.386641	0.387847	FALSE	FALSE	FALSE	ukb-b-6223	13	37555770	0.000337612	463010	0.97	Diagnoses - main ICD10: R10.4 Other and unspecified abdominal pain || id:ukb-b-6223	Diagnoses - main ICD10: R10.4 Other and unspecified abdominal pain	Diagnoses - main ICD10: R10.4 Other and unspecified abdominal pain || ||	TRUE	igd	0.00178466	13	4.74755e-09	37555770	336965	ukb-a-13	Sleeplessness / insomnia || id:ukb-a-13	TRUE	reported	igd	5.18036102927682e-05	17.4568042605669	2	1	TRUE
24	rs6561715	A	T	A	T	-0.0122828	-0.000186495	0.628887	0.630667	FALSE	TRUE	FALSE	ukb-b-6223	13	53888526	0.000341929	463010	0.59	Diagnoses - main ICD10: R10.4 Other and unspecified abdominal pain || id:ukb-b-6223	Diagnoses - main ICD10: R10.4 Other and unspecified abdominal pain	Diagnoses - main ICD10: R10.4 Other and unspecified abdominal pain || ||	TRUE	igd	0.00180689	13	1.06463e-11	53888526	336965	ukb-a-13	Sleeplessness / insomnia || id:ukb-a-13	TRUE	reported	igd	7.04212194841361e-05	23.7310165481579	2	1	TRUE
25	rs6690017	G	T	G	T	-0.00985431	0.00021458	0.408391	0.408828	FALSE	FALSE	FALSE	ukb-b-6223	1	57842729	0.000335029	463010	0.52	Diagnoses - main ICD10: R10.4 Other and unspecified abdominal pain || id:ukb-b-6223	Diagnoses - main ICD10: R10.4 Other and unspecified abdominal pain	Diagnoses - main ICD10: R10.4 Other and unspecified abdominal pain || ||	TRUE	igd	0.00177148	1	2.65772e-08	57842729	336965	ukb-a-13	Sleeplessness / insomnia || id:ukb-a-13	TRUE	reported	igd	4.69238211893884e-05	15.8123335345513	2	1	TRUE
26	rs6744461	C	A	C	A	0.0108831	0.000434349	0.680005	0.679158	FALSE	FALSE	FALSE	ukb-b-6223	2	145299297	0.000355934	463010	0.22	Diagnoses - main ICD10: R10.4 Other and unspecified abdominal pain || id:ukb-b-6223	Diagnoses - main ICD10: R10.4 Other and unspecified abdominal pain	Diagnoses - main ICD10: R10.4 Other and unspecified abdominal pain || ||	TRUE	igd	0.00188291	2	7.48083e-09	145299297	336965	ukb-a-13	Sleeplessness / insomnia || id:ukb-a-13	TRUE	reported	igd	5.15454735168337e-05	17.3698127278748	2	1	TRUE
27	rs71373536	A	G	A	G	0.0134498	-0.000117702	0.253453	0.253691	FALSE	FALSE	FALSE	ukb-b-6223	17	43221808	0.000379119	463010	0.760001	Diagnoses - main ICD10: R10.4 Other and unspecified abdominal pain || id:ukb-b-6223	Diagnoses - main ICD10: R10.4 Other and unspecified abdominal pain	Diagnoses - main ICD10: R10.4 Other and unspecified abdominal pain || ||	TRUE	igd	0.00200376	17	1.91911e-11	43221808	336965	ukb-a-13	Sleeplessness / insomnia || id:ukb-a-13	TRUE	reported	igd	6.84567440221586e-05	23.0689690624486	2	1	TRUE
28	rs7572387	C	A	C	A	0.0109301	0.000242731	0.429282	0.429446	FALSE	FALSE	FALSE	ukb-b-6223	2	58866584	0.000334222	463010	0.47	Diagnoses - main ICD10: R10.4 Other and unspecified abdominal pain || id:ukb-b-6223	Diagnoses - main ICD10: R10.4 Other and unspecified abdominal pain	Diagnoses - main ICD10: R10.4 Other and unspecified abdominal pain || ||	TRUE	igd	0.00176715	2	6.21269e-10	58866584	336965	ukb-a-13	Sleeplessness / insomnia || id:ukb-a-13	TRUE	reported	igd	5.85386247228305e-05	19.7265053649738	2	1	TRUE
29	rs9815484	G	A	G	A	0.0131678	0.000744494	0.817741	0.819083	FALSE	FALSE	FALSE	ukb-b-6223	3	117637295	0.000428856	463010	0.0830004	Diagnoses - main ICD10: R10.4 Other and unspecified abdominal pain || id:ukb-b-6223	Diagnoses - main ICD10: R10.4 Other and unspecified abdominal pain	Diagnoses - main ICD10: R10.4 Other and unspecified abdominal pain || ||	TRUE	igd	0.00225968	3	5.63962e-09	117637295	336965	ukb-a-13	Sleeplessness / insomnia || id:ukb-a-13	TRUE	reported	igd	5.16846042224951e-05	17.4166994678435	2	1	TRUE
30	rs9878792	T	G	T	G	-0.0266984	0.000511406	0.0374927	0.036293	FALSE	FALSE	FALSE	ukb-b-6223	3	116432671	0.000891401	463010	0.57	Diagnoses - main ICD10: R10.4 Other and unspecified abdominal pain || id:ukb-b-6223	Diagnoses - main ICD10: R10.4 Other and unspecified abdominal pain	Diagnoses - main ICD10: R10.4 Other and unspecified abdominal pain || ||	TRUE	igd	0.00465798	3	9.9481e-09	116432671	336965	ukb-a-13	Sleeplessness / insomnia || id:ukb-a-13	TRUE	reported	igd	5.14459528582119e-05	17.336274494122	2	1	TRUE
