# Supplementary material for: The causal relationship between sleep characteristics and multi-site pain perception: a two-sample Mendelian randomization study
Source: Front Neurosci. 2024 Aug 13;18:1428951. doi: 10.3389/fnins.2024.1428951 (PMC11347297; doi:10.3389/fnins.2024.1428951)
Supplement: Supplementary file 3 [file Data_Sheet_3.ZIP › SL/SL_Abdomen_Pain_mr_pleiotropy.csv]

	id.exposure	id.outcome	outcome	exposure	egger_intercept	se	pval
1	ukb-a-13	ukb-b-6223	Diagnoses - main ICD10: R10.4 Other and unspecified abdominal pain || id:ukb-b-6223	Sleeplessness / insomnia || id:ukb-a-13	4.77129689573988e-06	0.000219961886766862	0.982859684167819
