# Supplementary material for: The causal relationship between sleep characteristics and multi-site pain perception: a two-sample Mendelian randomization study
Source: Front Neurosci. 2024 Aug 13;18:1428951. doi: 10.3389/fnins.2024.1428951 (PMC11347297; doi:10.3389/fnins.2024.1428951)
Supplement: Supplementary file 3 [file Data_Sheet_3.ZIP › SL/SL_Abdomen_Pain_res_OR.csv]

	id.exposure	id.outcome	outcome	exposure	method	nsnp	b	se	pval	lo_ci	up_ci	or	or_lci95	or_uci95
1	ukb-a-13	ukb-b-6223	Diagnoses - main ICD10: R10.4 Other and unspecified abdominal pain || id:ukb-b-6223	Sleeplessness / insomnia || id:ukb-a-13	MR Egger	28	0.00814638841594412	0.0176010000031232	0.647331988024458	-0.0263515715901774	0.0426443484220657	1.00817966052586	0.973992601280041	1.04356668270605
2	ukb-a-13	ukb-b-6223	Diagnoses - main ICD10: R10.4 Other and unspecified abdominal pain || id:ukb-b-6223	Sleeplessness / insomnia || id:ukb-a-13	Weighted median	28	0.00549485491715149	0.00810690468270105	0.497898908178912	-0.0103946782609426	0.0213843880952456	1.00550997932188	0.989659159702885	1.02161467269138
3	ukb-a-13	ukb-b-6223	Diagnoses - main ICD10: R10.4 Other and unspecified abdominal pain || id:ukb-b-6223	Sleeplessness / insomnia || id:ukb-a-13	Inverse variance weighted	28	0.00850760679894148	0.00569979485387912	0.135537649836106	-0.0026639911146616	0.0196792047125446	1.00854389933353	0.997339554160775	1.01987411673327
4	ukb-a-13	ukb-b-6223	Diagnoses - main ICD10: R10.4 Other and unspecified abdominal pain || id:ukb-b-6223	Sleeplessness / insomnia || id:ukb-a-13	Simple mode	28	0.00555813637973478	0.0147951428591747	0.710095423461243	-0.0234403436242476	0.0345566163837172	1.00557361147736	0.976832247202249	1.03516063376874
5	ukb-a-13	ukb-b-6223	Diagnoses - main ICD10: R10.4 Other and unspecified abdominal pain || id:ukb-b-6223	Sleeplessness / insomnia || id:ukb-a-13	Weighted mode	28	0.00522828986014925	0.0139632755805866	0.711008059362937	-0.0221397302778004	0.0325963099980989	1.00524198121798	0.978103554820816	1.03313338942742
