# Supplementary material for: The causal relationship between sleep characteristics and multi-site pain perception: a two-sample Mendelian randomization study
Source: Front Neurosci. 2024 Aug 13;18:1428951. doi: 10.3389/fnins.2024.1428951 (PMC11347297; doi:10.3389/fnins.2024.1428951)
Supplement: Supplementary file 3 [file Data_Sheet_3.ZIP › SL/SL_Back_Pain_data.csv]

	SNP	effect_allele.exposure	other_allele.exposure	effect_allele.outcome	other_allele.outcome	beta.exposure	beta.outcome	eaf.exposure	eaf.outcome	remove	palindromic	ambiguous	id.outcome	chr	pos	se.outcome	samplesize.outcome	pval.outcome	outcome	originalname.outcome	outcome.deprecated	mr_keep.outcome	data_source.outcome	se.exposure	chr.exposure	pval.exposure	pos.exposure	samplesize.exposure	id.exposure	exposure	mr_keep.exposure	pval_origin.exposure	data_source.exposure	R2	F	action	SNP_index	mr_keep
1	rs10087341	C	T	C	T	0.0147121	-5.85601e-05	0.158749	0.159023	FALSE	FALSE	FALSE	ukb-b-11241	8	10239656	0.000209158	462933	0.780001	Non-cancer illness code, self-reported: back pain || id:ukb-b-11241	Non-cancer illness code, self-reported: back pain	Non-cancer illness code, self-reported: back pain || ||	TRUE	igd	0.00239204	8	7.73517e-10	10239656	336965	ukb-a-13	Sleeplessness / insomnia || id:ukb-a-13	TRUE	reported	igd	5.78117244176481e-05	19.4815383562707	2	1	TRUE
2	rs10156602	G	A	G	A	-0.0101865	3.9867e-06	0.363532	0.361008	FALSE	FALSE	FALSE	ukb-b-11241	9	96345328	0.000159723	462933	0.98	Non-cancer illness code, self-reported: back pain || id:ukb-b-11241	Non-cancer illness code, self-reported: back pain	Non-cancer illness code, self-reported: back pain || ||	TRUE	igd	0.00182347	9	2.32071e-08	96345328	336965	ukb-a-13	Sleeplessness / insomnia || id:ukb-a-13	TRUE	reported	igd	4.80174611626101e-05	16.1808847307407	2	1	TRUE
3	rs10280045	G	C	G	C	0.00972632	-0.000156874	0.572428	0.571734	FALSE	TRUE	TRUE	ukb-b-11241	7	114076394	0.000154885	462933	0.31	Non-cancer illness code, self-reported: back pain || id:ukb-b-11241	Non-cancer illness code, self-reported: back pain	Non-cancer illness code, self-reported: back pain || ||	TRUE	igd	0.00177186	7	4.03766e-08	114076394	336965	ukb-a-13	Sleeplessness / insomnia || id:ukb-a-13	TRUE	reported	igd	4.63081284914787e-05	15.6048485322051	2	1	FALSE
4	rs11152363	A	G	A	G	0.0143109	-0.000409036	0.184703	0.186347	FALSE	FALSE	FALSE	ukb-b-11241	18	53057188	0.000197379	462933	0.0379997	Non-cancer illness code, self-reported: back pain || id:ukb-b-11241	Non-cancer illness code, self-reported: back pain	Non-cancer illness code, self-reported: back pain || ||	TRUE	igd	0.00226276	18	2.54337e-10	53057188	336965	ukb-a-13	Sleeplessness / insomnia || id:ukb-a-13	TRUE	reported	igd	6.16813234418173e-05	20.785605874604	2	1	TRUE
5	rs11635495	C	T	C	T	0.00973115	2.92899e-05	0.513921	0.512207	FALSE	FALSE	FALSE	ukb-b-11241	15	67804682	0.000152271	462933	0.85	Non-cancer illness code, self-reported: back pain || id:ukb-b-11241	Non-cancer illness code, self-reported: back pain	Non-cancer illness code, self-reported: back pain || ||	TRUE	igd	0.00174233	15	2.33706e-08	67804682	336965	ukb-a-13	Sleeplessness / insomnia || id:ukb-a-13	TRUE	reported	igd	4.73109373612972e-05	15.9427896543975	2	1	TRUE
6	rs11804386	A	G	A	G	0.0101714	4.87007e-05	0.333176	0.332111	FALSE	FALSE	FALSE	ukb-b-11241	1	87738947	0.000161554	462933	0.760001	Non-cancer illness code, self-reported: back pain || id:ukb-b-11241	Non-cancer illness code, self-reported: back pain	Non-cancer illness code, self-reported: back pain || ||	TRUE	igd	0.00184599	1	3.59087e-08	87738947	336965	ukb-a-13	Sleeplessness / insomnia || id:ukb-a-13	TRUE	reported	igd	4.59702002197677e-05	15.4909686995863	2	1	TRUE
7	rs13186678	T	C	T	C	0.0110482	-9.35427e-06	0.307241	0.30644	FALSE	FALSE	FALSE	ukb-b-11241	5	135535524	0.000165143	462933	0.95	Non-cancer illness code, self-reported: back pain || id:ukb-b-11241	Non-cancer illness code, self-reported: back pain	Non-cancer illness code, self-reported: back pain || ||	TRUE	igd	0.00188849	5	4.91123e-09	135535524	336965	ukb-a-13	Sleeplessness / insomnia || id:ukb-a-13	TRUE	reported	igd	5.19606286988007e-05	17.509719144249	2	1	TRUE
8	rs1547630	A	G	A	G	0.0104415	6.0031e-05	0.651732	0.651515	FALSE	FALSE	FALSE	ukb-b-11241	13	112642528	0.000160421	462933	0.709999	Non-cancer illness code, self-reported: back pain || id:ukb-b-11241	Non-cancer illness code, self-reported: back pain	Non-cancer illness code, self-reported: back pain || ||	TRUE	igd	0.00183342	13	1.23427e-08	112642528	336965	ukb-a-13	Sleeplessness / insomnia || id:ukb-a-13	TRUE	reported	igd	4.94923868133911e-05	16.6779285682926	2	1	TRUE
9	rs1592757	C	G	C	G	0.0103528	9.56973e-05	0.355901	0.355818	FALSE	TRUE	FALSE	ukb-b-11241	5	103889998	0.000158949	462933	0.55	Non-cancer illness code, self-reported: back pain || id:ukb-b-11241	Non-cancer illness code, self-reported: back pain	Non-cancer illness code, self-reported: back pain || ||	TRUE	igd	0.00181797	5	1.23689e-08	103889998	336965	ukb-a-13	Sleeplessness / insomnia || id:ukb-a-13	TRUE	reported	igd	4.91391315977899e-05	16.5588828897115	2	1	TRUE
10	rs1925501	A	T	A	T	-0.0119127	-5.70747e-05	0.220428	0.219329	FALSE	TRUE	FALSE	ukb-b-11241	16	20059843	0.000184636	462933	0.760001	Non-cancer illness code, self-reported: back pain || id:ukb-b-11241	Non-cancer illness code, self-reported: back pain	Non-cancer illness code, self-reported: back pain || ||	TRUE	igd	0.00210595	16	1.54469e-08	20059843	336965	ukb-a-13	Sleeplessness / insomnia || id:ukb-a-13	TRUE	reported	igd	4.87723181328276e-05	16.4352682211223	2	1	TRUE
11	rs2132083	C	T	C	T	-0.0101194	-2.16392e-05	0.660134	0.656886	FALSE	FALSE	FALSE	ukb-b-11241	4	14960529	0.000160785	462933	0.89	Non-cancer illness code, self-reported: back pain || id:ukb-b-11241	Non-cancer illness code, self-reported: back pain	Non-cancer illness code, self-reported: back pain || ||	TRUE	igd	0.00184353	4	4.04222e-08	14960529	336965	ukb-a-13	Sleeplessness / insomnia || id:ukb-a-13	TRUE	reported	igd	4.59493469593927e-05	15.4839412764679	2	1	TRUE
12	rs224071	A	G	A	G	0.00972618	0.000101654	0.550307	0.549086	FALSE	FALSE	FALSE	ukb-b-11241	10	64508475	0.000152811	462933	0.51	Non-cancer illness code, self-reported: back pain || id:ukb-b-11241	Non-cancer illness code, self-reported: back pain	Non-cancer illness code, self-reported: back pain || ||	TRUE	igd	0.00174868	10	2.66864e-08	64508475	336965	ukb-a-13	Sleeplessness / insomnia || id:ukb-a-13	TRUE	reported	igd	4.68204696249435e-05	15.7775046164055	2	1	TRUE
13	rs2644128	G	C	G	C	0.0109014	0.000102442	0.5511	0.548272	FALSE	TRUE	TRUE	ukb-b-11241	1	201793440	0.000152982	462933	0.5	Non-cancer illness code, self-reported: back pain || id:ukb-b-11241	Non-cancer illness code, self-reported: back pain	Non-cancer illness code, self-reported: back pain || ||	TRUE	igd	0.00175123	1	4.82114e-10	201793440	336965	ukb-a-13	Sleeplessness / insomnia || id:ukb-a-13	TRUE	reported	igd	5.87996258613057e-05	19.8144634121384	2	1	FALSE
14	rs2863957	A	C	A	C	-0.0129917	0.000124186	0.219489	0.220608	FALSE	FALSE	FALSE	ukb-b-11241	2	114089551	0.000183805	462933	0.5	Non-cancer illness code, self-reported: back pain || id:ukb-b-11241	Non-cancer illness code, self-reported: back pain	Non-cancer illness code, self-reported: back pain || ||	TRUE	igd	0.00210431	2	6.67145e-10	114089551	336965	ukb-a-13	Sleeplessness / insomnia || id:ukb-a-13	TRUE	reported	igd	5.78300743240427e-05	19.487722310882	2	1	TRUE
15	rs2956278	G	A	G	A	0.0119098	0.000481721	0.214265	0.21613	FALSE	FALSE	FALSE	ukb-b-11241	12	84698234	0.000185001	462933	0.00920005	Non-cancer illness code, self-reported: back pain || id:ukb-b-11241	Non-cancer illness code, self-reported: back pain	Non-cancer illness code, self-reported: back pain || ||	TRUE	igd	0.00212317	12	2.03142e-08	84698234	336965	ukb-a-13	Sleeplessness / insomnia || id:ukb-a-13	TRUE	reported	igd	4.77602142944017e-05	16.0941937514269	2	1	TRUE
16	rs324017	C	A	C	A	-0.011717	-0.000336606	0.70472	0.70547	FALSE	FALSE	FALSE	ukb-b-11241	12	57487814	0.000167304	462933	0.0439997	Non-cancer illness code, self-reported: back pain || id:ukb-b-11241	Non-cancer illness code, self-reported: back pain	Non-cancer illness code, self-reported: back pain || ||	TRUE	igd	0.0019116	12	8.82877e-10	57487814	336965	ukb-a-13	Sleeplessness / insomnia || id:ukb-a-13	TRUE	reported	igd	5.7136480438012e-05	19.2539799624833	2	1	TRUE
17	rs3808937	T	C	T	C	-0.0143079	0.000131261	0.207802	0.207812	FALSE	FALSE	FALSE	ukb-b-11241	10	104230012	0.000187777	462933	0.48	Non-cancer illness code, self-reported: back pain || id:ukb-b-11241	Non-cancer illness code, self-reported: back pain	Non-cancer illness code, self-reported: back pain || ||	TRUE	igd	0.00214558	10	2.58762e-11	104230012	336965	ukb-a-13	Sleeplessness / insomnia || id:ukb-a-13	TRUE	reported	igd	6.74008312530739e-05	22.7131171845081	2	1	TRUE
18	rs3817576	G	A	G	A	-0.01038	-0.000299865	0.525328	0.522354	FALSE	FALSE	FALSE	ukb-b-11241	7	1023191	0.000152759	462933	0.05	Non-cancer illness code, self-reported: back pain || id:ukb-b-11241	Non-cancer illness code, self-reported: back pain	Non-cancer illness code, self-reported: back pain || ||	TRUE	igd	0.00174667	7	2.80602e-09	1023191	336965	ukb-a-13	Sleeplessness / insomnia || id:ukb-a-13	TRUE	reported	igd	5.37339623005329e-05	18.1073301172684	2	1	TRUE
19	rs4688760	T	C	T	C	0.011506	-9.98977e-05	0.691885	0.689391	FALSE	FALSE	FALSE	ukb-b-11241	3	49980596	0.000164785	462933	0.54	Non-cancer illness code, self-reported: back pain || id:ukb-b-11241	Non-cancer illness code, self-reported: back pain	Non-cancer illness code, self-reported: back pain || ||	TRUE	igd	0.00188616	3	1.06038e-09	49980596	336965	ukb-a-13	Sleeplessness / insomnia || id:ukb-a-13	TRUE	reported	igd	5.6445001891468e-05	19.0209508099592	2	1	TRUE
20	rs4886140	G	A	G	A	0.0110768	0.000107425	0.667148	0.668375	FALSE	FALSE	FALSE	ukb-b-11241	13	59833519	0.000163211	462933	0.51	Non-cancer illness code, self-reported: back pain || id:ukb-b-11241	Non-cancer illness code, self-reported: back pain	Non-cancer illness code, self-reported: back pain || ||	TRUE	igd	0.00186185	13	2.6942e-09	59833519	336965	ukb-a-13	Sleeplessness / insomnia || id:ukb-a-13	TRUE	reported	igd	5.44919040763869e-05	18.3627560948353	2	1	TRUE
21	rs4943439	T	C	T	C	0.0104509	-1.97669e-05	0.386641	0.38785	FALSE	FALSE	FALSE	ukb-b-11241	13	37555770	0.000156142	462933	0.9	Non-cancer illness code, self-reported: back pain || id:ukb-b-11241	Non-cancer illness code, self-reported: back pain	Non-cancer illness code, self-reported: back pain || ||	TRUE	igd	0.00178466	13	4.74755e-09	37555770	336965	ukb-a-13	Sleeplessness / insomnia || id:ukb-a-13	TRUE	reported	igd	5.18036102927682e-05	17.4568042605669	2	1	TRUE
22	rs6561715	A	T	A	T	-0.0122828	2.47138e-05	0.628887	0.630669	FALSE	TRUE	FALSE	ukb-b-11241	13	53888526	0.000158142	462933	0.88	Non-cancer illness code, self-reported: back pain || id:ukb-b-11241	Non-cancer illness code, self-reported: back pain	Non-cancer illness code, self-reported: back pain || ||	TRUE	igd	0.00180689	13	1.06463e-11	53888526	336965	ukb-a-13	Sleeplessness / insomnia || id:ukb-a-13	TRUE	reported	igd	7.04212194841361e-05	23.7310165481579	2	1	TRUE
23	rs6690017	G	T	G	T	-0.00985431	3.30475e-05	0.408391	0.408815	FALSE	FALSE	FALSE	ukb-b-11241	1	57842729	0.000154954	462933	0.83	Non-cancer illness code, self-reported: back pain || id:ukb-b-11241	Non-cancer illness code, self-reported: back pain	Non-cancer illness code, self-reported: back pain || ||	TRUE	igd	0.00177148	1	2.65772e-08	57842729	336965	ukb-a-13	Sleeplessness / insomnia || id:ukb-a-13	TRUE	reported	igd	4.69238211893884e-05	15.8123335345513	2	1	TRUE
24	rs6744461	C	A	C	A	0.0108831	-0.000222583	0.680005	0.679154	FALSE	FALSE	FALSE	ukb-b-11241	2	145299297	0.00016462	462933	0.18	Non-cancer illness code, self-reported: back pain || id:ukb-b-11241	Non-cancer illness code, self-reported: back pain	Non-cancer illness code, self-reported: back pain || ||	TRUE	igd	0.00188291	2	7.48083e-09	145299297	336965	ukb-a-13	Sleeplessness / insomnia || id:ukb-a-13	TRUE	reported	igd	5.15454735168337e-05	17.3698127278748	2	1	TRUE
25	rs71373536	A	G	A	G	0.0134498	5.72223e-05	0.253453	0.253679	FALSE	FALSE	FALSE	ukb-b-11241	17	43221808	0.000175341	462933	0.74	Non-cancer illness code, self-reported: back pain || id:ukb-b-11241	Non-cancer illness code, self-reported: back pain	Non-cancer illness code, self-reported: back pain || ||	TRUE	igd	0.00200376	17	1.91911e-11	43221808	336965	ukb-a-13	Sleeplessness / insomnia || id:ukb-a-13	TRUE	reported	igd	6.84567440221586e-05	23.0689690624486	2	1	TRUE
26	rs7572387	C	A	C	A	0.0109301	-0.000142073	0.429282	0.429447	FALSE	FALSE	FALSE	ukb-b-11241	2	58866584	0.000154579	462933	0.36	Non-cancer illness code, self-reported: back pain || id:ukb-b-11241	Non-cancer illness code, self-reported: back pain	Non-cancer illness code, self-reported: back pain || ||	TRUE	igd	0.00176715	2	6.21269e-10	58866584	336965	ukb-a-13	Sleeplessness / insomnia || id:ukb-a-13	TRUE	reported	igd	5.85386247228305e-05	19.7265053649738	2	1	TRUE
27	rs9815484	G	A	G	A	0.0131678	0.000228495	0.817741	0.819087	FALSE	FALSE	FALSE	ukb-b-11241	3	117637295	0.000198346	462933	0.25	Non-cancer illness code, self-reported: back pain || id:ukb-b-11241	Non-cancer illness code, self-reported: back pain	Non-cancer illness code, self-reported: back pain || ||	TRUE	igd	0.00225968	3	5.63962e-09	117637295	336965	ukb-a-13	Sleeplessness / insomnia || id:ukb-a-13	TRUE	reported	igd	5.16846042224951e-05	17.4166994678435	2	1	TRUE
