# Supplementary material for: The causal relationship between sleep characteristics and multi-site pain perception: a two-sample Mendelian randomization study
Source: Front Neurosci. 2024 Aug 13;18:1428951. doi: 10.3389/fnins.2024.1428951 (PMC11347297; doi:10.3389/fnins.2024.1428951)
Supplement: Supplementary file 3 [file Data_Sheet_3.ZIP › SL/SL_Back_Pain_mr_heterogeneity.csv]

	id.exposure	id.outcome	outcome	exposure	method	Q	Q_df	Q_pval
1	ukb-a-13	ukb-b-11241	Non-cancer illness code, self-reported: back pain || id:ukb-b-11241	Sleeplessness / insomnia || id:ukb-a-13	MR Egger	24.1560670963777	23	0.395208880725393
2	ukb-a-13	ukb-b-11241	Non-cancer illness code, self-reported: back pain || id:ukb-b-11241	Sleeplessness / insomnia || id:ukb-a-13	Inverse variance weighted	25.6577487612648	24	0.370756216389687
