# Supplementary material for: The causal relationship between sleep characteristics and multi-site pain perception: a two-sample Mendelian randomization study
Source: Front Neurosci. 2024 Aug 13;18:1428951. doi: 10.3389/fnins.2024.1428951 (PMC11347297; doi:10.3389/fnins.2024.1428951)
Supplement: Supplementary file 3 [file Data_Sheet_3.ZIP › SL/SL_Back_Pain_res_OR.csv]

	id.exposure	id.outcome	outcome	exposure	method	nsnp	b	se	pval	lo_ci	up_ci	or	or_lci95	or_uci95
1	ukb-a-13	ukb-b-11241	Non-cancer illness code, self-reported: back pain || id:ukb-b-11241	Sleeplessness / insomnia || id:ukb-a-13	MR Egger	25	-0.0269894375939237	0.0245397752473951	0.282787573272862	-0.0750873970788181	0.0211085218909707	0.973371522615325	0.92766240780102	1.02133288259936
2	ukb-a-13	ukb-b-11241	Non-cancer illness code, self-reported: back pain || id:ukb-b-11241	Sleeplessness / insomnia || id:ukb-a-13	Weighted median	25	0.000227077696508325	0.00420279199002185	0.95691110235916	-0.00801039460393451	0.00846454999695115	1.0002271034806	0.992021603111809	1.0085004755934
3	ukb-a-13	ukb-b-11241	Non-cancer illness code, self-reported: back pain || id:ukb-b-11241	Sleeplessness / insomnia || id:ukb-a-13	Inverse variance weighted	25	0.00213179760612193	0.00304082691742456	0.48326649785099	-0.00382822315203021	0.00809181836427407	1.00213407150218	0.996179095152541	1.00812464561079
4	ukb-a-13	ukb-b-11241	Non-cancer illness code, self-reported: back pain || id:ukb-b-11241	Sleeplessness / insomnia || id:ukb-a-13	Simple mode	25	0.00157745786916255	0.00789397921356127	0.843296657155195	-0.0138947413894175	0.0170496571277426	1.0015787027103	0.986201344983134	1.01719583209452
5	ukb-a-13	ukb-b-11241	Non-cancer illness code, self-reported: back pain || id:ukb-b-11241	Sleeplessness / insomnia || id:ukb-a-13	Weighted mode	25	0.000996764456034076	0.00771119027597418	0.898227485164783	-0.0141171684848753	0.0161106973969435	1.00099726139082	0.985982011476194	1.01624117443254
