# Supplementary material for: The causal relationship between sleep characteristics and multi-site pain perception: a two-sample Mendelian randomization study
Source: Front Neurosci. 2024 Aug 13;18:1428951. doi: 10.3389/fnins.2024.1428951 (PMC11347297; doi:10.3389/fnins.2024.1428951)
Supplement: Supplementary file 3 [file Data_Sheet_3.ZIP › SL/SL_Chest_Pain_mr_pleiotropy.csv]

	id.exposure	id.outcome	outcome	exposure	egger_intercept	se	pval
1	ukb-a-13	ukb-b-10771	Diagnoses - main ICD10: R07.4 Chest pain, unspecified || id:ukb-b-10771	Sleeplessness / insomnia || id:ukb-a-13	0.000441591557283374	0.000415964082067034	0.298174918328285
