# Supplementary material for: The causal relationship between sleep characteristics and multi-site pain perception: a two-sample Mendelian randomization study
Source: Front Neurosci. 2024 Aug 13;18:1428951. doi: 10.3389/fnins.2024.1428951 (PMC11347297; doi:10.3389/fnins.2024.1428951)
Supplement: Supplementary file 3 [file Data_Sheet_3.ZIP › SL/SL_Chest_Pain_res_OR.csv]

	id.exposure	id.outcome	outcome	exposure	method	nsnp	b	se	pval	lo_ci	up_ci	or	or_lci95	or_uci95
1	ukb-a-13	ukb-b-10771	Diagnoses - main ICD10: R07.4 Chest pain, unspecified || id:ukb-b-10771	Sleeplessness / insomnia || id:ukb-a-13	MR Egger	28	-0.00724230767914079	0.0332846928053804	0.829449697457828	-0.0724803055776863	0.0579956902194047	0.992783854634511	0.930084063948246	1.059710428581
2	ukb-a-13	ukb-b-10771	Diagnoses - main ICD10: R07.4 Chest pain, unspecified || id:ukb-b-10771	Sleeplessness / insomnia || id:ukb-a-13	Weighted median	28	0.0253757811256767	0.0118077094607857	0.0316275965439598	0.0022326705825368	0.0485188916688166	1.02570048699678	1.00223516484745	1.04971520250496
3	ukb-a-13	ukb-b-10771	Diagnoses - main ICD10: R07.4 Chest pain, unspecified || id:ukb-b-10771	Sleeplessness / insomnia || id:ukb-a-13	Inverse variance weighted	28	0.0261888911778724	0.0108042428213001	0.0153529273088256	0.00501257524812432	0.0473652071076206	1.02653483353511	1.00502515922068	1.04850486059282
4	ukb-a-13	ukb-b-10771	Diagnoses - main ICD10: R07.4 Chest pain, unspecified || id:ukb-b-10771	Sleeplessness / insomnia || id:ukb-a-13	Simple mode	28	0.0343157098476742	0.0253696072281439	0.1873937107723	-0.0154087203194879	0.0840401400148363	1.03491128684207	0.984709386607775	1.08767255212498
5	ukb-a-13	ukb-b-10771	Diagnoses - main ICD10: R07.4 Chest pain, unspecified || id:ukb-b-10771	Sleeplessness / insomnia || id:ukb-a-13	Weighted mode	28	0.0312552680314242	0.0252174970115919	0.225852737305189	-0.0181710261112959	0.0806815621741442	1.03174884277011	0.981993071539522	1.08402564682924
