# Supplementary material for: The causal relationship between sleep characteristics and multi-site pain perception: a two-sample Mendelian randomization study
Source: Front Neurosci. 2024 Aug 13;18:1428951. doi: 10.3389/fnins.2024.1428951 (PMC11347297; doi:10.3389/fnins.2024.1428951)
Supplement: Supplementary file 3 [file Data_Sheet_3.ZIP › SL/SL_Gums_Pain_data.csv]

	SNP	effect_allele.exposure	other_allele.exposure	effect_allele.outcome	other_allele.outcome	beta.exposure	beta.outcome	eaf.exposure	eaf.outcome	remove	palindromic	ambiguous	id.outcome	chr	pos	se.outcome	samplesize.outcome	pval.outcome	outcome	originalname.outcome	outcome.deprecated	mr_keep.outcome	data_source.outcome	se.exposure	chr.exposure	pval.exposure	pos.exposure	samplesize.exposure	id.exposure	exposure	mr_keep.exposure	pval_origin.exposure	data_source.exposure	R2	F	action	SNP_index	mr_keep
1	rs10087341	C	T	C	T	0.0147121	3.08914e-05	0.158749	0.158984	FALSE	FALSE	FALSE	ukb-b-11161	8	10239656	0.00047913	461113	0.95	Mouth/teeth dental problems: Painful gums || id:ukb-b-11161	Mouth/teeth dental problems: Painful gums	Mouth/teeth dental problems: Painful gums || ||	TRUE	igd	0.00239204	8	7.73517e-10	10239656	336965	ukb-a-13	Sleeplessness / insomnia || id:ukb-a-13	TRUE	reported	igd	5.78117244176481e-05	19.4815383562707	2	1	TRUE
2	rs10156602	G	A	G	A	-0.0101865	-0.000469334	0.363532	0.361086	FALSE	FALSE	FALSE	ukb-b-11161	9	96345328	0.000365828	461113	0.2	Mouth/teeth dental problems: Painful gums || id:ukb-b-11161	Mouth/teeth dental problems: Painful gums	Mouth/teeth dental problems: Painful gums || ||	TRUE	igd	0.00182347	9	2.32071e-08	96345328	336965	ukb-a-13	Sleeplessness / insomnia || id:ukb-a-13	TRUE	reported	igd	4.80174611626101e-05	16.1808847307407	2	1	TRUE
3	rs10280045	G	C	G	C	0.00972632	0.00102142	0.572428	0.57172	FALSE	TRUE	TRUE	ukb-b-11161	7	114076394	0.000354738	461113	0.004	Mouth/teeth dental problems: Painful gums || id:ukb-b-11161	Mouth/teeth dental problems: Painful gums	Mouth/teeth dental problems: Painful gums || ||	TRUE	igd	0.00177186	7	4.03766e-08	114076394	336965	ukb-a-13	Sleeplessness / insomnia || id:ukb-a-13	TRUE	reported	igd	4.63081284914787e-05	15.6048485322051	2	1	FALSE
4	rs11152363	A	G	A	G	0.0143109	-0.000368765	0.184703	0.186343	FALSE	FALSE	FALSE	ukb-b-11161	18	53057188	0.000452113	461113	0.41	Mouth/teeth dental problems: Painful gums || id:ukb-b-11161	Mouth/teeth dental problems: Painful gums	Mouth/teeth dental problems: Painful gums || ||	TRUE	igd	0.00226276	18	2.54337e-10	53057188	336965	ukb-a-13	Sleeplessness / insomnia || id:ukb-a-13	TRUE	reported	igd	6.16813234418173e-05	20.785605874604	2	1	TRUE
5	rs11191543	A	G	A	G	-0.0188138	-0.000457538	0.0756616	0.076793	FALSE	FALSE	FALSE	ukb-b-11161	10	104824387	0.000654221	461113	0.48	Mouth/teeth dental problems: Painful gums || id:ukb-b-11161	Mouth/teeth dental problems: Painful gums	Mouth/teeth dental problems: Painful gums || ||	TRUE	igd	0.00328475	10	1.01937e-08	104824387	336965	ukb-a-13	Sleeplessness / insomnia || id:ukb-a-13	TRUE	reported	igd	4.95096160031777e-05	16.6837347425794	2	1	TRUE
6	rs113851554	T	G	T	G	0.0477769	-0.00104213	0.0566594	0.057284	FALSE	FALSE	FALSE	ukb-b-11161	2	66750564	0.000778621	461113	0.18	Mouth/teeth dental problems: Painful gums || id:ukb-b-11161	Mouth/teeth dental problems: Painful gums	Mouth/teeth dental problems: Painful gums || ||	TRUE	igd	0.00389018	2	1.15985e-34	66750564	336965	ukb-a-13	Sleeplessness / insomnia || id:ukb-a-13	TRUE	reported	igd	0.000244009327192109	82.2421827783211	2	1	TRUE
7	rs11635495	C	T	C	T	0.00973115	-0.000259712	0.513921	0.512232	FALSE	FALSE	FALSE	ukb-b-11161	15	67804682	0.000348761	461113	0.46	Mouth/teeth dental problems: Painful gums || id:ukb-b-11161	Mouth/teeth dental problems: Painful gums	Mouth/teeth dental problems: Painful gums || ||	TRUE	igd	0.00174233	15	2.33706e-08	67804682	336965	ukb-a-13	Sleeplessness / insomnia || id:ukb-a-13	TRUE	reported	igd	4.73109373612972e-05	15.9427896543975	2	1	TRUE
8	rs11804386	A	G	A	G	0.0101714	-7.11236e-05	0.333176	0.3321	FALSE	FALSE	FALSE	ukb-b-11161	1	87738947	0.000370049	461113	0.85	Mouth/teeth dental problems: Painful gums || id:ukb-b-11161	Mouth/teeth dental problems: Painful gums	Mouth/teeth dental problems: Painful gums || ||	TRUE	igd	0.00184599	1	3.59087e-08	87738947	336965	ukb-a-13	Sleeplessness / insomnia || id:ukb-a-13	TRUE	reported	igd	4.59702002197677e-05	15.4909686995863	2	1	TRUE
9	rs13186678	T	C	T	C	0.0110482	0.000144375	0.307241	0.306467	FALSE	FALSE	FALSE	ukb-b-11161	5	135535524	0.000378242	461113	0.7	Mouth/teeth dental problems: Painful gums || id:ukb-b-11161	Mouth/teeth dental problems: Painful gums	Mouth/teeth dental problems: Painful gums || ||	TRUE	igd	0.00188849	5	4.91123e-09	135535524	336965	ukb-a-13	Sleeplessness / insomnia || id:ukb-a-13	TRUE	reported	igd	5.19606286988007e-05	17.509719144249	2	1	TRUE
10	rs1547630	A	G	A	G	0.0104415	0.000185699	0.651732	0.651574	FALSE	FALSE	FALSE	ukb-b-11161	13	112642528	0.000367439	461113	0.61	Mouth/teeth dental problems: Painful gums || id:ukb-b-11161	Mouth/teeth dental problems: Painful gums	Mouth/teeth dental problems: Painful gums || ||	TRUE	igd	0.00183342	13	1.23427e-08	112642528	336965	ukb-a-13	Sleeplessness / insomnia || id:ukb-a-13	TRUE	reported	igd	4.94923868133911e-05	16.6779285682926	2	1	TRUE
11	rs1592757	C	G	C	G	0.0103528	-7.46559e-05	0.355901	0.355784	FALSE	TRUE	FALSE	ukb-b-11161	5	103889998	0.000364081	461113	0.84	Mouth/teeth dental problems: Painful gums || id:ukb-b-11161	Mouth/teeth dental problems: Painful gums	Mouth/teeth dental problems: Painful gums || ||	TRUE	igd	0.00181797	5	1.23689e-08	103889998	336965	ukb-a-13	Sleeplessness / insomnia || id:ukb-a-13	TRUE	reported	igd	4.91391315977899e-05	16.5588828897115	2	1	TRUE
12	rs1925501	A	T	A	T	-0.0119127	-0.000173282	0.220428	0.219352	FALSE	TRUE	FALSE	ukb-b-11161	16	20059843	0.000422861	461113	0.68	Mouth/teeth dental problems: Painful gums || id:ukb-b-11161	Mouth/teeth dental problems: Painful gums	Mouth/teeth dental problems: Painful gums || ||	TRUE	igd	0.00210595	16	1.54469e-08	20059843	336965	ukb-a-13	Sleeplessness / insomnia || id:ukb-a-13	TRUE	reported	igd	4.87723181328276e-05	16.4352682211223	2	1	TRUE
13	rs2132083	C	T	C	T	-0.0101194	5.99798e-05	0.660134	0.656919	FALSE	FALSE	FALSE	ukb-b-11161	4	14960529	0.000368306	461113	0.87	Mouth/teeth dental problems: Painful gums || id:ukb-b-11161	Mouth/teeth dental problems: Painful gums	Mouth/teeth dental problems: Painful gums || ||	TRUE	igd	0.00184353	4	4.04222e-08	14960529	336965	ukb-a-13	Sleeplessness / insomnia || id:ukb-a-13	TRUE	reported	igd	4.59493469593927e-05	15.4839412764679	2	1	TRUE
14	rs224071	A	G	A	G	0.00972618	0.000195504	0.550307	0.549064	FALSE	FALSE	FALSE	ukb-b-11161	10	64508475	0.000349993	461113	0.58	Mouth/teeth dental problems: Painful gums || id:ukb-b-11161	Mouth/teeth dental problems: Painful gums	Mouth/teeth dental problems: Painful gums || ||	TRUE	igd	0.00174868	10	2.66864e-08	64508475	336965	ukb-a-13	Sleeplessness / insomnia || id:ukb-a-13	TRUE	reported	igd	4.68204696249435e-05	15.7775046164055	2	1	TRUE
15	rs2644128	G	C	G	C	0.0109014	4.21554e-05	0.5511	0.5483	FALSE	TRUE	TRUE	ukb-b-11161	1	201793440	0.000350372	461113	0.9	Mouth/teeth dental problems: Painful gums || id:ukb-b-11161	Mouth/teeth dental problems: Painful gums	Mouth/teeth dental problems: Painful gums || ||	TRUE	igd	0.00175123	1	4.82114e-10	201793440	336965	ukb-a-13	Sleeplessness / insomnia || id:ukb-a-13	TRUE	reported	igd	5.87996258613057e-05	19.8144634121384	2	1	FALSE
16	rs2863957	A	C	A	C	-0.0129917	-7.72382e-05	0.219489	0.22054	FALSE	FALSE	FALSE	ukb-b-11161	2	114089551	0.000421071	461113	0.85	Mouth/teeth dental problems: Painful gums || id:ukb-b-11161	Mouth/teeth dental problems: Painful gums	Mouth/teeth dental problems: Painful gums || ||	TRUE	igd	0.00210431	2	6.67145e-10	114089551	336965	ukb-a-13	Sleeplessness / insomnia || id:ukb-a-13	TRUE	reported	igd	5.78300743240427e-05	19.487722310882	2	1	TRUE
17	rs2956278	G	A	G	A	0.0119098	0.000225174	0.214265	0.21617	FALSE	FALSE	FALSE	ukb-b-11161	12	84698234	0.0004237	461113	0.6	Mouth/teeth dental problems: Painful gums || id:ukb-b-11161	Mouth/teeth dental problems: Painful gums	Mouth/teeth dental problems: Painful gums || ||	TRUE	igd	0.00212317	12	2.03142e-08	84698234	336965	ukb-a-13	Sleeplessness / insomnia || id:ukb-a-13	TRUE	reported	igd	4.77602142944017e-05	16.0941937514269	2	1	TRUE
18	rs324017	C	A	C	A	-0.011717	-0.000246288	0.70472	0.705425	FALSE	FALSE	FALSE	ukb-b-11161	12	57487814	0.000383183	461113	0.52	Mouth/teeth dental problems: Painful gums || id:ukb-b-11161	Mouth/teeth dental problems: Painful gums	Mouth/teeth dental problems: Painful gums || ||	TRUE	igd	0.0019116	12	8.82877e-10	57487814	336965	ukb-a-13	Sleeplessness / insomnia || id:ukb-a-13	TRUE	reported	igd	5.7136480438012e-05	19.2539799624833	2	1	TRUE
19	rs3808937	T	C	T	C	-0.0143079	-0.000549601	0.207802	0.207832	FALSE	FALSE	FALSE	ukb-b-11161	10	104230012	0.00043007	461113	0.2	Mouth/teeth dental problems: Painful gums || id:ukb-b-11161	Mouth/teeth dental problems: Painful gums	Mouth/teeth dental problems: Painful gums || ||	TRUE	igd	0.00214558	10	2.58762e-11	104230012	336965	ukb-a-13	Sleeplessness / insomnia || id:ukb-a-13	TRUE	reported	igd	6.74008312530739e-05	22.7131171845081	2	1	TRUE
20	rs3817576	G	A	G	A	-0.01038	0.000187791	0.525328	0.522395	FALSE	FALSE	FALSE	ukb-b-11161	7	1023191	0.000349872	461113	0.59	Mouth/teeth dental problems: Painful gums || id:ukb-b-11161	Mouth/teeth dental problems: Painful gums	Mouth/teeth dental problems: Painful gums || ||	TRUE	igd	0.00174667	7	2.80602e-09	1023191	336965	ukb-a-13	Sleeplessness / insomnia || id:ukb-a-13	TRUE	reported	igd	5.37339623005329e-05	18.1073301172684	2	1	TRUE
21	rs4688760	T	C	T	C	0.011506	0.000520722	0.691885	0.689392	FALSE	FALSE	FALSE	ukb-b-11161	3	49980596	0.00037742	461113	0.17	Mouth/teeth dental problems: Painful gums || id:ukb-b-11161	Mouth/teeth dental problems: Painful gums	Mouth/teeth dental problems: Painful gums || ||	TRUE	igd	0.00188616	3	1.06038e-09	49980596	336965	ukb-a-13	Sleeplessness / insomnia || id:ukb-a-13	TRUE	reported	igd	5.6445001891468e-05	19.0209508099592	2	1	TRUE
22	rs4886140	G	A	G	A	0.0110768	0.000999075	0.667148	0.668355	FALSE	FALSE	FALSE	ukb-b-11161	13	59833519	0.00037381	461113	0.00749998	Mouth/teeth dental problems: Painful gums || id:ukb-b-11161	Mouth/teeth dental problems: Painful gums	Mouth/teeth dental problems: Painful gums || ||	TRUE	igd	0.00186185	13	2.6942e-09	59833519	336965	ukb-a-13	Sleeplessness / insomnia || id:ukb-a-13	TRUE	reported	igd	5.44919040763869e-05	18.3627560948353	2	1	TRUE
23	rs4943439	T	C	T	C	0.0104509	0.000681108	0.386641	0.387866	FALSE	FALSE	FALSE	ukb-b-11161	13	37555770	0.000357588	461113	0.0569994	Mouth/teeth dental problems: Painful gums || id:ukb-b-11161	Mouth/teeth dental problems: Painful gums	Mouth/teeth dental problems: Painful gums || ||	TRUE	igd	0.00178466	13	4.74755e-09	37555770	336965	ukb-a-13	Sleeplessness / insomnia || id:ukb-a-13	TRUE	reported	igd	5.18036102927682e-05	17.4568042605669	2	1	TRUE
24	rs6561715	A	T	A	T	-0.0122828	-0.00111746	0.628887	0.630683	FALSE	TRUE	FALSE	ukb-b-11161	13	53888526	0.000362221	461113	0.002	Mouth/teeth dental problems: Painful gums || id:ukb-b-11161	Mouth/teeth dental problems: Painful gums	Mouth/teeth dental problems: Painful gums || ||	TRUE	igd	0.00180689	13	1.06463e-11	53888526	336965	ukb-a-13	Sleeplessness / insomnia || id:ukb-a-13	TRUE	reported	igd	7.04212194841361e-05	23.7310165481579	2	1	TRUE
25	rs6690017	G	T	G	T	-0.00985431	2.93283e-05	0.408391	0.408848	FALSE	FALSE	FALSE	ukb-b-11161	1	57842729	0.000354875	461113	0.93	Mouth/teeth dental problems: Painful gums || id:ukb-b-11161	Mouth/teeth dental problems: Painful gums	Mouth/teeth dental problems: Painful gums || ||	TRUE	igd	0.00177148	1	2.65772e-08	57842729	336965	ukb-a-13	Sleeplessness / insomnia || id:ukb-a-13	TRUE	reported	igd	4.69238211893884e-05	15.8123335345513	2	1	TRUE
26	rs6744461	C	A	C	A	0.0108831	-0.000233257	0.680005	0.679201	FALSE	FALSE	FALSE	ukb-b-11161	2	145299297	0.000377077	461113	0.54	Mouth/teeth dental problems: Painful gums || id:ukb-b-11161	Mouth/teeth dental problems: Painful gums	Mouth/teeth dental problems: Painful gums || ||	TRUE	igd	0.00188291	2	7.48083e-09	145299297	336965	ukb-a-13	Sleeplessness / insomnia || id:ukb-a-13	TRUE	reported	igd	5.15454735168337e-05	17.3698127278748	2	1	TRUE
27	rs71373536	A	G	A	G	0.0134498	0.000898323	0.253453	0.253757	FALSE	FALSE	FALSE	ukb-b-11161	17	43221808	0.000401564	461113	0.025	Mouth/teeth dental problems: Painful gums || id:ukb-b-11161	Mouth/teeth dental problems: Painful gums	Mouth/teeth dental problems: Painful gums || ||	TRUE	igd	0.00200376	17	1.91911e-11	43221808	336965	ukb-a-13	Sleeplessness / insomnia || id:ukb-a-13	TRUE	reported	igd	6.84567440221586e-05	23.0689690624486	2	1	TRUE
28	rs7572387	C	A	C	A	0.0109301	0.00039803	0.429282	0.429441	FALSE	FALSE	FALSE	ukb-b-11161	2	58866584	0.00035404	461113	0.26	Mouth/teeth dental problems: Painful gums || id:ukb-b-11161	Mouth/teeth dental problems: Painful gums	Mouth/teeth dental problems: Painful gums || ||	TRUE	igd	0.00176715	2	6.21269e-10	58866584	336965	ukb-a-13	Sleeplessness / insomnia || id:ukb-a-13	TRUE	reported	igd	5.85386247228305e-05	19.7265053649738	2	1	TRUE
29	rs9815484	G	A	G	A	0.0131678	0.000764537	0.817741	0.819077	FALSE	FALSE	FALSE	ukb-b-11161	3	117637295	0.000454265	461113	0.0920005	Mouth/teeth dental problems: Painful gums || id:ukb-b-11161	Mouth/teeth dental problems: Painful gums	Mouth/teeth dental problems: Painful gums || ||	TRUE	igd	0.00225968	3	5.63962e-09	117637295	336965	ukb-a-13	Sleeplessness / insomnia || id:ukb-a-13	TRUE	reported	igd	5.16846042224951e-05	17.4166994678435	2	1	TRUE
30	rs9878792	T	G	T	G	-0.0266984	-0.000825841	0.0374927	0.036297	FALSE	FALSE	FALSE	ukb-b-11161	3	116432671	0.000944186	461113	0.38	Mouth/teeth dental problems: Painful gums || id:ukb-b-11161	Mouth/teeth dental problems: Painful gums	Mouth/teeth dental problems: Painful gums || ||	TRUE	igd	0.00465798	3	9.9481e-09	116432671	336965	ukb-a-13	Sleeplessness / insomnia || id:ukb-a-13	TRUE	reported	igd	5.14459528582119e-05	17.336274494122	2	1	TRUE
