# Supplementary material for: The causal relationship between sleep characteristics and multi-site pain perception: a two-sample Mendelian randomization study
Source: Front Neurosci. 2024 Aug 13;18:1428951. doi: 10.3389/fnins.2024.1428951 (PMC11347297; doi:10.3389/fnins.2024.1428951)
Supplement: Supplementary file 3 [file Data_Sheet_3.ZIP › SL/SL_Gums_Pain_mr_heterogeneity.csv]

	id.exposure	id.outcome	outcome	exposure	method	Q	Q_df	Q_pval
1	ukb-a-13	ukb-b-11161	Mouth/teeth dental problems: Painful gums || id:ukb-b-11161	Sleeplessness / insomnia || id:ukb-a-13	MR Egger	30.0404752198316	26	0.265937555627577
2	ukb-a-13	ukb-b-11161	Mouth/teeth dental problems: Painful gums || id:ukb-b-11161	Sleeplessness / insomnia || id:ukb-a-13	Inverse variance weighted	32.9240077937469	27	0.199589372007864
