# Supplementary material for: The causal relationship between sleep characteristics and multi-site pain perception: a two-sample Mendelian randomization study
Source: Front Neurosci. 2024 Aug 13;18:1428951. doi: 10.3389/fnins.2024.1428951 (PMC11347297; doi:10.3389/fnins.2024.1428951)
Supplement: Supplementary file 3 [file Data_Sheet_3.ZIP › SL/SL_Gums_Pain_res_OR.csv]

	id.exposure	id.outcome	outcome	exposure	method	nsnp	b	se	pval	lo_ci	up_ci	or	or_lci95	or_uci95
1	ukb-a-13	ukb-b-11161	Mouth/teeth dental problems: Painful gums || id:ukb-b-11161	Sleeplessness / insomnia || id:ukb-a-13	MR Egger	28	-0.0125465603666639	0.020040170290144	0.536726713574338	-0.0518252941353462	0.0267321734020183	0.987531819579834	0.94949473465203	1.02709268318381
2	ukb-a-13	ukb-b-11161	Mouth/teeth dental problems: Painful gums || id:ukb-b-11161	Sleeplessness / insomnia || id:ukb-a-13	Weighted median	28	0.0142968881345222	0.00956322792076577	0.134918197500012	-0.00444703859017866	0.0330408148592232	1.01439957743523	0.995562834844662	1.03359272432195
3	ukb-a-13	ukb-b-11161	Mouth/teeth dental problems: Painful gums || id:ukb-b-11161	Sleeplessness / insomnia || id:ukb-a-13	Inverse variance weighted	28	0.0174062666624817	0.00666737446868559	0.00903669418926195	0.00433821270385796	0.0304743206211055	1.01755863851321	1.00434763637095	1.03094341572227
4	ukb-a-13	ukb-b-11161	Mouth/teeth dental problems: Painful gums || id:ukb-b-11161	Sleeplessness / insomnia || id:ukb-a-13	Simple mode	28	0.0138253961284415	0.0191894621369643	0.477428537463782	-0.0237859496600084	0.0514367419168915	1.01392140887868	0.976494706413117	1.05278258717729
5	ukb-a-13	ukb-b-11161	Mouth/teeth dental problems: Painful gums || id:ukb-b-11161	Sleeplessness / insomnia || id:ukb-a-13	Weighted mode	28	-0.0104627882142329	0.0186237306895281	0.578887345977132	-0.046965300365708	0.0260397239372421	0.98959175635919	0.954120504648548	1.02638171958666
