# Supplementary material for: The causal relationship between sleep characteristics and multi-site pain perception: a two-sample Mendelian randomization study
Source: Front Neurosci. 2024 Aug 13;18:1428951. doi: 10.3389/fnins.2024.1428951 (PMC11347297; doi:10.3389/fnins.2024.1428951)
Supplement: Supplementary file 3 [file Data_Sheet_3.ZIP › SL/SL_Joint_Pain_data.csv]

	SNP	effect_allele.exposure	other_allele.exposure	effect_allele.outcome	other_allele.outcome	beta.exposure	beta.outcome	eaf.exposure	eaf.outcome	remove	palindromic	ambiguous	id.outcome	chr	pos	se.outcome	samplesize.outcome	pval.outcome	outcome	originalname.outcome	outcome.deprecated	mr_keep.outcome	data_source.outcome	proxy.outcome	target_snp.outcome	proxy_snp.outcome	target_a1.outcome	target_a2.outcome	proxy_a1.outcome	proxy_a2.outcome	se.exposure	chr.exposure	pval.exposure	pos.exposure	samplesize.exposure	id.exposure	exposure	mr_keep.exposure	pval_origin.exposure	data_source.exposure	R2	F	action	SNP_index	mr_keep
1	rs10156602	G	A	G	A	-0.0101865	0.000193568	0.363532	0.361	FALSE	FALSE	FALSE	ukb-b-13019	9	96345328	0.000121931	463010	0.11	Diagnoses - main ICD10: M25.5 Pain in joint || id:ukb-b-13019	Diagnoses - main ICD10: M25.5 Pain in joint	Diagnoses - main ICD10: M25.5 Pain in joint || ||	TRUE	igd	NA	NA	NA	NA	NA	NA	NA	0.00182347	9	2.32071e-08	96345328	336965	ukb-a-13	Sleeplessness / insomnia || id:ukb-a-13	TRUE	reported	igd	4.80174611626101e-05	16.1808847307407	2	1	TRUE
2	rs10280045	G	C	G	C	0.00972632	0.000229702	0.572428	0.571724	FALSE	TRUE	TRUE	ukb-b-13019	7	114076394	0.000118237	463010	0.0519996	Diagnoses - main ICD10: M25.5 Pain in joint || id:ukb-b-13019	Diagnoses - main ICD10: M25.5 Pain in joint	Diagnoses - main ICD10: M25.5 Pain in joint || ||	TRUE	igd	NA	NA	NA	NA	NA	NA	NA	0.00177186	7	4.03766e-08	114076394	336965	ukb-a-13	Sleeplessness / insomnia || id:ukb-a-13	TRUE	reported	igd	4.63081284914787e-05	15.6048485322051	2	1	FALSE
3	rs11635495	C	T	C	T	0.00973115	8.25478e-05	0.513921	0.512203	FALSE	FALSE	FALSE	ukb-b-13019	15	67804682	0.000116243	463010	0.48	Diagnoses - main ICD10: M25.5 Pain in joint || id:ukb-b-13019	Diagnoses - main ICD10: M25.5 Pain in joint	Diagnoses - main ICD10: M25.5 Pain in joint || ||	TRUE	igd	NA	NA	NA	NA	NA	NA	NA	0.00174233	15	2.33706e-08	67804682	336965	ukb-a-13	Sleeplessness / insomnia || id:ukb-a-13	TRUE	reported	igd	4.73109373612972e-05	15.9427896543975	2	1	TRUE
4	rs11804386	A	G	A	G	0.0101714	0.000124882	0.333176	0.332101	FALSE	FALSE	FALSE	ukb-b-13019	1	87738947	0.000123329	463010	0.31	Diagnoses - main ICD10: M25.5 Pain in joint || id:ukb-b-13019	Diagnoses - main ICD10: M25.5 Pain in joint	Diagnoses - main ICD10: M25.5 Pain in joint || ||	TRUE	igd	NA	NA	NA	NA	NA	NA	NA	0.00184599	1	3.59087e-08	87738947	336965	ukb-a-13	Sleeplessness / insomnia || id:ukb-a-13	TRUE	reported	igd	4.59702002197677e-05	15.4909686995863	2	1	TRUE
5	rs13186678	T	C	T	C	0.0110482	-8.70894e-05	0.307241	0.30644	FALSE	FALSE	FALSE	ukb-b-13019	5	135535524	0.000126072	463010	0.49	Diagnoses - main ICD10: M25.5 Pain in joint || id:ukb-b-13019	Diagnoses - main ICD10: M25.5 Pain in joint	Diagnoses - main ICD10: M25.5 Pain in joint || ||	TRUE	igd	NA	NA	NA	NA	NA	NA	NA	0.00188849	5	4.91123e-09	135535524	336965	ukb-a-13	Sleeplessness / insomnia || id:ukb-a-13	TRUE	reported	igd	5.19606286988007e-05	17.509719144249	2	1	TRUE
6	rs1547630	A	G	A	G	0.0104415	1.68111e-05	0.651732	0.651515	FALSE	FALSE	FALSE	ukb-b-13019	13	112642528	0.000122464	463010	0.89	Diagnoses - main ICD10: M25.5 Pain in joint || id:ukb-b-13019	Diagnoses - main ICD10: M25.5 Pain in joint	Diagnoses - main ICD10: M25.5 Pain in joint || ||	TRUE	igd	NA	NA	NA	NA	NA	NA	NA	0.00183342	13	1.23427e-08	112642528	336965	ukb-a-13	Sleeplessness / insomnia || id:ukb-a-13	TRUE	reported	igd	4.94923868133911e-05	16.6779285682926	2	1	TRUE
7	rs1592757	C	G	C	G	0.0103528	-5.69504e-05	0.355901	0.35581	FALSE	TRUE	FALSE	ukb-b-13019	5	103889998	0.000121343	463010	0.64	Diagnoses - main ICD10: M25.5 Pain in joint || id:ukb-b-13019	Diagnoses - main ICD10: M25.5 Pain in joint	Diagnoses - main ICD10: M25.5 Pain in joint || ||	TRUE	igd	NA	NA	NA	NA	NA	NA	NA	0.00181797	5	1.23689e-08	103889998	336965	ukb-a-13	Sleeplessness / insomnia || id:ukb-a-13	TRUE	reported	igd	4.91391315977899e-05	16.5588828897115	2	1	TRUE
8	rs2132083	C	T	C	T	-0.0101194	-0.000113833	0.660134	0.65689	FALSE	FALSE	FALSE	ukb-b-13019	4	14960529	0.000122745	463010	0.35	Diagnoses - main ICD10: M25.5 Pain in joint || id:ukb-b-13019	Diagnoses - main ICD10: M25.5 Pain in joint	Diagnoses - main ICD10: M25.5 Pain in joint || ||	TRUE	igd	NA	NA	NA	NA	NA	NA	NA	0.00184353	4	4.04222e-08	14960529	336965	ukb-a-13	Sleeplessness / insomnia || id:ukb-a-13	TRUE	reported	igd	4.59493469593927e-05	15.4839412764679	2	1	TRUE
9	rs224071	A	G	A	G	0.00972618	1.41498e-05	0.550307	0.549086	FALSE	FALSE	FALSE	ukb-b-13019	10	64508475	0.000116655	463010	0.9	Diagnoses - main ICD10: M25.5 Pain in joint || id:ukb-b-13019	Diagnoses - main ICD10: M25.5 Pain in joint	Diagnoses - main ICD10: M25.5 Pain in joint || ||	TRUE	igd	NA	NA	NA	NA	NA	NA	NA	0.00174868	10	2.66864e-08	64508475	336965	ukb-a-13	Sleeplessness / insomnia || id:ukb-a-13	TRUE	reported	igd	4.68204696249435e-05	15.7775046164055	2	1	TRUE
10	rs2644128	G	C	G	C	0.0109014	0.000213577	0.5511	0.548269	FALSE	TRUE	TRUE	ukb-b-13019	1	201793440	0.000116785	463010	0.0669993	Diagnoses - main ICD10: M25.5 Pain in joint || id:ukb-b-13019	Diagnoses - main ICD10: M25.5 Pain in joint	Diagnoses - main ICD10: M25.5 Pain in joint || ||	TRUE	igd	NA	NA	NA	NA	NA	NA	NA	0.00175123	1	4.82114e-10	201793440	336965	ukb-a-13	Sleeplessness / insomnia || id:ukb-a-13	TRUE	reported	igd	5.87996258613057e-05	19.8144634121384	2	1	FALSE
11	rs2956278	G	A	G	A	0.0119098	-2.00859e-05	0.214265	0.249129	FALSE	FALSE	FALSE	ukb-b-13019	12	84700945	0.00013428	463010	0.88	Diagnoses - main ICD10: M25.5 Pain in joint || id:ukb-b-13019	Diagnoses - main ICD10: M25.5 Pain in joint	Diagnoses - main ICD10: M25.5 Pain in joint || ||	TRUE	igd	TRUE	rs2956278	rs12310246	G	A	A	G	0.00212317	12	2.03142e-08	84698234	336965	ukb-a-13	Sleeplessness / insomnia || id:ukb-a-13	TRUE	reported	igd	4.77602142944017e-05	16.0941937514269	2	1	TRUE
12	rs324017	C	A	C	A	-0.011717	-0.000273649	0.70472	0.705476	FALSE	FALSE	FALSE	ukb-b-13019	12	57487814	0.000127721	463010	0.032	Diagnoses - main ICD10: M25.5 Pain in joint || id:ukb-b-13019	Diagnoses - main ICD10: M25.5 Pain in joint	Diagnoses - main ICD10: M25.5 Pain in joint || ||	TRUE	igd	NA	NA	NA	NA	NA	NA	NA	0.0019116	12	8.82877e-10	57487814	336965	ukb-a-13	Sleeplessness / insomnia || id:ukb-a-13	TRUE	reported	igd	5.7136480438012e-05	19.2539799624833	2	1	TRUE
13	rs3817576	G	A	G	A	-0.01038	-0.000133843	0.525328	0.522351	FALSE	FALSE	FALSE	ukb-b-13019	7	1023191	0.000116614	463010	0.25	Diagnoses - main ICD10: M25.5 Pain in joint || id:ukb-b-13019	Diagnoses - main ICD10: M25.5 Pain in joint	Diagnoses - main ICD10: M25.5 Pain in joint || ||	TRUE	igd	NA	NA	NA	NA	NA	NA	NA	0.00174667	7	2.80602e-09	1023191	336965	ukb-a-13	Sleeplessness / insomnia || id:ukb-a-13	TRUE	reported	igd	5.37339623005329e-05	18.1073301172684	2	1	TRUE
14	rs4688760	T	C	T	C	0.011506	9.11656e-05	0.691885	0.689388	FALSE	FALSE	FALSE	ukb-b-13019	3	49980596	0.000125797	463010	0.47	Diagnoses - main ICD10: M25.5 Pain in joint || id:ukb-b-13019	Diagnoses - main ICD10: M25.5 Pain in joint	Diagnoses - main ICD10: M25.5 Pain in joint || ||	TRUE	igd	NA	NA	NA	NA	NA	NA	NA	0.00188616	3	1.06038e-09	49980596	336965	ukb-a-13	Sleeplessness / insomnia || id:ukb-a-13	TRUE	reported	igd	5.6445001891468e-05	19.0209508099592	2	1	TRUE
15	rs4886140	G	A	G	A	0.0110768	5.4445e-05	0.667148	0.668382	FALSE	FALSE	FALSE	ukb-b-13019	13	59833519	0.000124595	463010	0.66	Diagnoses - main ICD10: M25.5 Pain in joint || id:ukb-b-13019	Diagnoses - main ICD10: M25.5 Pain in joint	Diagnoses - main ICD10: M25.5 Pain in joint || ||	TRUE	igd	NA	NA	NA	NA	NA	NA	NA	0.00186185	13	2.6942e-09	59833519	336965	ukb-a-13	Sleeplessness / insomnia || id:ukb-a-13	TRUE	reported	igd	5.44919040763869e-05	18.3627560948353	2	1	TRUE
16	rs4943439	T	C	T	C	0.0104509	-0.0001915	0.386641	0.387847	FALSE	FALSE	FALSE	ukb-b-13019	13	37555770	0.000119201	463010	0.11	Diagnoses - main ICD10: M25.5 Pain in joint || id:ukb-b-13019	Diagnoses - main ICD10: M25.5 Pain in joint	Diagnoses - main ICD10: M25.5 Pain in joint || ||	TRUE	igd	NA	NA	NA	NA	NA	NA	NA	0.00178466	13	4.74755e-09	37555770	336965	ukb-a-13	Sleeplessness / insomnia || id:ukb-a-13	TRUE	reported	igd	5.18036102927682e-05	17.4568042605669	2	1	TRUE
17	rs6561715	A	T	A	T	-0.0122828	3.47937e-06	0.628887	0.630667	FALSE	TRUE	FALSE	ukb-b-13019	13	53888526	0.000120725	463010	0.98	Diagnoses - main ICD10: M25.5 Pain in joint || id:ukb-b-13019	Diagnoses - main ICD10: M25.5 Pain in joint	Diagnoses - main ICD10: M25.5 Pain in joint || ||	TRUE	igd	NA	NA	NA	NA	NA	NA	NA	0.00180689	13	1.06463e-11	53888526	336965	ukb-a-13	Sleeplessness / insomnia || id:ukb-a-13	TRUE	reported	igd	7.04212194841361e-05	23.7310165481579	2	1	TRUE
18	rs6690017	G	T	G	T	-0.00985431	-6.17027e-06	0.408391	0.408828	FALSE	FALSE	FALSE	ukb-b-13019	1	57842729	0.00011829	463010	0.96	Diagnoses - main ICD10: M25.5 Pain in joint || id:ukb-b-13019	Diagnoses - main ICD10: M25.5 Pain in joint	Diagnoses - main ICD10: M25.5 Pain in joint || ||	TRUE	igd	NA	NA	NA	NA	NA	NA	NA	0.00177148	1	2.65772e-08	57842729	336965	ukb-a-13	Sleeplessness / insomnia || id:ukb-a-13	TRUE	reported	igd	4.69238211893884e-05	15.8123335345513	2	1	TRUE
19	rs6744461	C	A	C	A	0.0108831	0.000104488	0.680005	0.679158	FALSE	FALSE	FALSE	ukb-b-13019	2	145299297	0.000125672	463010	0.41	Diagnoses - main ICD10: M25.5 Pain in joint || id:ukb-b-13019	Diagnoses - main ICD10: M25.5 Pain in joint	Diagnoses - main ICD10: M25.5 Pain in joint || ||	TRUE	igd	NA	NA	NA	NA	NA	NA	NA	0.00188291	2	7.48083e-09	145299297	336965	ukb-a-13	Sleeplessness / insomnia || id:ukb-a-13	TRUE	reported	igd	5.15454735168337e-05	17.3698127278748	2	1	TRUE
20	rs71373536	A	G	A	G	0.0134498	-0.000106947	0.253453	0.253691	FALSE	FALSE	FALSE	ukb-b-13019	17	43221808	0.000133854	463010	0.42	Diagnoses - main ICD10: M25.5 Pain in joint || id:ukb-b-13019	Diagnoses - main ICD10: M25.5 Pain in joint	Diagnoses - main ICD10: M25.5 Pain in joint || ||	TRUE	igd	NA	NA	NA	NA	NA	NA	NA	0.00200376	17	1.91911e-11	43221808	336965	ukb-a-13	Sleeplessness / insomnia || id:ukb-a-13	TRUE	reported	igd	6.84567440221586e-05	23.0689690624486	2	1	TRUE
21	rs7572387	C	A	C	A	0.0109301	2.73425e-05	0.429282	0.429446	FALSE	FALSE	FALSE	ukb-b-13019	2	58866584	0.000118006	463010	0.82	Diagnoses - main ICD10: M25.5 Pain in joint || id:ukb-b-13019	Diagnoses - main ICD10: M25.5 Pain in joint	Diagnoses - main ICD10: M25.5 Pain in joint || ||	TRUE	igd	NA	NA	NA	NA	NA	NA	NA	0.00176715	2	6.21269e-10	58866584	336965	ukb-a-13	Sleeplessness / insomnia || id:ukb-a-13	TRUE	reported	igd	5.85386247228305e-05	19.7265053649738	2	1	TRUE
