# Supplementary material for: The causal relationship between sleep characteristics and multi-site pain perception: a two-sample Mendelian randomization study
Source: Front Neurosci. 2024 Aug 13;18:1428951. doi: 10.3389/fnins.2024.1428951 (PMC11347297; doi:10.3389/fnins.2024.1428951)
Supplement: Supplementary file 3 [file Data_Sheet_3.ZIP › SL/SL_Joint_Pain_mr_pleiotropy.csv]

	id.exposure	id.outcome	outcome	exposure	egger_intercept	se	pval
1	ukb-a-13	ukb-b-13019	Diagnoses - main ICD10: M25.5 Pain in joint || id:ukb-b-13019	Sleeplessness / insomnia || id:ukb-a-13	8.08970817942744e-05	0.000332293235955236	0.810569582825749
