# Supplementary material for: The causal relationship between sleep characteristics and multi-site pain perception: a two-sample Mendelian randomization study
Source: Front Neurosci. 2024 Aug 13;18:1428951. doi: 10.3389/fnins.2024.1428951 (PMC11347297; doi:10.3389/fnins.2024.1428951)
Supplement: Supplementary file 3 [file Data_Sheet_3.ZIP › SL/SL_Joint_Pain_res_OR.csv]

	id.exposure	id.outcome	outcome	exposure	method	nsnp	b	se	pval	lo_ci	up_ci	or	or_lci95	or_uci95
1	ukb-a-13	ukb-b-13019	Diagnoses - main ICD10: M25.5 Pain in joint || id:ukb-b-13019	Sleeplessness / insomnia || id:ukb-a-13	MR Egger	19	-0.00560310577569266	0.030664255068806	0.857175704221804	-0.0657050457105524	0.0544988341591671	0.994412562344437	0.936407020830302	1.05601124527198
2	ukb-a-13	ukb-b-13019	Diagnoses - main ICD10: M25.5 Pain in joint || id:ukb-b-13019	Sleeplessness / insomnia || id:ukb-a-13	Weighted median	19	0.00157487709569466	0.00361648660903413	0.663220171886921	-0.00551343665801223	0.00866319084940155	1.0015761178659	0.994501734439445	1.00870082488569
3	ukb-a-13	ukb-b-13019	Diagnoses - main ICD10: M25.5 Pain in joint || id:ukb-b-13019	Sleeplessness / insomnia || id:ukb-a-13	Inverse variance weighted	19	0.0018353356520931	0.00259591876908982	0.479561430873475	-0.00325266513532295	0.00692333643950914	1.00183702091142	0.996752619049138	1.006947358138
4	ukb-a-13	ukb-b-13019	Diagnoses - main ICD10: M25.5 Pain in joint || id:ukb-b-13019	Sleeplessness / insomnia || id:ukb-a-13	Simple mode	19	0.00340633233100751	0.00627656703352117	0.593988837726982	-0.00889573905469398	0.015708403716709	1.00341214047393	0.991143710966273	1.01583242925378
5	ukb-a-13	ukb-b-13019	Diagnoses - main ICD10: M25.5 Pain in joint || id:ukb-b-13019	Sleeplessness / insomnia || id:ukb-a-13	Weighted mode	19	0.00268274385679913	0.00654845037727578	0.686877775084615	-0.0101522188826614	0.0155177065962597	1.00268634563426	0.989899140939132	1.01563873140406
