# Supplementary material for: The causal relationship between sleep characteristics and multi-site pain perception: a two-sample Mendelian randomization study
Source: Front Neurosci. 2024 Aug 13;18:1428951. doi: 10.3389/fnins.2024.1428951 (PMC11347297; doi:10.3389/fnins.2024.1428951)
Supplement: Supplementary file 3 [file Data_Sheet_3.ZIP › SL/SL_Lower_Abdomen_Pain_res_OR.csv]

	id.exposure	id.outcome	outcome	exposure	method	nsnp	b	se	pval	lo_ci	up_ci	or	or_lci95	or_uci95
1	ukb-a-13	ukb-b-17456	Diagnoses - main ICD10: R10.3 Pain localised to other parts of lower abdomen || id:ukb-b-17456	Sleeplessness / insomnia || id:ukb-a-13	MR Egger	26	0.0150609828246986	0.0314784744835759	0.636657376391767	-0.0466368271631101	0.0767587928125074	1.01517497096538	0.954433959144257	1.07978159389737
2	ukb-a-13	ukb-b-17456	Diagnoses - main ICD10: R10.3 Pain localised to other parts of lower abdomen || id:ukb-b-17456	Sleeplessness / insomnia || id:ukb-a-13	Weighted median	26	0.00775459288741058	0.00587716601446656	0.187020637522783	-0.00376465250094388	0.0192738382757651	1.00778473761248	0.996242424919155	1.01946077777914
3	ukb-a-13	ukb-b-17456	Diagnoses - main ICD10: R10.3 Pain localised to other parts of lower abdomen || id:ukb-b-17456	Sleeplessness / insomnia || id:ukb-a-13	Inverse variance weighted	26	0.00944522425187295	0.00439282312201516	0.0315434305973169	0.000835290932723231	0.0180551575710227	1.009489971153	1.00083563988535	1.01821913733531
4	ukb-a-13	ukb-b-17456	Diagnoses - main ICD10: R10.3 Pain localised to other parts of lower abdomen || id:ukb-b-17456	Sleeplessness / insomnia || id:ukb-a-13	Simple mode	26	0.0103162878838238	0.0111918869180525	0.365461712859206	-0.0116198104755592	0.0322523862432067	1.01036968424111	0.988447438795563	1.03277813140717
5	ukb-a-13	ukb-b-17456	Diagnoses - main ICD10: R10.3 Pain localised to other parts of lower abdomen || id:ukb-b-17456	Sleeplessness / insomnia || id:ukb-a-13	Weighted mode	26	0.00942598686710069	0.0111863389382259	0.407422881578585	-0.0124992374518221	0.0313512111860235	1.0094705513928	0.987578553569821	1.03184783675766
