# Supplementary material for: The causal relationship between sleep characteristics and multi-site pain perception: a two-sample Mendelian randomization study
Source: Front Neurosci. 2024 Aug 13;18:1428951. doi: 10.3389/fnins.2024.1428951 (PMC11347297; doi:10.3389/fnins.2024.1428951)
Supplement: Supplementary file 3 [file Data_Sheet_3.ZIP › SL/SL_Ocular_Pain_data.csv]

	SNP	effect_allele.exposure	other_allele.exposure	effect_allele.outcome	other_allele.outcome	beta.exposure	beta.outcome	eaf.exposure	eaf.outcome	remove	palindromic	ambiguous	id.outcome	chr	pos	se.outcome	samplesize.outcome	pval.outcome	outcome	originalname.outcome	outcome.deprecated	mr_keep.outcome	data_source.outcome	proxy.outcome	target_snp.outcome	proxy_snp.outcome	target_a1.outcome	target_a2.outcome	proxy_a1.outcome	proxy_a2.outcome	se.exposure	chr.exposure	pval.exposure	pos.exposure	samplesize.exposure	id.exposure	exposure	mr_keep.exposure	pval_origin.exposure	data_source.exposure	R2	F	action	SNP_index	mr_keep
1	rs10087341	C	T	C	T	0.0147121	-0.0941	0.158749	0.1466	FALSE	FALSE	FALSE	finn-b-H7_OCUPAIN	8	10239656	0.0737	NA	0.2014	Ocular pain || id:finn-b-H7_OCUPAIN	Ocular pain	Ocular pain || ||	TRUE	igd	NA	NA	NA	NA	NA	NA	NA	0.00239204	8	7.73517e-10	10239656	336965	ukb-a-13	Sleeplessness / insomnia || id:ukb-a-13	TRUE	reported	igd	5.78117244176481e-05	19.4815383562707	2	1	TRUE
2	rs10156602	G	A	G	A	-0.0101865	0.0363	0.363532	0.402	FALSE	FALSE	FALSE	finn-b-H7_OCUPAIN	9	96345328	0.0488	NA	0.456	Ocular pain || id:finn-b-H7_OCUPAIN	Ocular pain	Ocular pain || ||	TRUE	igd	NA	NA	NA	NA	NA	NA	NA	0.00182347	9	2.32071e-08	96345328	336965	ukb-a-13	Sleeplessness / insomnia || id:ukb-a-13	TRUE	reported	igd	4.80174611626101e-05	16.1808847307407	2	1	TRUE
3	rs10280045	G	C	G	C	0.00972632	-0.015	0.572428	0.5345	FALSE	TRUE	TRUE	finn-b-H7_OCUPAIN	7	114076394	0.0479	NA	0.7539	Ocular pain || id:finn-b-H7_OCUPAIN	Ocular pain	Ocular pain || ||	TRUE	igd	NA	NA	NA	NA	NA	NA	NA	0.00177186	7	4.03766e-08	114076394	336965	ukb-a-13	Sleeplessness / insomnia || id:ukb-a-13	TRUE	reported	igd	4.63081284914787e-05	15.6048485322051	2	1	FALSE
4	rs11152363	A	G	A	G	0.0143109	-0.0261	0.184703	0.1987	FALSE	FALSE	FALSE	finn-b-H7_OCUPAIN	18	53057188	0.0598	NA	0.662	Ocular pain || id:finn-b-H7_OCUPAIN	Ocular pain	Ocular pain || ||	TRUE	igd	NA	NA	NA	NA	NA	NA	NA	0.00226276	18	2.54337e-10	53057188	336965	ukb-a-13	Sleeplessness / insomnia || id:ukb-a-13	TRUE	reported	igd	6.16813234418173e-05	20.785605874604	2	1	TRUE
5	rs11191543	A	G	A	G	-0.0188138	0.0704	0.0756616	0.08337	FALSE	FALSE	FALSE	finn-b-H7_OCUPAIN	10	104824387	0.0862	NA	0.4144	Ocular pain || id:finn-b-H7_OCUPAIN	Ocular pain	Ocular pain || ||	TRUE	igd	NA	NA	NA	NA	NA	NA	NA	0.00328475	10	1.01937e-08	104824387	336965	ukb-a-13	Sleeplessness / insomnia || id:ukb-a-13	TRUE	reported	igd	4.95096160031777e-05	16.6837347425794	2	1	TRUE
6	rs113851554	T	G	T	G	0.0477769	0.0912	0.0566594	0.07106	FALSE	FALSE	FALSE	finn-b-H7_OCUPAIN	2	66750564	0.0929	NA	0.3261	Ocular pain || id:finn-b-H7_OCUPAIN	Ocular pain	Ocular pain || ||	TRUE	igd	NA	NA	NA	NA	NA	NA	NA	0.00389018	2	1.15985e-34	66750564	336965	ukb-a-13	Sleeplessness / insomnia || id:ukb-a-13	TRUE	reported	igd	0.000244009327192109	82.2421827783211	2	1	TRUE
7	rs11635495	C	T	C	T	0.00973115	-0.0538	0.513921	0.5176	FALSE	FALSE	FALSE	finn-b-H7_OCUPAIN	15	67804682	0.0478	NA	0.2604	Ocular pain || id:finn-b-H7_OCUPAIN	Ocular pain	Ocular pain || ||	TRUE	igd	NA	NA	NA	NA	NA	NA	NA	0.00174233	15	2.33706e-08	67804682	336965	ukb-a-13	Sleeplessness / insomnia || id:ukb-a-13	TRUE	reported	igd	4.73109373612972e-05	15.9427896543975	2	1	TRUE
8	rs11804386	A	G	A	G	0.0101714	0.0194	0.333176	0.332	FALSE	FALSE	FALSE	finn-b-H7_OCUPAIN	1	87748856	0.0507	NA	0.701501	Ocular pain || id:finn-b-H7_OCUPAIN	Ocular pain	Ocular pain || ||	TRUE	igd	TRUE	rs11804386	rs10127691	A	G	C	T	0.00184599	1	3.59087e-08	87738947	336965	ukb-a-13	Sleeplessness / insomnia || id:ukb-a-13	TRUE	reported	igd	4.59702002197677e-05	15.4909686995863	2	1	TRUE
9	rs13186678	T	C	T	C	0.0110482	-0.0699	0.307241	0.2869	FALSE	FALSE	FALSE	finn-b-H7_OCUPAIN	5	135535524	0.053	NA	0.1871	Ocular pain || id:finn-b-H7_OCUPAIN	Ocular pain	Ocular pain || ||	TRUE	igd	NA	NA	NA	NA	NA	NA	NA	0.00188849	5	4.91123e-09	135535524	336965	ukb-a-13	Sleeplessness / insomnia || id:ukb-a-13	TRUE	reported	igd	5.19606286988007e-05	17.509719144249	2	1	TRUE
10	rs1547630	A	G	A	G	0.0104415	0.0902	0.651732	0.5696	FALSE	FALSE	FALSE	finn-b-H7_OCUPAIN	13	112642528	0.0483	NA	0.06187	Ocular pain || id:finn-b-H7_OCUPAIN	Ocular pain	Ocular pain || ||	TRUE	igd	NA	NA	NA	NA	NA	NA	NA	0.00183342	13	1.23427e-08	112642528	336965	ukb-a-13	Sleeplessness / insomnia || id:ukb-a-13	TRUE	reported	igd	4.94923868133911e-05	16.6779285682926	2	1	TRUE
11	rs1592757	C	G	C	G	0.0103528	-0.0022	0.355901	0.3469	FALSE	TRUE	FALSE	finn-b-H7_OCUPAIN	5	103889998	0.0502	NA	0.9648	Ocular pain || id:finn-b-H7_OCUPAIN	Ocular pain	Ocular pain || ||	TRUE	igd	NA	NA	NA	NA	NA	NA	NA	0.00181797	5	1.23689e-08	103889998	336965	ukb-a-13	Sleeplessness / insomnia || id:ukb-a-13	TRUE	reported	igd	4.91391315977899e-05	16.5588828897115	2	1	TRUE
12	rs1925501	A	T	A	T	-0.0119127	0.0203	0.220428	0.2837	FALSE	TRUE	FALSE	finn-b-H7_OCUPAIN	16	20059843	0.0529	NA	0.701601	Ocular pain || id:finn-b-H7_OCUPAIN	Ocular pain	Ocular pain || ||	TRUE	igd	NA	NA	NA	NA	NA	NA	NA	0.00210595	16	1.54469e-08	20059843	336965	ukb-a-13	Sleeplessness / insomnia || id:ukb-a-13	TRUE	reported	igd	4.87723181328276e-05	16.4352682211223	2	1	TRUE
13	rs2132083	C	T	C	T	-0.0101194	0.0168	0.660134	0.7317	FALSE	FALSE	FALSE	finn-b-H7_OCUPAIN	4	14960529	0.0541	NA	0.756201	Ocular pain || id:finn-b-H7_OCUPAIN	Ocular pain	Ocular pain || ||	TRUE	igd	NA	NA	NA	NA	NA	NA	NA	0.00184353	4	4.04222e-08	14960529	336965	ukb-a-13	Sleeplessness / insomnia || id:ukb-a-13	TRUE	reported	igd	4.59493469593927e-05	15.4839412764679	2	1	TRUE
14	rs224071	A	G	A	G	0.00972618	0.0012	0.550307	0.5207	FALSE	FALSE	FALSE	finn-b-H7_OCUPAIN	10	64508475	0.0478	NA	0.9807	Ocular pain || id:finn-b-H7_OCUPAIN	Ocular pain	Ocular pain || ||	TRUE	igd	NA	NA	NA	NA	NA	NA	NA	0.00174868	10	2.66864e-08	64508475	336965	ukb-a-13	Sleeplessness / insomnia || id:ukb-a-13	TRUE	reported	igd	4.68204696249435e-05	15.7775046164055	2	1	TRUE
15	rs2644128	G	C	G	C	0.0109014	-0.0199	0.5511	0.5431	FALSE	TRUE	TRUE	finn-b-H7_OCUPAIN	1	201793440	0.0479	NA	0.678	Ocular pain || id:finn-b-H7_OCUPAIN	Ocular pain	Ocular pain || ||	TRUE	igd	NA	NA	NA	NA	NA	NA	NA	0.00175123	1	4.82114e-10	201793440	336965	ukb-a-13	Sleeplessness / insomnia || id:ukb-a-13	TRUE	reported	igd	5.87996258613057e-05	19.8144634121384	2	1	FALSE
16	rs2863957	A	C	A	C	-0.0129917	0.0333	0.219489	0.2163	FALSE	FALSE	FALSE	finn-b-H7_OCUPAIN	2	114089551	0.0579	NA	0.5647	Ocular pain || id:finn-b-H7_OCUPAIN	Ocular pain	Ocular pain || ||	TRUE	igd	NA	NA	NA	NA	NA	NA	NA	0.00210431	2	6.67145e-10	114089551	336965	ukb-a-13	Sleeplessness / insomnia || id:ukb-a-13	TRUE	reported	igd	5.78300743240427e-05	19.487722310882	2	1	TRUE
17	rs2956278	G	A	G	A	0.0119098	-0.0571	0.214265	0.1728	FALSE	FALSE	FALSE	finn-b-H7_OCUPAIN	12	84698234	0.063	NA	0.3652	Ocular pain || id:finn-b-H7_OCUPAIN	Ocular pain	Ocular pain || ||	TRUE	igd	NA	NA	NA	NA	NA	NA	NA	0.00212317	12	2.03142e-08	84698234	336965	ukb-a-13	Sleeplessness / insomnia || id:ukb-a-13	TRUE	reported	igd	4.77602142944017e-05	16.0941937514269	2	1	TRUE
18	rs324017	C	A	C	A	-0.011717	-0.0325	0.70472	0.6679	FALSE	FALSE	FALSE	finn-b-H7_OCUPAIN	12	57487814	0.0512	NA	0.524901	Ocular pain || id:finn-b-H7_OCUPAIN	Ocular pain	Ocular pain || ||	TRUE	igd	NA	NA	NA	NA	NA	NA	NA	0.0019116	12	8.82877e-10	57487814	336965	ukb-a-13	Sleeplessness / insomnia || id:ukb-a-13	TRUE	reported	igd	5.7136480438012e-05	19.2539799624833	2	1	TRUE
19	rs3808937	T	C	T	C	-0.0143079	-0.0377	0.207802	0.1659	FALSE	FALSE	FALSE	finn-b-H7_OCUPAIN	10	104230012	0.0647	NA	0.5606	Ocular pain || id:finn-b-H7_OCUPAIN	Ocular pain	Ocular pain || ||	TRUE	igd	NA	NA	NA	NA	NA	NA	NA	0.00214558	10	2.58762e-11	104230012	336965	ukb-a-13	Sleeplessness / insomnia || id:ukb-a-13	TRUE	reported	igd	6.74008312530739e-05	22.7131171845081	2	1	TRUE
20	rs3817576	G	A	G	A	-0.01038	0.0215	0.525328	0.53	FALSE	FALSE	FALSE	finn-b-H7_OCUPAIN	7	1023191	0.048	NA	0.6549	Ocular pain || id:finn-b-H7_OCUPAIN	Ocular pain	Ocular pain || ||	TRUE	igd	NA	NA	NA	NA	NA	NA	NA	0.00174667	7	2.80602e-09	1023191	336965	ukb-a-13	Sleeplessness / insomnia || id:ukb-a-13	TRUE	reported	igd	5.37339623005329e-05	18.1073301172684	2	1	TRUE
21	rs4688760	T	C	T	C	0.011506	0.0637	0.691885	0.6664	FALSE	FALSE	FALSE	finn-b-H7_OCUPAIN	3	49980596	0.0506	NA	0.2081	Ocular pain || id:finn-b-H7_OCUPAIN	Ocular pain	Ocular pain || ||	TRUE	igd	NA	NA	NA	NA	NA	NA	NA	0.00188616	3	1.06038e-09	49980596	336965	ukb-a-13	Sleeplessness / insomnia || id:ukb-a-13	TRUE	reported	igd	5.6445001891468e-05	19.0209508099592	2	1	TRUE
22	rs4886140	G	A	G	A	0.0110768	-0.0017	0.667148	0.6037	FALSE	FALSE	FALSE	finn-b-H7_OCUPAIN	13	59833519	0.049	NA	0.9721	Ocular pain || id:finn-b-H7_OCUPAIN	Ocular pain	Ocular pain || ||	TRUE	igd	NA	NA	NA	NA	NA	NA	NA	0.00186185	13	2.6942e-09	59833519	336965	ukb-a-13	Sleeplessness / insomnia || id:ukb-a-13	TRUE	reported	igd	5.44919040763869e-05	18.3627560948353	2	1	TRUE
23	rs4943439	T	C	T	C	0.0104509	0.0266	0.386641	0.4057	FALSE	FALSE	FALSE	finn-b-H7_OCUPAIN	13	37555770	0.0486	NA	0.5841	Ocular pain || id:finn-b-H7_OCUPAIN	Ocular pain	Ocular pain || ||	TRUE	igd	NA	NA	NA	NA	NA	NA	NA	0.00178466	13	4.74755e-09	37555770	336965	ukb-a-13	Sleeplessness / insomnia || id:ukb-a-13	TRUE	reported	igd	5.18036102927682e-05	17.4568042605669	2	1	TRUE
24	rs6561715	A	T	A	T	-0.0122828	0.043	0.628887	0.615	FALSE	TRUE	FALSE	finn-b-H7_OCUPAIN	13	53888526	0.049	NA	0.3797	Ocular pain || id:finn-b-H7_OCUPAIN	Ocular pain	Ocular pain || ||	TRUE	igd	NA	NA	NA	NA	NA	NA	NA	0.00180689	13	1.06463e-11	53888526	336965	ukb-a-13	Sleeplessness / insomnia || id:ukb-a-13	TRUE	reported	igd	7.04212194841361e-05	23.7310165481579	2	1	TRUE
25	rs6690017	G	T	G	T	-0.00985431	-0.0023	0.408391	0.3293	FALSE	FALSE	FALSE	finn-b-H7_OCUPAIN	1	57842729	0.0509	NA	0.9636	Ocular pain || id:finn-b-H7_OCUPAIN	Ocular pain	Ocular pain || ||	TRUE	igd	NA	NA	NA	NA	NA	NA	NA	0.00177148	1	2.65772e-08	57842729	336965	ukb-a-13	Sleeplessness / insomnia || id:ukb-a-13	TRUE	reported	igd	4.69238211893884e-05	15.8123335345513	2	1	TRUE
26	rs6744461	C	A	C	A	0.0108831	-0.0077	0.680005	0.6343	FALSE	FALSE	FALSE	finn-b-H7_OCUPAIN	2	145299297	0.0498	NA	0.8773	Ocular pain || id:finn-b-H7_OCUPAIN	Ocular pain	Ocular pain || ||	TRUE	igd	NA	NA	NA	NA	NA	NA	NA	0.00188291	2	7.48083e-09	145299297	336965	ukb-a-13	Sleeplessness / insomnia || id:ukb-a-13	TRUE	reported	igd	5.15454735168337e-05	17.3698127278748	2	1	TRUE
27	rs71373536	A	G	A	G	0.0134498	0.0408	0.253453	0.2432	FALSE	FALSE	FALSE	finn-b-H7_OCUPAIN	17	43221808	0.0557	NA	0.4639	Ocular pain || id:finn-b-H7_OCUPAIN	Ocular pain	Ocular pain || ||	TRUE	igd	NA	NA	NA	NA	NA	NA	NA	0.00200376	17	1.91911e-11	43221808	336965	ukb-a-13	Sleeplessness / insomnia || id:ukb-a-13	TRUE	reported	igd	6.84567440221586e-05	23.0689690624486	2	1	TRUE
28	rs7572387	C	A	C	A	0.0109301	0.032	0.429282	0.4591	FALSE	FALSE	FALSE	finn-b-H7_OCUPAIN	2	58866584	0.0481	NA	0.506001	Ocular pain || id:finn-b-H7_OCUPAIN	Ocular pain	Ocular pain || ||	TRUE	igd	NA	NA	NA	NA	NA	NA	NA	0.00176715	2	6.21269e-10	58866584	336965	ukb-a-13	Sleeplessness / insomnia || id:ukb-a-13	TRUE	reported	igd	5.85386247228305e-05	19.7265053649738	2	1	TRUE
29	rs9815484	G	A	G	A	0.0131678	-0.0289	0.817741	0.7618	FALSE	FALSE	FALSE	finn-b-H7_OCUPAIN	3	117637295	0.056	NA	0.6052	Ocular pain || id:finn-b-H7_OCUPAIN	Ocular pain	Ocular pain || ||	TRUE	igd	NA	NA	NA	NA	NA	NA	NA	0.00225968	3	5.63962e-09	117637295	336965	ukb-a-13	Sleeplessness / insomnia || id:ukb-a-13	TRUE	reported	igd	5.16846042224951e-05	17.4166994678435	2	1	TRUE
30	rs9878792	T	G	T	G	-0.0266984	0.0984	0.0374927	0.05027	FALSE	FALSE	FALSE	finn-b-H7_OCUPAIN	3	116432671	0.1095	NA	0.3688	Ocular pain || id:finn-b-H7_OCUPAIN	Ocular pain	Ocular pain || ||	TRUE	igd	NA	NA	NA	NA	NA	NA	NA	0.00465798	3	9.9481e-09	116432671	336965	ukb-a-13	Sleeplessness / insomnia || id:ukb-a-13	TRUE	reported	igd	5.14459528582119e-05	17.336274494122	2	1	TRUE
