# Supplementary material for: The causal relationship between sleep characteristics and multi-site pain perception: a two-sample Mendelian randomization study
Source: Front Neurosci. 2024 Aug 13;18:1428951. doi: 10.3389/fnins.2024.1428951 (PMC11347297; doi:10.3389/fnins.2024.1428951)
Supplement: Supplementary file 3 [file Data_Sheet_3.ZIP › SL/SL_Ocular_Pain_res_OR.csv]

	id.exposure	id.outcome	outcome	exposure	method	nsnp	b	se	pval	lo_ci	up_ci	or	or_lci95	or_uci95
1	ukb-a-13	finn-b-H7_OCUPAIN	Ocular pain || id:finn-b-H7_OCUPAIN	Sleeplessness / insomnia || id:ukb-a-13	MR Egger	28	0.795074520880612	2.2681363496904	0.728757022018747	-3.65047272451257	5.2406217662738	2.21460602504617	0.0259788450387135	188.787447589074
2	ukb-a-13	finn-b-H7_OCUPAIN	Ocular pain || id:finn-b-H7_OCUPAIN	Sleeplessness / insomnia || id:ukb-a-13	Weighted median	28	-0.16547038616673	1.1170387105246	0.882237742307086	-2.35486625879495	2.02392548646149	0.847494960407764	0.0949061985552428	7.56797468290209
3	ukb-a-13	finn-b-H7_OCUPAIN	Ocular pain || id:finn-b-H7_OCUPAIN	Sleeplessness / insomnia || id:ukb-a-13	Inverse variance weighted	28	-0.222170531791933	0.803151506054754	0.782069264893118	-1.79634748365925	1.35200642007539	0.800778794447478	0.165903749071545	3.86517291637708
4	ukb-a-13	finn-b-H7_OCUPAIN	Ocular pain || id:finn-b-H7_OCUPAIN	Sleeplessness / insomnia || id:ukb-a-13	Simple mode	28	-1.84378971577804	2.18591859443412	0.406368267612342	-6.12819016086891	2.44061072931282	0.158216692225684	0.00218052378897601	11.4800498051857
5	ukb-a-13	finn-b-H7_OCUPAIN	Ocular pain || id:finn-b-H7_OCUPAIN	Sleeplessness / insomnia || id:ukb-a-13	Weighted mode	28	1.63584943981503	1.73010110662755	0.352777664254362	-1.75514872917496	5.02684760880503	5.13381701397855	0.172881527852516	152.451667106388
