# Supplementary material for: The causal relationship between sleep characteristics and multi-site pain perception: a two-sample Mendelian randomization study
Source: Front Neurosci. 2024 Aug 13;18:1428951. doi: 10.3389/fnins.2024.1428951 (PMC11347297; doi:10.3389/fnins.2024.1428951)
Supplement: Supplementary file 3 [file Data_Sheet_3.ZIP › SL/SL_Pain_res_OR.csv]

	id.exposure	id.outcome	outcome	exposure	method	nsnp	b	se	pval	lo_ci	up_ci	or	or_lci95	or_uci95
1	ukb-a-13	finn-b-PAIN	Pain (limb, back, neck, head abdominally) || id:finn-b-PAIN	Sleeplessness / insomnia || id:ukb-a-13	MR Egger	28	0.143626513312869	0.439382715310737	0.746373853903615	-0.717563608696176	1.00481663532191	1.1544528552239	0.487939620778819	2.7314063834524
2	ukb-a-13	finn-b-PAIN	Pain (limb, back, neck, head abdominally) || id:finn-b-PAIN	Sleeplessness / insomnia || id:ukb-a-13	Weighted median	28	0.39866069600945	0.180655554454152	0.0273318970862783	0.0445758092793124	0.752745582739588	1.48982802824262	1.04558423869362	2.12282040183632
3	ukb-a-13	finn-b-PAIN	Pain (limb, back, neck, head abdominally) || id:finn-b-PAIN	Sleeplessness / insomnia || id:ukb-a-13	Inverse variance weighted	28	0.452035778168663	0.154154275782247	0.00336396932527324	0.149893397635458	0.754178158701867	1.57150817325631	1.16171039505215	2.12586368266123
4	ukb-a-13	finn-b-PAIN	Pain (limb, back, neck, head abdominally) || id:finn-b-PAIN	Sleeplessness / insomnia || id:ukb-a-13	Simple mode	28	0.96859389789593	0.455532922424346	0.042770161196155	0.0757493699442114	1.86143842584765	2.6342378466481	1.07869218759204	6.43298348920424
5	ukb-a-13	finn-b-PAIN	Pain (limb, back, neck, head abdominally) || id:finn-b-PAIN	Sleeplessness / insomnia || id:ukb-a-13	Weighted mode	28	-0.0421467908930264	0.280902993658517	0.881847995120661	-0.592716658463719	0.508423076677667	0.958729037551248	0.552823410506	1.66266722786329
