# Supplementary material for: The causal relationship between sleep characteristics and multi-site pain perception: a two-sample Mendelian randomization study
Source: Front Neurosci. 2024 Aug 13;18:1428951. doi: 10.3389/fnins.2024.1428951 (PMC11347297; doi:10.3389/fnins.2024.1428951)
Supplement: Supplementary file 3 [file Data_Sheet_3.ZIP › SL/SL_Precordial_Pain_res_OR.csv]

	id.exposure	id.outcome	outcome	exposure	method	nsnp	b	se	pval	lo_ci	up_ci	or	or_lci95	or_uci95
1	ukb-a-13	ukb-b-20386	Diagnoses - main ICD10: R07.2 Precordial pain || id:ukb-b-20386	Sleeplessness / insomnia || id:ukb-a-13	MR Egger	24	0.0561992638546365	0.0241751143554791	0.0297138995248106	0.00881603971789755	0.103582487991375	1.05780844572565	1.00885501544905	1.10913728009813
2	ukb-a-13	ukb-b-20386	Diagnoses - main ICD10: R07.2 Precordial pain || id:ukb-b-20386	Sleeplessness / insomnia || id:ukb-a-13	Weighted median	24	0.00488613546027962	0.00382385721857871	0.201318966930423	-0.00260862468813465	0.0123808956086939	1.00489809208611	0.997394774816594	1.01245785618237
3	ukb-a-13	ukb-b-20386	Diagnoses - main ICD10: R07.2 Precordial pain || id:ukb-b-20386	Sleeplessness / insomnia || id:ukb-a-13	Inverse variance weighted	24	0.00304047516724023	0.00278440442824209	0.274848014078868	-0.00241695751211427	0.00849790784659472	1.00304510210003	0.997585960977931	1.00853411756174
4	ukb-a-13	ukb-b-20386	Diagnoses - main ICD10: R07.2 Precordial pain || id:ukb-b-20386	Sleeplessness / insomnia || id:ukb-a-13	Simple mode	24	0.00826270680637283	0.00755891425661554	0.285663872441825	-0.00655276513659363	0.0230781787493393	1.00829693718182	0.993468657411026	1.02334654037266
5	ukb-a-13	ukb-b-20386	Diagnoses - main ICD10: R07.2 Precordial pain || id:ukb-b-20386	Sleeplessness / insomnia || id:ukb-a-13	Weighted mode	24	0.00858510345457211	0.00698178838242814	0.231261795236879	-0.00509920177498705	0.0222694086841313	1.00862206114138	0.994913777084405	1.02251922292436
