# Supplementary material for: The causal relationship between sleep characteristics and multi-site pain perception: a two-sample Mendelian randomization study
Source: Front Neurosci. 2024 Aug 13;18:1428951. doi: 10.3389/fnins.2024.1428951 (PMC11347297; doi:10.3389/fnins.2024.1428951)
Supplement: Supplementary file 3 [file Data_Sheet_3.ZIP › SL/SL_Upper_Abdomen_Pain_res_OR.csv]

	id.exposure	id.outcome	outcome	exposure	method	nsnp	b	se	pval	lo_ci	up_ci	or	or_lci95	or_uci95
1	ukb-a-13	ukb-b-6608	Diagnoses - main ICD10: R10.1 Pain localised to upper abdomen || id:ukb-b-6608	Sleeplessness / insomnia || id:ukb-a-13	MR Egger	26	0.0863321378327259	0.0312800101787265	0.0108938833217192	0.025023317882422	0.14764095778303	1.09016835433505	1.0253390289806	1.15909665701028
2	ukb-a-13	ukb-b-6608	Diagnoses - main ICD10: R10.1 Pain localised to upper abdomen || id:ukb-b-6608	Sleeplessness / insomnia || id:ukb-a-13	Weighted median	26	0.0187745428599871	0.00619870775047798	0.00245540693617525	0.00662507566905027	0.030924010050924	1.01895189273878	1.00664707002746	1.03140712433368
3	ukb-a-13	ukb-b-6608	Diagnoses - main ICD10: R10.1 Pain localised to upper abdomen || id:ukb-b-6608	Sleeplessness / insomnia || id:ukb-a-13	Inverse variance weighted	26	0.0168512629142311	0.0044521377784893	0.0001537194874439	0.00812507286839204	0.0255774529600701	1.01699404634465	1.0081581708534	1.02590736275534
4	ukb-a-13	ukb-b-6608	Diagnoses - main ICD10: R10.1 Pain localised to upper abdomen || id:ukb-b-6608	Sleeplessness / insomnia || id:ukb-a-13	Simple mode	26	0.0215578981447192	0.0117078478299246	0.0774713706533896	-0.00138948360193307	0.0445052798913714	1.0217919484829	0.998611481283458	1.04551049687773
5	ukb-a-13	ukb-b-6608	Diagnoses - main ICD10: R10.1 Pain localised to upper abdomen || id:ukb-b-6608	Sleeplessness / insomnia || id:ukb-a-13	Weighted mode	26	0.0215578981447192	0.0123361379472617	0.0928180076904483	-0.00262093223191378	0.0457367285213521	1.0217919484829	0.997382499412278	1.04679878241267
