# Supplementary material for: The causal relationship between sleep characteristics and multi-site pain perception: a two-sample Mendelian randomization study
Source: Front Neurosci. 2024 Aug 13;18:1428951. doi: 10.3389/fnins.2024.1428951 (PMC11347297; doi:10.3389/fnins.2024.1428951)
Supplement: Supplementary file 3 [file Data_Sheet_3.ZIP › Sleep Duration/exp_dat.csv]

	beta.exposure	pos.exposure	pval.exposure	samplesize.exposure	chr.exposure	se.exposure	id.exposure	SNP	effect_allele.exposure	other_allele.exposure	eaf.exposure	exposure	mr_keep.exposure	pval_origin.exposure	data_source.exposure
19	-0.0441048	119159978	2.99999e-05	128266	1	0.0105682	ieu-a-1088	rs35546571	A	T	0.037172	Sleep duration || id:ieu-a-1088	TRUE	reported	igd
27	0.0163466	240006785	4.09996e-05	128266	1	0.00398443	ieu-a-1088	rs602117	A	G	0.499723	Sleep duration || id:ieu-a-1088	TRUE	reported	igd
43	0.0178757	211851079	4.20001e-05	128266	1	0.00436652	ieu-a-1088	rs541902988	A	C	0.457191	Sleep duration || id:ieu-a-1088	TRUE	reported	igd
46	0.0627548	48613701	1.6e-05	128266	1	0.0145469	ieu-a-1088	rs112213857	T	A	0.019151	Sleep duration || id:ieu-a-1088	TRUE	reported	igd
60	-0.0210613	34727990	1.40001e-06	128266	1	0.00436621	ieu-a-1088	rs6425885	A	G	0.706206	Sleep duration || id:ieu-a-1088	TRUE	reported	igd
65	0.0260763	235623767	2.59998e-05	128266	1	0.00619757	ieu-a-1088	rs551672818	T	A	0.154949	Sleep duration || id:ieu-a-1088	TRUE	reported	igd
74	-0.0352718	98300948	1.79999e-05	128266	1	0.00821511	ieu-a-1088	rs113811368	G	T	0.064038	Sleep duration || id:ieu-a-1088	TRUE	reported	igd
121	0.0277796	225223932	2.19999e-06	128266	2	0.00587002	ieu-a-1088	rs35684737	G	A	0.131152	Sleep duration || id:ieu-a-1088	TRUE	reported	igd
141	-0.017202	239050033	2.59998e-05	128266	2	0.00408814	ieu-a-1088	rs12692216	T	C	0.627891	Sleep duration || id:ieu-a-1088	TRUE	reported	igd
194	0.0391606	114106139	5.70033e-16	128266	2	0.00483774	ieu-a-1088	rs62158211	T	G	0.213374	Sleep duration || id:ieu-a-1088	TRUE	reported	igd
245	-0.025774	105251554	3.40001e-06	128266	2	0.00554615	ieu-a-1088	rs72828259	A	C	0.156527	Sleep duration || id:ieu-a-1088	TRUE	reported	igd
296	-0.0247612	57941287	7.59994e-09	128266	2	0.00428596	ieu-a-1088	rs1380703	G	A	0.381669	Sleep duration || id:ieu-a-1088	TRUE	reported	igd
308	-0.0361961	143074888	4.39997e-05	128266	2	0.00886227	ieu-a-1088	rs116624758	T	C	0.054243	Sleep duration || id:ieu-a-1088	TRUE	reported	igd
310	0.0844119	215721757	3.09999e-05	128266	2	0.0202561	ieu-a-1088	rs72946243	C	A	0.010784	Sleep duration || id:ieu-a-1088	TRUE	reported	igd
345	-0.0845318	28422630	1.09999e-05	128266	2	0.0192596	ieu-a-1088	rs139476939	C	T	0.010823	Sleep duration || id:ieu-a-1088	TRUE	reported	igd
365	0.0328679	58882765	1.2e-09	128266	2	0.00540232	ieu-a-1088	rs17190618	T	A	0.159737	Sleep duration || id:ieu-a-1088	TRUE	reported	igd
409	0.0392182	135055884	1.40001e-05	128266	2	0.00904223	ieu-a-1088	rs62167997	A	G	0.052836	Sleep duration || id:ieu-a-1088	TRUE	reported	igd
474	0.0470504	54360420	2.59998e-05	128266	2	0.0111814	ieu-a-1088	rs11884327	T	C	0.032167	Sleep duration || id:ieu-a-1088	TRUE	reported	igd
485	-0.0176053	60219969	2.59998e-05	128266	3	0.00418281	ieu-a-1088	rs213418	A	T	0.344636	Sleep duration || id:ieu-a-1088	TRUE	reported	igd
509	-0.0174165	137050690	1.09999e-05	128266	3	0.00396526	ieu-a-1088	rs9866998	T	G	0.466378	Sleep duration || id:ieu-a-1088	TRUE	reported	igd
528	-0.0168419	61480657	3.09999e-05	128266	3	0.00404094	ieu-a-1088	rs10866048	T	C	0.423599	Sleep duration || id:ieu-a-1088	TRUE	reported	igd
529	0.0398659	183848544	2.59998e-05	128266	3	0.009471	ieu-a-1088	rs71318355	A	C	0.047898	Sleep duration || id:ieu-a-1088	TRUE	reported	igd
564	0.0225441	32493682	5.39995e-06	128266	3	0.0049549	ieu-a-1088	rs342745	G	A	0.798923	Sleep duration || id:ieu-a-1088	TRUE	reported	igd
567	0.0279781	49970013	1.79999e-05	128266	3	0.0065242	ieu-a-1088	rs71325001	C	G	0.103359	Sleep duration || id:ieu-a-1088	TRUE	reported	igd
608	-0.0182055	104012081	6.4e-06	128266	3	0.00403346	ieu-a-1088	rs12489595	T	C	0.419138	Sleep duration || id:ieu-a-1088	TRUE	reported	igd
617	-0.0797353	151248680	3.2e-05	128266	3	0.0191576	ieu-a-1088	rs139668159	C	A	0.010969	Sleep duration || id:ieu-a-1088	TRUE	reported	igd
675	-0.0215388	118218021	1.7e-05	128266	3	0.00500402	ieu-a-1088	rs6808261	A	G	0.196874	Sleep duration || id:ieu-a-1088	TRUE	reported	igd
697	-0.0204521	143722237	1.40001e-06	128266	3	0.00423773	ieu-a-1088	rs201588698	G	A	0.341048	Sleep duration || id:ieu-a-1088	TRUE	reported	igd
704	-0.0198621	168589798	2.90001e-05	128266	3	0.00474628	ieu-a-1088	rs6444826	G	A	0.771355	Sleep duration || id:ieu-a-1088	TRUE	reported	igd
724	-0.0204867	130284698	3.59998e-05	128266	4	0.00495647	ieu-a-1088	rs13134804	T	C	0.200893	Sleep duration || id:ieu-a-1088	TRUE	reported	igd
729	-0.0174594	32192914	2.80001e-05	128266	4	0.00416994	ieu-a-1088	rs1620309	G	A	0.649329	Sleep duration || id:ieu-a-1088	TRUE	reported	igd
734	0.0817594	93491519	1.29999e-05	128266	4	0.01874	ieu-a-1088	rs116692224	G	A	0.011869	Sleep duration || id:ieu-a-1088	TRUE	reported	igd
739	-0.0175749	109720787	2e-05	128266	4	0.004122	ieu-a-1088	rs4956061	T	C	0.359254	Sleep duration || id:ieu-a-1088	TRUE	reported	igd
744	-0.019958	186298689	1.79999e-05	128266	4	0.00465971	ieu-a-1088	rs7670667	G	C	0.236435	Sleep duration || id:ieu-a-1088	TRUE	reported	igd
770	0.0176449	68085262	1.09999e-05	128266	4	0.0040065	ieu-a-1088	rs1425655	C	A	0.48588	Sleep duration || id:ieu-a-1088	TRUE	reported	igd
772	-0.0264958	179658814	4.79999e-05	128266	4	0.00651525	ieu-a-1088	rs2166986	T	C	0.896864	Sleep duration || id:ieu-a-1088	TRUE	reported	igd
774	0.124411	153049935	1e-05	128266	4	0.0281747	ieu-a-1088	rs77463753	C	G	0.00703	Sleep duration || id:ieu-a-1088	TRUE	reported	igd
788	0.0324328	173956047	1.09999e-05	128266	5	0.00738156	ieu-a-1088	rs1490046	A	G	0.07921	Sleep duration || id:ieu-a-1088	TRUE	reported	igd
795	0.016924	55853721	2.80001e-05	128266	5	0.00403886	ieu-a-1088	rs621127	G	T	0.578914	Sleep duration || id:ieu-a-1088	TRUE	reported	igd
806	0.0175757	118949018	1.09999e-05	128266	5	0.00399229	ieu-a-1088	rs35702759	T	A	0.45552	Sleep duration || id:ieu-a-1088	TRUE	reported	igd
809	-0.0215756	19917453	5e-06	128266	5	0.00472829	ieu-a-1088	rs13160999	A	C	0.668905	Sleep duration || id:ieu-a-1088	TRUE	reported	igd
828	-0.0189839	20177817	1.40001e-05	128266	6	0.00437542	ieu-a-1088	rs4712458	G	C	0.702156	Sleep duration || id:ieu-a-1088	TRUE	reported	igd
837	0.0624245	138826678	3.79997e-05	128266	6	0.0151497	ieu-a-1088	rs78184169	C	G	0.017998	Sleep duration || id:ieu-a-1088	TRUE	reported	igd
842	0.0237307	10046224	1.89998e-05	128266	6	0.00554832	ieu-a-1088	rs9383349	T	C	0.151061	Sleep duration || id:ieu-a-1088	TRUE	reported	igd
886	-0.0171693	54991283	2.90001e-05	128266	6	0.0041026	ieu-a-1088	rs9367615	G	A	0.364996	Sleep duration || id:ieu-a-1088	TRUE	reported	igd
915	-0.0233184	154258512	1.40001e-07	128266	6	0.00442673	ieu-a-1088	rs282086	C	T	0.282842	Sleep duration || id:ieu-a-1088	TRUE	reported	igd
938	-0.0196362	139616485	6.69993e-06	128266	6	0.00436066	ieu-a-1088	rs67059016	C	G	0.287855	Sleep duration || id:ieu-a-1088	TRUE	reported	igd
942	-0.0172435	29933439	1.2e-05	128266	6	0.00394505	ieu-a-1088	rs2844806	T	C	0.515234	Sleep duration || id:ieu-a-1088	TRUE	reported	igd
943	0.0167135	74964970	3.09999e-05	128266	6	0.00401276	ieu-a-1088	rs12205065	T	C	0.550691	Sleep duration || id:ieu-a-1088	TRUE	reported	igd
947	-0.0225029	114045399	2e-05	128266	6	0.00527694	ieu-a-1088	rs773673	A	G	0.830613	Sleep duration || id:ieu-a-1088	TRUE	reported	igd
987	0.100714	57214665	1.7e-05	128266	6	0.0234479	ieu-a-1088	rs2068444	G	A	0.010476	Sleep duration || id:ieu-a-1088	TRUE	reported	igd
1000	0.0173879	130918438	1.40001e-05	128266	6	0.00400525	ieu-a-1088	rs10782241	G	A	0.587225	Sleep duration || id:ieu-a-1088	TRUE	reported	igd
1170	0.0244378	147672165	7.59994e-06	128266	7	0.00545913	ieu-a-1088	rs60927442	C	T	0.20036	Sleep duration || id:ieu-a-1088	TRUE	reported	igd
1176	0.0177855	154008127	3.09999e-05	128266	7	0.00426891	ieu-a-1088	rs9648765	C	A	0.308028	Sleep duration || id:ieu-a-1088	TRUE	reported	igd
1177	0.0335533	97396202	7.79992e-06	128266	7	0.00750476	ieu-a-1088	rs35188382	A	G	0.077602	Sleep duration || id:ieu-a-1088	TRUE	reported	igd
1186	-0.0194403	105051200	5.30005e-06	128266	7	0.00427131	ieu-a-1088	rs7797160	A	G	0.680099	Sleep duration || id:ieu-a-1088	TRUE	reported	igd
1234	-0.0406207	40369905	2.99999e-05	128266	7	0.00974049	ieu-a-1088	rs17171688	A	G	0.044062	Sleep duration || id:ieu-a-1088	TRUE	reported	igd
1281	0.0162659	128375422	4.60002e-05	128266	7	0.00399116	ieu-a-1088	rs7459265	A	G	0.475152	Sleep duration || id:ieu-a-1088	TRUE	reported	igd
1324	0.0245935	1854263	7.19996e-07	128266	7	0.00496211	ieu-a-1088	rs6948971	G	A	0.195994	Sleep duration || id:ieu-a-1088	TRUE	reported	igd
1335	0.0181011	9177983	1.40001e-05	128266	7	0.00416539	ieu-a-1088	rs1946901	T	G	0.338145	Sleep duration || id:ieu-a-1088	TRUE	reported	igd
1341	0.0484993	43122503	4.49997e-05	128266	7	0.0118888	ieu-a-1088	rs112058758	C	T	0.030808	Sleep duration || id:ieu-a-1088	TRUE	reported	igd
1526	0.0209499	114025053	4.30002e-07	128266	7	0.00414544	ieu-a-1088	rs12537376	G	A	0.386669	Sleep duration || id:ieu-a-1088	TRUE	reported	igd
1572	0.0184325	37144181	4.90004e-05	128266	8	0.0045376	ieu-a-1088	rs58929934	C	T	0.568564	Sleep duration || id:ieu-a-1088	TRUE	reported	igd
1594	-0.0261983	18328929	1.7e-05	128266	8	0.00608829	ieu-a-1088	rs7830629	G	A	0.131882	Sleep duration || id:ieu-a-1088	TRUE	reported	igd
1618	0.0194949	9359884	2.30001e-06	128266	8	0.00412607	ieu-a-1088	rs10106327	C	A	0.50496	Sleep duration || id:ieu-a-1088	TRUE	reported	igd
1628	0.0179777	125290420	1.89998e-05	128266	8	0.00420583	ieu-a-1088	rs4870894	A	G	0.399257	Sleep duration || id:ieu-a-1088	TRUE	reported	igd
1644	-0.0239791	103526916	2e-05	128266	8	0.00562571	ieu-a-1088	rs34093292	G	T	0.161472	Sleep duration || id:ieu-a-1088	TRUE	reported	igd
1646	0.0310648	74362351	4e-05	128266	8	0.00756266	ieu-a-1088	rs4442136	G	T	0.080811	Sleep duration || id:ieu-a-1088	TRUE	reported	igd
1669	-0.0167749	133808080	4.70002e-05	128266	9	0.00412313	ieu-a-1088	rs7864465	A	G	0.561627	Sleep duration || id:ieu-a-1088	TRUE	reported	igd
1670	-0.0533054	22544136	8.70001e-06	128266	9	0.0119881	ieu-a-1088	rs77494926	T	C	0.030167	Sleep duration || id:ieu-a-1088	TRUE	reported	igd
1671	0.106799	109313775	5.39995e-06	128266	9	0.0234777	ieu-a-1088	rs191445436	T	G	0.008133	Sleep duration || id:ieu-a-1088	TRUE	reported	igd
1677	-0.0205386	16784682	4.49997e-05	128266	9	0.00503526	ieu-a-1088	rs10733321	G	C	0.213983	Sleep duration || id:ieu-a-1088	TRUE	reported	igd
1678	-0.0739041	3226919	1.40001e-05	128266	9	0.0170348	ieu-a-1088	rs117138654	T	C	0.018219	Sleep duration || id:ieu-a-1088	TRUE	reported	igd
1680	0.0439582	36952064	9.69996e-06	128266	9	0.00993844	ieu-a-1088	rs62533678	A	G	0.049414	Sleep duration || id:ieu-a-1088	TRUE	reported	igd
1683	0.017563	83133996	2.39999e-05	128266	9	0.00416059	ieu-a-1088	rs4360363	G	C	0.445927	Sleep duration || id:ieu-a-1088	TRUE	reported	igd
1688	0.0561999	127549076	7.29995e-06	128266	9	0.0125328	ieu-a-1088	rs186565542	G	C	0.04247	Sleep duration || id:ieu-a-1088	TRUE	reported	igd
1698	0.0627063	93989410	3.40001e-05	128266	10	0.0151293	ieu-a-1088	rs190027885	A	G	0.020296	Sleep duration || id:ieu-a-1088	TRUE	reported	igd
1709	-0.0832149	130837152	1.29999e-06	128266	10	0.017194	ieu-a-1088	rs77621533	A	G	0.015736	Sleep duration || id:ieu-a-1088	TRUE	reported	igd
1711	-0.0199874	8111409	1.29999e-05	128266	10	0.00457784	ieu-a-1088	rs422628	T	C	0.752608	Sleep duration || id:ieu-a-1088	TRUE	reported	igd
1732	0.0224854	125060948	4.60002e-06	128266	10	0.00490884	ieu-a-1088	rs10510128	A	G	0.205013	Sleep duration || id:ieu-a-1088	TRUE	reported	igd
1737	-0.0815496	56609607	1.09999e-05	128266	10	0.0185751	ieu-a-1088	rs150140335	A	T	0.012272	Sleep duration || id:ieu-a-1088	TRUE	reported	igd
1739	-0.0197652	64484813	7.10003e-07	128266	10	0.00398599	ieu-a-1088	rs7895364	C	G	0.436337	Sleep duration || id:ieu-a-1088	TRUE	reported	igd
1742	-0.0183879	112563179	1.09999e-05	128266	10	0.0041807	ieu-a-1088	rs2146546	T	C	0.334557	Sleep duration || id:ieu-a-1088	TRUE	reported	igd
1775	0.0173563	99284101	4.49997e-05	128266	10	0.00425602	ieu-a-1088	rs11189257	G	A	0.322447	Sleep duration || id:ieu-a-1088	TRUE	reported	igd
1781	0.0189774	120597136	4.39997e-05	128266	11	0.00464318	ieu-a-1088	rs3133846	T	C	0.699771	Sleep duration || id:ieu-a-1088	TRUE	reported	igd
1800	-0.0179337	70471055	1.29999e-05	128266	11	0.00411325	ieu-a-1088	rs496913	C	T	0.505787	Sleep duration || id:ieu-a-1088	TRUE	reported	igd
1814	0.0565281	79983849	6.29999e-06	128266	11	0.0125188	ieu-a-1088	rs77375662	A	G	0.029364	Sleep duration || id:ieu-a-1088	TRUE	reported	igd
1837	0.0199791	132863682	3.09999e-05	128266	11	0.00479507	ieu-a-1088	rs7114353	C	T	0.241112	Sleep duration || id:ieu-a-1088	TRUE	reported	igd
1862	-0.0192287	9053536	2.69998e-06	128266	11	0.0040973	ieu-a-1088	rs10840160	C	T	0.463969	Sleep duration || id:ieu-a-1088	TRUE	reported	igd
1864	-0.0220601	1413056	2.1e-06	128266	11	0.00464803	ieu-a-1088	rs7395567	C	T	0.734095	Sleep duration || id:ieu-a-1088	TRUE	reported	igd
1865	-0.0768304	89140982	1.2e-05	128266	11	0.0175443	ieu-a-1088	rs138053740	G	A	0.019966	Sleep duration || id:ieu-a-1088	TRUE	reported	igd
1877	-0.0218629	101474731	3.50002e-05	128266	11	0.00528294	ieu-a-1088	rs10791507	C	T	0.185926	Sleep duration || id:ieu-a-1088	TRUE	reported	igd
1883	-0.0357313	117690543	5e-06	128266	11	0.00783035	ieu-a-1088	rs17121264	C	A	0.074466	Sleep duration || id:ieu-a-1088	TRUE	reported	igd
1936	-0.0223401	89778026	3.2e-05	128266	12	0.0053734	ieu-a-1088	rs17362991	C	G	0.183837	Sleep duration || id:ieu-a-1088	TRUE	reported	igd
1953	-0.018615	24667164	1.2e-05	128266	12	0.0042501	ieu-a-1088	rs4614552	G	T	0.379586	Sleep duration || id:ieu-a-1088	TRUE	reported	igd
1957	0.0439328	52254765	2.39999e-05	128266	12	0.0104072	ieu-a-1088	rs147621836	T	A	0.047564	Sleep duration || id:ieu-a-1088	TRUE	reported	igd
1962	0.0181684	117928607	1.2e-05	128266	12	0.00414491	ieu-a-1088	rs7301550	A	G	0.572971	Sleep duration || id:ieu-a-1088	TRUE	reported	igd
1974	-0.0210237	26526771	4.90004e-05	128266	13	0.00517918	ieu-a-1088	rs9553679	G	A	0.56647	Sleep duration || id:ieu-a-1088	TRUE	reported	igd
1988	0.0198178	96926996	1.89998e-06	128266	13	0.00415977	ieu-a-1088	rs7329346	T	C	0.41186	Sleep duration || id:ieu-a-1088	TRUE	reported	igd
1998	0.0860351	95920800	2.59998e-05	128266	13	0.0204416	ieu-a-1088	rs140286854	A	G	0.011626	Sleep duration || id:ieu-a-1088	TRUE	reported	igd
2022	-0.0498466	64046121	2.5e-05	128266	13	0.0118318	ieu-a-1088	rs117051623	G	A	0.031106	Sleep duration || id:ieu-a-1088	TRUE	reported	igd
2027	-0.126549	33540662	1.09999e-05	128266	13	0.0287786	ieu-a-1088	rs139172799	A	T	0.006667	Sleep duration || id:ieu-a-1088	TRUE	reported	igd
2067	-0.0294358	83627116	2.30001e-05	128266	13	0.006959	ieu-a-1088	rs1111999	A	G	0.09717	Sleep duration || id:ieu-a-1088	TRUE	reported	igd
2120	-0.0248359	19020582	4.49997e-05	128266	14	0.00608786	ieu-a-1088	rs28861970	T	C	0.628145	Sleep duration || id:ieu-a-1088	TRUE	reported	igd
2149	0.0206773	74338939	3.69999e-06	128266	15	0.00446612	ieu-a-1088	rs6772	T	C	0.73344	Sleep duration || id:ieu-a-1088	TRUE	reported	igd
2157	0.0647285	55172897	1.7e-06	128266	16	0.0135107	ieu-a-1088	rs145831601	A	G	0.023002	Sleep duration || id:ieu-a-1088	TRUE	reported	igd
2173	0.0296062	88624468	9.09997e-06	128266	16	0.00667052	ieu-a-1088	rs72807481	C	G	0.097501	Sleep duration || id:ieu-a-1088	TRUE	reported	igd
2182	-0.0324566	78799379	3.89996e-05	128266	16	0.00789583	ieu-a-1088	rs113412419	G	C	0.072351	Sleep duration || id:ieu-a-1088	TRUE	reported	igd
2185	-0.0186195	6550400	3.59998e-06	128266	16	0.00401645	ieu-a-1088	rs3095508	A	C	0.407747	Sleep duration || id:ieu-a-1088	TRUE	reported	igd
2193	-0.0496699	47037118	3.79997e-05	128266	17	0.0120652	ieu-a-1088	rs185757934	G	T	0.027579	Sleep duration || id:ieu-a-1088	TRUE	reported	igd
2216	0.018231	34997201	5.99998e-06	128266	17	0.00402838	ieu-a-1088	rs12937899	A	G	0.529522	Sleep duration || id:ieu-a-1088	TRUE	reported	igd
2218	0.0226443	21335709	8.99995e-07	128266	17	0.00461067	ieu-a-1088	rs8067316	T	G	0.715278	Sleep duration || id:ieu-a-1088	TRUE	reported	igd
2233	0.0197688	58853490	4e-06	128266	18	0.00428656	ieu-a-1088	rs62099775	A	G	0.310658	Sleep duration || id:ieu-a-1088	TRUE	reported	igd
2273	-0.0166029	66966168	2.90001e-05	128266	18	0.00396941	ieu-a-1088	rs1702859	T	C	0.462139	Sleep duration || id:ieu-a-1088	TRUE	reported	igd
2315	-0.0227685	53057188	8.30004e-06	128266	18	0.00510844	ieu-a-1088	rs11152363	A	G	0.186509	Sleep duration || id:ieu-a-1088	TRUE	reported	igd
2322	0.0338878	46277226	3.29997e-06	128266	18	0.00728213	ieu-a-1088	rs16949934	A	G	0.079817	Sleep duration || id:ieu-a-1088	TRUE	reported	igd
2332	-0.0233401	7329929	3.09999e-05	128266	18	0.00560027	ieu-a-1088	rs483060	T	C	0.854914	Sleep duration || id:ieu-a-1088	TRUE	reported	igd
2333	0.0167477	21685667	4.79999e-05	128266	18	0.00412196	ieu-a-1088	rs11082943	T	G	0.61952	Sleep duration || id:ieu-a-1088	TRUE	reported	igd
2335	0.0270992	2636056	3.69999e-05	128266	18	0.00657278	ieu-a-1088	rs147358667	T	A	0.103107	Sleep duration || id:ieu-a-1088	TRUE	reported	igd
2343	0.0237253	902328	1.2e-07	128266	18	0.00448123	ieu-a-1088	rs2846581	T	C	0.724755	Sleep duration || id:ieu-a-1088	TRUE	reported	igd
2354	0.0677185	69154678	9.29994e-06	128266	18	0.0152769	ieu-a-1088	rs76398617	C	T	0.018286	Sleep duration || id:ieu-a-1088	TRUE	reported	igd
2380	0.0577746	31957023	2.1e-06	128266	19	0.0121873	ieu-a-1088	rs12984777	A	C	0.02831	Sleep duration || id:ieu-a-1088	TRUE	reported	igd
2383	-0.0622925	7714174	2.99999e-05	128266	19	0.0149176	ieu-a-1088	rs118142240	T	C	0.021766	Sleep duration || id:ieu-a-1088	TRUE	reported	igd
2385	-0.0703452	8439484	9.59997e-06	128266	19	0.0158916	ieu-a-1088	rs117880925	T	C	0.021065	Sleep duration || id:ieu-a-1088	TRUE	reported	igd
2388	0.0764075	15373162	4e-05	128266	20	0.0185952	ieu-a-1088	rs75029617	G	A	0.011405	Sleep duration || id:ieu-a-1088	TRUE	reported	igd
2389	-0.132462	49908011	3.50002e-05	128266	20	0.0320215	ieu-a-1088	rs150278846	T	C	0.005642	Sleep duration || id:ieu-a-1088	TRUE	reported	igd
2392	0.0438184	57578268	4.09996e-05	128266	20	0.0106812	ieu-a-1088	rs117124975	T	C	0.036899	Sleep duration || id:ieu-a-1088	TRUE	reported	igd
2397	-0.0699887	2814963	6.90001e-06	128266	20	0.01556	ieu-a-1088	rs143497092	G	A	0.020367	Sleep duration || id:ieu-a-1088	TRUE	reported	igd
2403	-0.0603193	35461400	1.2e-05	128266	20	0.0137543	ieu-a-1088	rs151063925	A	C	0.021914	Sleep duration || id:ieu-a-1088	TRUE	reported	igd
2406	-0.0396666	36447999	3.2e-05	128266	20	0.00953277	ieu-a-1088	rs143454840	G	A	0.0454	Sleep duration || id:ieu-a-1088	TRUE	reported	igd
2410	0.0419862	15255145	7.00003e-06	128266	20	0.00934069	ieu-a-1088	rs76074834	T	C	0.046808	Sleep duration || id:ieu-a-1088	TRUE	reported	igd
2416	0.0170357	47283897	3.50002e-05	128266	21	0.00411372	ieu-a-1088	rs3788210	T	G	0.45112	Sleep duration || id:ieu-a-1088	TRUE	reported	igd
2418	-0.0498106	42760578	4.60002e-05	128266	21	0.0122271	ieu-a-1088	rs73370139	A	G	0.02953	Sleep duration || id:ieu-a-1088	TRUE	reported	igd
2427	0.016379	22169199	3.59998e-05	128266	22	0.00396116	ieu-a-1088	rs4821339	T	G	0.457972	Sleep duration || id:ieu-a-1088	TRUE	reported	igd
2438	0.0265921	39171389	1.79999e-05	128266	22	0.00620052	ieu-a-1088	rs4821821	G	C	0.883182	Sleep duration || id:ieu-a-1088	TRUE	reported	igd
