# Supplementary material for: The causal relationship between sleep characteristics and multi-site pain perception: a two-sample Mendelian randomization study
Source: Front Neurosci. 2024 Aug 13;18:1428951. doi: 10.3389/fnins.2024.1428951 (PMC11347297; doi:10.3389/fnins.2024.1428951)
Supplement: Supplementary file 3 [file Data_Sheet_3.ZIP › Sleep Duration/SD_Abdomen_Pain_data.csv]

	SNP	effect_allele.exposure	other_allele.exposure	effect_allele.outcome	other_allele.outcome	beta.exposure	beta.outcome	eaf.exposure	eaf.outcome	remove	palindromic	ambiguous	id.outcome	chr	pos	se.outcome	samplesize.outcome	pval.outcome	outcome	originalname.outcome	outcome.deprecated	mr_keep.outcome	data_source.outcome	proxy.outcome	target_snp.outcome	proxy_snp.outcome	target_a1.outcome	target_a2.outcome	proxy_a1.outcome	proxy_a2.outcome	pos.exposure	pval.exposure	samplesize.exposure	chr.exposure	se.exposure	id.exposure	exposure	mr_keep.exposure	pval_origin.exposure	data_source.exposure	R2	F	action	SNP_index	mr_keep
1	rs10106327	C	A	C	A	0.0194949	-6.61057e-05	0.50496	0.503752	FALSE	FALSE	FALSE	ukb-b-6223	8	9359884	0.000329504	463010	0.84	Diagnoses - main ICD10: R10.4 Other and unspecified abdominal pain || id:ukb-b-6223	Diagnoses - main ICD10: R10.4 Other and unspecified abdominal pain	Diagnoses - main ICD10: R10.4 Other and unspecified abdominal pain || ||	TRUE	igd	NA	NA	NA	NA	NA	NA	NA	9359884	2.30001e-06	128266	8	0.00412607	ieu-a-1088	Sleep duration || id:ieu-a-1088	TRUE	reported	igd	0.000190006863273437	24.3756718558536	2	1	TRUE
2	rs10510128	A	G	A	G	0.0224854	0.000293388	0.205013	0.207957	FALSE	FALSE	FALSE	ukb-b-6223	10	125060948	0.00040651	463010	0.47	Diagnoses - main ICD10: R10.4 Other and unspecified abdominal pain || id:ukb-b-6223	Diagnoses - main ICD10: R10.4 Other and unspecified abdominal pain	Diagnoses - main ICD10: R10.4 Other and unspecified abdominal pain || ||	TRUE	igd	NA	NA	NA	NA	NA	NA	NA	125060948	4.60002e-06	128266	10	0.00490884	ieu-a-1088	Sleep duration || id:ieu-a-1088	TRUE	reported	igd	0.000164805863458501	21.1421436198759	2	1	TRUE
3	rs10733321	G	C	G	C	-0.0205386	0.000935549	0.213983	0.216456	FALSE	TRUE	FALSE	ukb-b-6223	9	16784682	0.000400927	463010	0.02	Diagnoses - main ICD10: R10.4 Other and unspecified abdominal pain || id:ukb-b-6223	Diagnoses - main ICD10: R10.4 Other and unspecified abdominal pain	Diagnoses - main ICD10: R10.4 Other and unspecified abdominal pain || ||	TRUE	igd	NA	NA	NA	NA	NA	NA	NA	16784682	4.49997e-05	128266	9	0.00503526	ieu-a-1088	Sleep duration || id:ieu-a-1088	TRUE	reported	igd	0.000141900158462062	18.2032649711619	2	1	TRUE
4	rs10782241	G	A	G	A	0.0173879	-0.000425961	0.587225	0.58284	FALSE	FALSE	FALSE	ukb-b-6223	6	130918438	0.000333421	463010	0.2	Diagnoses - main ICD10: R10.4 Other and unspecified abdominal pain || id:ukb-b-6223	Diagnoses - main ICD10: R10.4 Other and unspecified abdominal pain	Diagnoses - main ICD10: R10.4 Other and unspecified abdominal pain || ||	TRUE	igd	NA	NA	NA	NA	NA	NA	NA	130918438	1.40001e-05	128266	6	0.00400525	ieu-a-1088	Sleep duration || id:ieu-a-1088	TRUE	reported	igd	0.000146569020656955	18.802284697998	2	1	TRUE
5	rs10791507	C	T	C	T	-0.0218629	-0.000336347	0.185926	0.186687	FALSE	FALSE	FALSE	ukb-b-6223	11	101474731	0.000422643	463010	0.43	Diagnoses - main ICD10: R10.4 Other and unspecified abdominal pain || id:ukb-b-6223	Diagnoses - main ICD10: R10.4 Other and unspecified abdominal pain	Diagnoses - main ICD10: R10.4 Other and unspecified abdominal pain || ||	TRUE	igd	NA	NA	NA	NA	NA	NA	NA	101474731	3.50002e-05	128266	11	0.00528294	ieu-a-1088	Sleep duration || id:ieu-a-1088	TRUE	reported	igd	0.000144693673521584	18.5616750975291	2	1	TRUE
6	rs10840160	C	T	C	T	-0.0192287	0.000494718	0.463969	0.457171	FALSE	FALSE	FALSE	ukb-b-6223	11	9053536	0.000331317	463010	0.14	Diagnoses - main ICD10: R10.4 Other and unspecified abdominal pain || id:ukb-b-6223	Diagnoses - main ICD10: R10.4 Other and unspecified abdominal pain	Diagnoses - main ICD10: R10.4 Other and unspecified abdominal pain || ||	TRUE	igd	NA	NA	NA	NA	NA	NA	NA	9053536	2.69998e-06	128266	11	0.0040973	ieu-a-1088	Sleep duration || id:ieu-a-1088	TRUE	reported	igd	0.000183911426995668	23.5935543964293	2	1	TRUE
7	rs10866048	T	C	T	C	-0.0168419	-0.000357674	0.423599	0.425237	FALSE	FALSE	FALSE	ukb-b-6223	3	61480657	0.00033545	463010	0.29	Diagnoses - main ICD10: R10.4 Other and unspecified abdominal pain || id:ukb-b-6223	Diagnoses - main ICD10: R10.4 Other and unspecified abdominal pain	Diagnoses - main ICD10: R10.4 Other and unspecified abdominal pain || ||	TRUE	igd	NA	NA	NA	NA	NA	NA	NA	61480657	3.09999e-05	128266	3	0.00404094	ieu-a-1088	Sleep duration || id:ieu-a-1088	TRUE	reported	igd	0.000138513408433933	17.7687450288075	2	1	TRUE
8	rs11082943	T	G	T	G	0.0167477	-0.000635382	0.61952	0.618563	FALSE	FALSE	FALSE	ukb-b-6223	18	21685667	0.000342396	463010	0.0629999	Diagnoses - main ICD10: R10.4 Other and unspecified abdominal pain || id:ukb-b-6223	Diagnoses - main ICD10: R10.4 Other and unspecified abdominal pain	Diagnoses - main ICD10: R10.4 Other and unspecified abdominal pain || ||	TRUE	igd	NA	NA	NA	NA	NA	NA	NA	21685667	4.79999e-05	128266	18	0.00412196	ieu-a-1088	Sleep duration || id:ieu-a-1088	TRUE	reported	igd	0.000132229241133849	16.962494322544	2	1	TRUE
9	rs1111999	A	G	A	G	-0.0294358	-0.000932731	0.09717	0.098719	FALSE	FALSE	FALSE	ukb-b-6223	13	83627116	0.000553424	463010	0.0920005	Diagnoses - main ICD10: R10.4 Other and unspecified abdominal pain || id:ukb-b-6223	Diagnoses - main ICD10: R10.4 Other and unspecified abdominal pain	Diagnoses - main ICD10: R10.4 Other and unspecified abdominal pain || ||	TRUE	igd	NA	NA	NA	NA	NA	NA	NA	83627116	2.30001e-05	128266	13	0.006959	ieu-a-1088	Sleep duration || id:ieu-a-1088	TRUE	reported	igd	0.000152026699506567	19.5025174888763	2	1	TRUE
10	rs11152363	A	G	A	G	-0.0227685	0.000529059	0.186509	0.186338	FALSE	FALSE	FALSE	ukb-b-6223	18	53057188	0.000426772	463010	0.22	Diagnoses - main ICD10: R10.4 Other and unspecified abdominal pain || id:ukb-b-6223	Diagnoses - main ICD10: R10.4 Other and unspecified abdominal pain	Diagnoses - main ICD10: R10.4 Other and unspecified abdominal pain || ||	TRUE	igd	NA	NA	NA	NA	NA	NA	NA	53057188	8.30004e-06	128266	18	0.00510844	ieu-a-1088	Sleep duration || id:ieu-a-1088	TRUE	reported	igd	0.000157308207281921	20.1801544027201	2	1	TRUE
11	rs11189257	G	A	G	A	0.0173563	-0.000186742	0.322447	0.322447	FALSE	FALSE	FALSE	ukb-b-6223	10	99284101	0.000353219	463010	0.6	Diagnoses - main ICD10: R10.4 Other and unspecified abdominal pain || id:ukb-b-6223	Diagnoses - main ICD10: R10.4 Other and unspecified abdominal pain	Diagnoses - main ICD10: R10.4 Other and unspecified abdominal pain || ||	TRUE	igd	NA	NA	NA	NA	NA	NA	NA	99284101	4.49997e-05	128266	10	0.00425602	ieu-a-1088	Sleep duration || id:ieu-a-1088	TRUE	reported	igd	0.000131627279503323	16.8852639395703	2	1	TRUE
12	rs112058758	C	T	C	T	0.0484993	0.000158746	0.030808	0.030256	FALSE	FALSE	FALSE	ukb-b-6223	7	43122503	0.000990987	463010	0.87	Diagnoses - main ICD10: R10.4 Other and unspecified abdominal pain || id:ukb-b-6223	Diagnoses - main ICD10: R10.4 Other and unspecified abdominal pain	Diagnoses - main ICD10: R10.4 Other and unspecified abdominal pain || ||	TRUE	igd	NA	NA	NA	NA	NA	NA	NA	43122503	4.49997e-05	128266	7	0.0118888	ieu-a-1088	Sleep duration || id:ieu-a-1088	TRUE	reported	igd	0.000140466985636417	18.0193885748655	2	1	TRUE
13	rs113412419	G	C	G	C	-0.0324566	0.000748678	0.072351	0.072448	FALSE	TRUE	FALSE	ukb-b-6223	16	78799379	0.000655345	463010	0.25	Diagnoses - main ICD10: R10.4 Other and unspecified abdominal pain || id:ukb-b-6223	Diagnoses - main ICD10: R10.4 Other and unspecified abdominal pain	Diagnoses - main ICD10: R10.4 Other and unspecified abdominal pain || ||	TRUE	igd	NA	NA	NA	NA	NA	NA	NA	78799379	3.89996e-05	128266	16	0.00789583	ieu-a-1088	Sleep duration || id:ieu-a-1088	TRUE	reported	igd	0.000141404835523515	18.1397148669854	2	1	TRUE
14	rs113811368	G	T	G	T	-0.0352718	-0.000592347	0.064038	0.065548	FALSE	FALSE	FALSE	ukb-b-6223	1	98300948	0.00067671	463010	0.38	Diagnoses - main ICD10: R10.4 Other and unspecified abdominal pain || id:ukb-b-6223	Diagnoses - main ICD10: R10.4 Other and unspecified abdominal pain	Diagnoses - main ICD10: R10.4 Other and unspecified abdominal pain || ||	TRUE	igd	NA	NA	NA	NA	NA	NA	NA	98300948	1.79999e-05	128266	1	0.00821511	ieu-a-1088	Sleep duration || id:ieu-a-1088	TRUE	reported	igd	0.000149135563246725	19.131577082802	2	1	TRUE
15	rs116624758	T	C	T	C	-0.0361961	-0.000471699	0.054243	0.054414	FALSE	FALSE	FALSE	ukb-b-6223	2	143074888	0.000737719	463010	0.52	Diagnoses - main ICD10: R10.4 Other and unspecified abdominal pain || id:ukb-b-6223	Diagnoses - main ICD10: R10.4 Other and unspecified abdominal pain	Diagnoses - main ICD10: R10.4 Other and unspecified abdominal pain || ||	TRUE	igd	NA	NA	NA	NA	NA	NA	NA	143074888	4.39997e-05	128266	2	0.00886227	ieu-a-1088	Sleep duration || id:ieu-a-1088	TRUE	reported	igd	0.000134424001655922	17.2440781663872	2	1	TRUE
16	rs117051623	G	A	G	A	-0.0498466	-6.93061e-06	0.031106	0.032022	FALSE	FALSE	FALSE	ukb-b-6223	13	64046121	0.000935293	463010	0.99	Diagnoses - main ICD10: R10.4 Other and unspecified abdominal pain || id:ukb-b-6223	Diagnoses - main ICD10: R10.4 Other and unspecified abdominal pain	Diagnoses - main ICD10: R10.4 Other and unspecified abdominal pain || ||	TRUE	igd	NA	NA	NA	NA	NA	NA	NA	64046121	2.5e-05	128266	13	0.0118318	ieu-a-1088	Sleep duration || id:ieu-a-1088	TRUE	reported	igd	0.000149768855601605	19.212829978443	2	1	TRUE
17	rs117124975	T	C	T	C	0.0438184	-0.000555975	0.036899	0.037687	FALSE	FALSE	FALSE	ukb-b-6223	20	57578268	0.000874793	463010	0.53	Diagnoses - main ICD10: R10.4 Other and unspecified abdominal pain || id:ukb-b-6223	Diagnoses - main ICD10: R10.4 Other and unspecified abdominal pain	Diagnoses - main ICD10: R10.4 Other and unspecified abdominal pain || ||	TRUE	igd	NA	NA	NA	NA	NA	NA	NA	57578268	4.09996e-05	128266	20	0.0106812	ieu-a-1088	Sleep duration || id:ieu-a-1088	TRUE	reported	igd	0.000136467569575534	17.5062653815253	2	1	TRUE
18	rs11884327	T	C	T	C	0.0470504	-0.000956931	0.032167	0.031575	FALSE	FALSE	FALSE	ukb-b-6223	2	54360420	0.000941325	463010	0.31	Diagnoses - main ICD10: R10.4 Other and unspecified abdominal pain || id:ukb-b-6223	Diagnoses - main ICD10: R10.4 Other and unspecified abdominal pain	Diagnoses - main ICD10: R10.4 Other and unspecified abdominal pain || ||	TRUE	igd	NA	NA	NA	NA	NA	NA	NA	54360420	2.59998e-05	128266	2	0.0111814	ieu-a-1088	Sleep duration || id:ieu-a-1088	TRUE	reported	igd	0.000137837573982772	17.6820358382493	2	1	TRUE
19	rs12205065	T	C	T	C	0.0167135	5.38442e-05	0.550691	0.550691	FALSE	FALSE	FALSE	ukb-b-6223	6	74964970	0.000332198	463010	0.87	Diagnoses - main ICD10: R10.4 Other and unspecified abdominal pain || id:ukb-b-6223	Diagnoses - main ICD10: R10.4 Other and unspecified abdominal pain	Diagnoses - main ICD10: R10.4 Other and unspecified abdominal pain || ||	TRUE	igd	NA	NA	NA	NA	NA	NA	NA	74964970	3.09999e-05	128266	6	0.00401276	ieu-a-1088	Sleep duration || id:ieu-a-1088	TRUE	reported	igd	0.000138234964016064	17.7330207480415	2	1	TRUE
20	rs12489595	T	C	T	C	-0.0182055	-2.06199e-05	0.419138	0.421856	FALSE	FALSE	FALSE	ukb-b-6223	3	104012081	0.00033394	463010	0.95	Diagnoses - main ICD10: R10.4 Other and unspecified abdominal pain || id:ukb-b-6223	Diagnoses - main ICD10: R10.4 Other and unspecified abdominal pain	Diagnoses - main ICD10: R10.4 Other and unspecified abdominal pain || ||	TRUE	igd	NA	NA	NA	NA	NA	NA	NA	104012081	6.4e-06	128266	3	0.00403346	ieu-a-1088	Sleep duration || id:ieu-a-1088	TRUE	reported	igd	0.000161385763155339	20.7033247472206	2	1	TRUE
21	rs12537376	G	A	G	A	0.0209499	-0.000177708	0.386669	0.390893	FALSE	FALSE	FALSE	ukb-b-6223	7	114025053	0.000339377	463010	0.6	Diagnoses - main ICD10: R10.4 Other and unspecified abdominal pain || id:ukb-b-6223	Diagnoses - main ICD10: R10.4 Other and unspecified abdominal pain	Diagnoses - main ICD10: R10.4 Other and unspecified abdominal pain || ||	TRUE	igd	NA	NA	NA	NA	NA	NA	NA	114025053	4.30002e-07	128266	7	0.00414544	ieu-a-1088	Sleep duration || id:ieu-a-1088	TRUE	reported	igd	0.000208174809337732	26.7068934473463	2	1	TRUE
22	rs12692216	T	C	T	C	-0.017202	0.000601014	0.627891	0.626437	FALSE	FALSE	FALSE	ukb-b-6223	2	239050033	0.000341478	463010	0.0779992	Diagnoses - main ICD10: R10.4 Other and unspecified abdominal pain || id:ukb-b-6223	Diagnoses - main ICD10: R10.4 Other and unspecified abdominal pain	Diagnoses - main ICD10: R10.4 Other and unspecified abdominal pain || ||	TRUE	igd	NA	NA	NA	NA	NA	NA	NA	239050033	2.59998e-05	128266	2	0.00408814	ieu-a-1088	Sleep duration || id:ieu-a-1088	TRUE	reported	igd	0.000138274569357677	17.7381020925211	2	1	TRUE
23	rs12937899	A	G	A	G	0.018231	-0.000837029	0.529522	0.531532	FALSE	FALSE	FALSE	ukb-b-6223	17	34997201	0.0003341	463010	0.012	Diagnoses - main ICD10: R10.4 Other and unspecified abdominal pain || id:ukb-b-6223	Diagnoses - main ICD10: R10.4 Other and unspecified abdominal pain	Diagnoses - main ICD10: R10.4 Other and unspecified abdominal pain || ||	TRUE	igd	NA	NA	NA	NA	NA	NA	NA	34997201	5.99998e-06	128266	17	0.00402838	ieu-a-1088	Sleep duration || id:ieu-a-1088	TRUE	reported	igd	0.000165605328474585	21.2447200903131	2	1	TRUE
24	rs13134804	T	C	T	C	-0.0204867	0.00121679	0.200893	0.20149	FALSE	FALSE	FALSE	ukb-b-6223	4	130284698	0.000411682	463010	0.00309999	Diagnoses - main ICD10: R10.4 Other and unspecified abdominal pain || id:ukb-b-6223	Diagnoses - main ICD10: R10.4 Other and unspecified abdominal pain	Diagnoses - main ICD10: R10.4 Other and unspecified abdominal pain || ||	TRUE	igd	NA	NA	NA	NA	NA	NA	NA	130284698	3.59998e-05	128266	4	0.00495647	ieu-a-1088	Sleep duration || id:ieu-a-1088	TRUE	reported	igd	0.000134754646964407	17.2864994743766	2	1	TRUE
25	rs13160999	A	C	A	C	-0.0215756	0.00012016	0.668905	0.670649	FALSE	FALSE	FALSE	ukb-b-6223	5	19917453	0.000378891	463010	0.75	Diagnoses - main ICD10: R10.4 Other and unspecified abdominal pain || id:ukb-b-6223	Diagnoses - main ICD10: R10.4 Other and unspecified abdominal pain	Diagnoses - main ICD10: R10.4 Other and unspecified abdominal pain || ||	TRUE	igd	NA	NA	NA	NA	NA	NA	NA	19917453	5e-06	128266	5	0.00472829	ieu-a-1088	Sleep duration || id:ieu-a-1088	TRUE	reported	igd	0.00020619248093563	26.4525266868322	2	1	TRUE
26	rs1380703	G	A	G	A	-0.0247612	-0.000349867	0.381669	0.382853	FALSE	FALSE	FALSE	ukb-b-6223	2	57941287	0.000345329	463010	0.31	Diagnoses - main ICD10: R10.4 Other and unspecified abdominal pain || id:ukb-b-6223	Diagnoses - main ICD10: R10.4 Other and unspecified abdominal pain	Diagnoses - main ICD10: R10.4 Other and unspecified abdominal pain || ||	TRUE	igd	NA	NA	NA	NA	NA	NA	NA	57941287	7.59994e-09	128266	2	0.00428596	ieu-a-1088	Sleep duration || id:ieu-a-1088	TRUE	reported	igd	0.000289388506948999	37.1288721241752	2	1	TRUE
27	rs1425655	C	A	C	A	0.0176449	-0.000318016	0.48588	0.48744	FALSE	FALSE	FALSE	ukb-b-6223	4	68085262	0.000331613	463010	0.34	Diagnoses - main ICD10: R10.4 Other and unspecified abdominal pain || id:ukb-b-6223	Diagnoses - main ICD10: R10.4 Other and unspecified abdominal pain	Diagnoses - main ICD10: R10.4 Other and unspecified abdominal pain || ||	TRUE	igd	NA	NA	NA	NA	NA	NA	NA	68085262	1.09999e-05	128266	4	0.0040065	ieu-a-1088	Sleep duration || id:ieu-a-1088	TRUE	reported	igd	0.000155547100558327	19.9541971235198	2	1	TRUE
28	rs143454840	G	A	G	A	-0.0396666	0.000727682	0.0454	0.044337	FALSE	FALSE	FALSE	ukb-b-6223	20	36447999	0.000806961	463010	0.37	Diagnoses - main ICD10: R10.4 Other and unspecified abdominal pain || id:ukb-b-6223	Diagnoses - main ICD10: R10.4 Other and unspecified abdominal pain	Diagnoses - main ICD10: R10.4 Other and unspecified abdominal pain || ||	TRUE	igd	NA	NA	NA	NA	NA	NA	NA	36447999	3.2e-05	128266	20	0.00953277	ieu-a-1088	Sleep duration || id:ieu-a-1088	TRUE	reported	igd	0.0001363820556251	17.495294026861	2	1	TRUE
29	rs147358667	T	A	T	A	0.0270992	-0.000234012	0.103107	0.103572	FALSE	TRUE	FALSE	ukb-b-6223	18	2636056	0.000549146	463010	0.67	Diagnoses - main ICD10: R10.4 Other and unspecified abdominal pain || id:ukb-b-6223	Diagnoses - main ICD10: R10.4 Other and unspecified abdominal pain	Diagnoses - main ICD10: R10.4 Other and unspecified abdominal pain || ||	TRUE	igd	NA	NA	NA	NA	NA	NA	NA	2636056	3.69999e-05	128266	18	0.00657278	ieu-a-1088	Sleep duration || id:ieu-a-1088	TRUE	reported	igd	0.000135822500417324	17.4235036973659	2	1	TRUE
30	rs147621836	T	A	T	A	0.0439328	0.000820572	0.047564	0.047637	FALSE	TRUE	FALSE	ukb-b-6223	12	52254765	0.000824579	463010	0.32	Diagnoses - main ICD10: R10.4 Other and unspecified abdominal pain || id:ukb-b-6223	Diagnoses - main ICD10: R10.4 Other and unspecified abdominal pain	Diagnoses - main ICD10: R10.4 Other and unspecified abdominal pain || ||	TRUE	igd	NA	NA	NA	NA	NA	NA	NA	52254765	2.39999e-05	128266	12	0.0104072	ieu-a-1088	Sleep duration || id:ieu-a-1088	TRUE	reported	igd	0.000174872667667458	22.4337909025599	2	1	TRUE
31	rs1490046	A	G	A	G	0.0324328	0.000705215	0.07921	0.078277	FALSE	FALSE	FALSE	ukb-b-6223	5	173956047	0.000616466	463010	0.25	Diagnoses - main ICD10: R10.4 Other and unspecified abdominal pain || id:ukb-b-6223	Diagnoses - main ICD10: R10.4 Other and unspecified abdominal pain	Diagnoses - main ICD10: R10.4 Other and unspecified abdominal pain || ||	TRUE	igd	NA	NA	NA	NA	NA	NA	NA	173956047	1.09999e-05	128266	5	0.00738156	ieu-a-1088	Sleep duration || id:ieu-a-1088	TRUE	reported	igd	0.000153440318383076	19.683889299328	2	1	TRUE
32	rs1620309	G	A	G	A	-0.0174594	0.000385125	0.649329	0.646766	FALSE	FALSE	FALSE	ukb-b-6223	4	32192914	0.000346737	463010	0.27	Diagnoses - main ICD10: R10.4 Other and unspecified abdominal pain || id:ukb-b-6223	Diagnoses - main ICD10: R10.4 Other and unspecified abdominal pain	Diagnoses - main ICD10: R10.4 Other and unspecified abdominal pain || ||	TRUE	igd	NA	NA	NA	NA	NA	NA	NA	32192914	2.80001e-05	128266	4	0.00416994	ieu-a-1088	Sleep duration || id:ieu-a-1088	TRUE	reported	igd	0.000138820395328318	17.808131318221	2	1	TRUE
33	rs16949934	A	G	A	G	0.0338878	-0.000231343	0.079817	0.0809	FALSE	FALSE	FALSE	ukb-b-6223	18	46277226	0.00060339	463010	0.7	Diagnoses - main ICD10: R10.4 Other and unspecified abdominal pain || id:ukb-b-6223	Diagnoses - main ICD10: R10.4 Other and unspecified abdominal pain	Diagnoses - main ICD10: R10.4 Other and unspecified abdominal pain || ||	TRUE	igd	NA	NA	NA	NA	NA	NA	NA	46277226	3.29997e-06	128266	18	0.00728213	ieu-a-1088	Sleep duration || id:ieu-a-1088	TRUE	reported	igd	0.000168688840174763	21.6403558827107	2	1	TRUE
34	rs1702859	T	C	T	C	-0.0166029	-2.50169e-05	0.462139	0.461101	FALSE	FALSE	FALSE	ukb-b-6223	18	66966168	0.000330908	463010	0.94	Diagnoses - main ICD10: R10.4 Other and unspecified abdominal pain || id:ukb-b-6223	Diagnoses - main ICD10: R10.4 Other and unspecified abdominal pain	Diagnoses - main ICD10: R10.4 Other and unspecified abdominal pain || ||	TRUE	igd	NA	NA	NA	NA	NA	NA	NA	66966168	2.90001e-05	128266	18	0.00396941	ieu-a-1088	Sleep duration || id:ieu-a-1088	TRUE	reported	igd	0.000137037862258223	17.5794334126633	2	1	TRUE
35	rs17121264	C	A	C	A	-0.0357313	-6.4566e-05	0.074466	0.074292	FALSE	FALSE	FALSE	ukb-b-6223	11	117690543	0.000627792	463010	0.92	Diagnoses - main ICD10: R10.4 Other and unspecified abdominal pain || id:ukb-b-6223	Diagnoses - main ICD10: R10.4 Other and unspecified abdominal pain	Diagnoses - main ICD10: R10.4 Other and unspecified abdominal pain || ||	TRUE	igd	NA	NA	NA	NA	NA	NA	NA	117690543	5e-06	128266	11	0.00783035	ieu-a-1088	Sleep duration || id:ieu-a-1088	TRUE	reported	igd	0.000175985964893985	22.5766369724037	2	1	TRUE
36	rs17171688	A	G	A	G	-0.0406207	-0.00149657	0.044062	0.043989	FALSE	FALSE	FALSE	ukb-b-6223	7	40369905	0.000812294	463010	0.0649995	Diagnoses - main ICD10: R10.4 Other and unspecified abdominal pain || id:ukb-b-6223	Diagnoses - main ICD10: R10.4 Other and unspecified abdominal pain	Diagnoses - main ICD10: R10.4 Other and unspecified abdominal pain || ||	TRUE	igd	NA	NA	NA	NA	NA	NA	NA	40369905	2.99999e-05	128266	7	0.00974049	ieu-a-1088	Sleep duration || id:ieu-a-1088	TRUE	reported	igd	0.00013900125901698	17.8313360647169	2	1	TRUE
37	rs17190618	T	A	T	A	0.0328679	0.000798149	0.159737	0.157374	FALSE	TRUE	FALSE	ukb-b-6223	2	58882765	0.000452855	463010	0.0779992	Diagnoses - main ICD10: R10.4 Other and unspecified abdominal pain || id:ukb-b-6223	Diagnoses - main ICD10: R10.4 Other and unspecified abdominal pain	Diagnoses - main ICD10: R10.4 Other and unspecified abdominal pain || ||	TRUE	igd	NA	NA	NA	NA	NA	NA	NA	58882765	1.2e-09	128266	2	0.00540232	ieu-a-1088	Sleep duration || id:ieu-a-1088	TRUE	reported	igd	0.000289997780251011	37.2070652524485	2	1	TRUE
38	rs17362991	C	G	C	G	-0.0223401	0.000357623	0.183837	0.184214	FALSE	TRUE	FALSE	ukb-b-6223	12	89778026	0.000429371	463010	0.4	Diagnoses - main ICD10: R10.4 Other and unspecified abdominal pain || id:ukb-b-6223	Diagnoses - main ICD10: R10.4 Other and unspecified abdominal pain	Diagnoses - main ICD10: R10.4 Other and unspecified abdominal pain || ||	TRUE	igd	NA	NA	NA	NA	NA	NA	NA	89778026	3.2e-05	128266	12	0.0053734	ieu-a-1088	Sleep duration || id:ieu-a-1088	TRUE	reported	igd	0.000149764902477898	19.2123227830731	2	1	TRUE
39	rs185757934	G	T	G	T	-0.0496699	0.00080577	0.027579	0.032652	FALSE	FALSE	FALSE	ukb-b-6223	17	47043939	0.000932754	463010	0.39	Diagnoses - main ICD10: R10.4 Other and unspecified abdominal pain || id:ukb-b-6223	Diagnoses - main ICD10: R10.4 Other and unspecified abdominal pain	Diagnoses - main ICD10: R10.4 Other and unspecified abdominal pain || ||	TRUE	igd	TRUE	rs185757934	rs184626267	G	T	C	G	47037118	3.79997e-05	128266	17	0.0120652	ieu-a-1088	Sleep duration || id:ieu-a-1088	TRUE	reported	igd	0.000132327287696746	16.9750734945694	2	1	TRUE
40	rs1946901	T	G	T	G	0.0181011	-0.000237819	0.338145	0.341652	FALSE	FALSE	FALSE	ukb-b-6223	7	9177983	0.000346996	463010	0.49	Diagnoses - main ICD10: R10.4 Other and unspecified abdominal pain || id:ukb-b-6223	Diagnoses - main ICD10: R10.4 Other and unspecified abdominal pain	Diagnoses - main ICD10: R10.4 Other and unspecified abdominal pain || ||	TRUE	igd	NA	NA	NA	NA	NA	NA	NA	9177983	1.40001e-05	128266	7	0.00416539	ieu-a-1088	Sleep duration || id:ieu-a-1088	TRUE	reported	igd	0.000146657998988855	18.8137007620139	2	1	TRUE
41	rs201588698	G	A	G	A	-0.0204521	-0.000533206	0.341048	0.327677	FALSE	FALSE	FALSE	ukb-b-6223	3	143723559	0.000350666	463010	0.13	Diagnoses - main ICD10: R10.4 Other and unspecified abdominal pain || id:ukb-b-6223	Diagnoses - main ICD10: R10.4 Other and unspecified abdominal pain	Diagnoses - main ICD10: R10.4 Other and unspecified abdominal pain || ||	TRUE	igd	TRUE	rs201588698	rs34683397	G	A	T	C	143722237	1.40001e-06	128266	3	0.00423773	ieu-a-1088	Sleep duration || id:ieu-a-1088	TRUE	reported	igd	0.000188007466987473	24.1191243211508	2	1	TRUE
42	rs213418	A	T	A	T	-0.0176053	5.20248e-05	0.344636	0.34649	FALSE	TRUE	FALSE	ukb-b-6223	3	60219969	0.000347758	463010	0.88	Diagnoses - main ICD10: R10.4 Other and unspecified abdominal pain || id:ukb-b-6223	Diagnoses - main ICD10: R10.4 Other and unspecified abdominal pain	Diagnoses - main ICD10: R10.4 Other and unspecified abdominal pain || ||	TRUE	igd	NA	NA	NA	NA	NA	NA	NA	60219969	2.59998e-05	128266	3	0.00418281	ieu-a-1088	Sleep duration || id:ieu-a-1088	TRUE	reported	igd	0.000140010329607909	17.9607996143029	2	1	TRUE
43	rs2146546	T	C	T	C	-0.0183879	-0.000122718	0.334557	0.335693	FALSE	FALSE	FALSE	ukb-b-6223	10	112563179	0.000348336	463010	0.719999	Diagnoses - main ICD10: R10.4 Other and unspecified abdominal pain || id:ukb-b-6223	Diagnoses - main ICD10: R10.4 Other and unspecified abdominal pain	Diagnoses - main ICD10: R10.4 Other and unspecified abdominal pain || ||	TRUE	igd	NA	NA	NA	NA	NA	NA	NA	112563179	1.09999e-05	128266	10	0.0041807	ieu-a-1088	Sleep duration || id:ieu-a-1088	TRUE	reported	igd	0.000150548087994926	19.3128074648188	2	1	TRUE
44	rs2166986	T	C	T	C	-0.0264958	-0.000650648	0.896864	0.894504	FALSE	FALSE	FALSE	ukb-b-6223	4	179658814	0.000537034	463010	0.23	Diagnoses - main ICD10: R10.4 Other and unspecified abdominal pain || id:ukb-b-6223	Diagnoses - main ICD10: R10.4 Other and unspecified abdominal pain	Diagnoses - main ICD10: R10.4 Other and unspecified abdominal pain || ||	TRUE	igd	NA	NA	NA	NA	NA	NA	NA	179658814	4.79999e-05	128266	4	0.00651525	ieu-a-1088	Sleep duration || id:ieu-a-1088	TRUE	reported	igd	0.000129873619774289	16.6602736967809	2	1	TRUE
45	rs282086	C	T	C	T	-0.0233184	3.59703e-05	0.282842	0.27953	FALSE	FALSE	FALSE	ukb-b-6223	6	154258512	0.000369402	463010	0.92	Diagnoses - main ICD10: R10.4 Other and unspecified abdominal pain || id:ukb-b-6223	Diagnoses - main ICD10: R10.4 Other and unspecified abdominal pain	Diagnoses - main ICD10: R10.4 Other and unspecified abdominal pain || ||	TRUE	igd	NA	NA	NA	NA	NA	NA	NA	154258512	1.40001e-07	128266	6	0.00442673	ieu-a-1088	Sleep duration || id:ieu-a-1088	TRUE	reported	igd	0.000220590212097194	28.3000256731001	2	1	TRUE
46	rs2844806	T	C	T	C	-0.0172435	0.000508099	0.515234	0.51801	FALSE	FALSE	FALSE	ukb-b-6223	6	29933439	0.000329137	463010	0.12	Diagnoses - main ICD10: R10.4 Other and unspecified abdominal pain || id:ukb-b-6223	Diagnoses - main ICD10: R10.4 Other and unspecified abdominal pain	Diagnoses - main ICD10: R10.4 Other and unspecified abdominal pain || ||	TRUE	igd	NA	NA	NA	NA	NA	NA	NA	29933439	1.2e-05	128266	6	0.00394505	ieu-a-1088	Sleep duration || id:ieu-a-1088	TRUE	reported	igd	0.000148531136701753	19.0540278343267	2	1	TRUE
47	rs2846581	T	C	T	C	0.0237253	8.45603e-05	0.724755	0.724871	FALSE	FALSE	FALSE	ukb-b-6223	18	902328	0.000372797	463010	0.82	Diagnoses - main ICD10: R10.4 Other and unspecified abdominal pain || id:ukb-b-6223	Diagnoses - main ICD10: R10.4 Other and unspecified abdominal pain	Diagnoses - main ICD10: R10.4 Other and unspecified abdominal pain || ||	TRUE	igd	NA	NA	NA	NA	NA	NA	NA	902328	1.2e-07	128266	18	0.00448123	ieu-a-1088	Sleep duration || id:ieu-a-1088	TRUE	reported	igd	0.00022457638135011	28.8115353678445	2	1	TRUE
48	rs3095508	A	C	A	C	-0.0186195	-7.07718e-06	0.407747	0.406031	FALSE	FALSE	FALSE	ukb-b-6223	16	6550400	0.000335163	463010	0.98	Diagnoses - main ICD10: R10.4 Other and unspecified abdominal pain || id:ukb-b-6223	Diagnoses - main ICD10: R10.4 Other and unspecified abdominal pain	Diagnoses - main ICD10: R10.4 Other and unspecified abdominal pain || ||	TRUE	igd	NA	NA	NA	NA	NA	NA	NA	6550400	3.59998e-06	128266	16	0.00401645	ieu-a-1088	Sleep duration || id:ieu-a-1088	TRUE	reported	igd	0.000167441871022023	21.4803608565809	2	1	TRUE
49	rs3133846	T	C	T	C	0.0189774	-0.000468225	0.699771	0.703321	FALSE	FALSE	FALSE	ukb-b-6223	11	120597136	0.000370892	463010	0.21	Diagnoses - main ICD10: R10.4 Other and unspecified abdominal pain || id:ukb-b-6223	Diagnoses - main ICD10: R10.4 Other and unspecified abdominal pain	Diagnoses - main ICD10: R10.4 Other and unspecified abdominal pain || ||	TRUE	igd	NA	NA	NA	NA	NA	NA	NA	120597136	4.39997e-05	128266	11	0.00464318	ieu-a-1088	Sleep duration || id:ieu-a-1088	TRUE	reported	igd	0.000151325458708228	19.4125462482179	2	1	TRUE
50	rs34093292	G	T	G	T	-0.0239791	-0.000496661	0.161472	0.1608	FALSE	FALSE	FALSE	ukb-b-6223	8	103526916	0.000451632	463010	0.27	Diagnoses - main ICD10: R10.4 Other and unspecified abdominal pain || id:ukb-b-6223	Diagnoses - main ICD10: R10.4 Other and unspecified abdominal pain	Diagnoses - main ICD10: R10.4 Other and unspecified abdominal pain || ||	TRUE	igd	NA	NA	NA	NA	NA	NA	NA	103526916	2e-05	128266	8	0.00562571	ieu-a-1088	Sleep duration || id:ieu-a-1088	TRUE	reported	igd	0.000155707863933217	19.9748236966604	2	1	TRUE
51	rs342745	G	A	G	A	0.0225441	-0.000212393	0.798923	0.797351	FALSE	FALSE	FALSE	ukb-b-6223	3	32493682	0.000410887	463010	0.61	Diagnoses - main ICD10: R10.4 Other and unspecified abdominal pain || id:ukb-b-6223	Diagnoses - main ICD10: R10.4 Other and unspecified abdominal pain	Diagnoses - main ICD10: R10.4 Other and unspecified abdominal pain || ||	TRUE	igd	NA	NA	NA	NA	NA	NA	NA	32493682	5.39995e-06	128266	3	0.0049549	ieu-a-1088	Sleep duration || id:ieu-a-1088	TRUE	reported	igd	0.00016329132808409	20.9478195026448	2	1	TRUE
52	rs35188382	A	G	A	G	0.0335533	-0.000671023	0.077602	0.071341	FALSE	FALSE	FALSE	ukb-b-6223	7	97416025	0.000652456	463010	0.3	Diagnoses - main ICD10: R10.4 Other and unspecified abdominal pain || id:ukb-b-6223	Diagnoses - main ICD10: R10.4 Other and unspecified abdominal pain	Diagnoses - main ICD10: R10.4 Other and unspecified abdominal pain || ||	TRUE	igd	TRUE	rs35188382	rs34825098	A	G	A	C	97396202	7.79992e-06	128266	7	0.00750476	ieu-a-1088	Sleep duration || id:ieu-a-1088	TRUE	reported	igd	0.000161172796852795	20.6760000242785	2	1	TRUE
53	rs35546571	A	T	A	T	-0.0441048	-0.00102065	0.037172	0.037496	FALSE	TRUE	FALSE	ukb-b-6223	1	119159978	0.000878229	463010	0.25	Diagnoses - main ICD10: R10.4 Other and unspecified abdominal pain || id:ukb-b-6223	Diagnoses - main ICD10: R10.4 Other and unspecified abdominal pain	Diagnoses - main ICD10: R10.4 Other and unspecified abdominal pain || ||	TRUE	igd	NA	NA	NA	NA	NA	NA	NA	119159978	2.99999e-05	128266	1	0.0105682	ieu-a-1088	Sleep duration || id:ieu-a-1088	TRUE	reported	igd	0.000139240748669395	17.8620625142885	2	1	TRUE
54	rs35684737	G	A	G	A	0.0277796	-0.000609898	0.131152	0.132293	FALSE	FALSE	FALSE	ukb-b-6223	2	225223932	0.000487368	463010	0.21	Diagnoses - main ICD10: R10.4 Other and unspecified abdominal pain || id:ukb-b-6223	Diagnoses - main ICD10: R10.4 Other and unspecified abdominal pain	Diagnoses - main ICD10: R10.4 Other and unspecified abdominal pain || ||	TRUE	igd	NA	NA	NA	NA	NA	NA	NA	225223932	2.19999e-06	128266	2	0.00587002	ieu-a-1088	Sleep duration || id:ieu-a-1088	TRUE	reported	igd	0.000175873616940791	22.5622217028308	2	1	TRUE
55	rs35702759	T	A	T	A	0.0175757	-0.000203604	0.45552	0.454639	FALSE	TRUE	TRUE	ukb-b-6223	5	118949018	0.000332354	463010	0.54	Diagnoses - main ICD10: R10.4 Other and unspecified abdominal pain || id:ukb-b-6223	Diagnoses - main ICD10: R10.4 Other and unspecified abdominal pain	Diagnoses - main ICD10: R10.4 Other and unspecified abdominal pain || ||	TRUE	igd	NA	NA	NA	NA	NA	NA	NA	118949018	1.09999e-05	128266	5	0.00399229	ieu-a-1088	Sleep duration || id:ieu-a-1088	TRUE	reported	igd	0.000153230295535141	19.6569426656533	2	1	FALSE
56	rs3788210	T	G	T	G	0.0170357	-0.000809045	0.45112	0.455793	FALSE	FALSE	FALSE	ukb-b-6223	21	47283897	0.000334042	463010	0.015	Diagnoses - main ICD10: R10.4 Other and unspecified abdominal pain || id:ukb-b-6223	Diagnoses - main ICD10: R10.4 Other and unspecified abdominal pain	Diagnoses - main ICD10: R10.4 Other and unspecified abdominal pain || ||	TRUE	igd	NA	NA	NA	NA	NA	NA	NA	47283897	3.50002e-05	128266	21	0.00411372	ieu-a-1088	Sleep duration || id:ieu-a-1088	TRUE	reported	igd	0.000143720741957657	18.4368470037877	2	1	TRUE
57	rs422628	T	C	T	C	-0.0199874	-0.000149671	0.752608	0.755464	FALSE	FALSE	FALSE	ukb-b-6223	10	8111409	0.0003833	463010	0.7	Diagnoses - main ICD10: R10.4 Other and unspecified abdominal pain || id:ukb-b-6223	Diagnoses - main ICD10: R10.4 Other and unspecified abdominal pain	Diagnoses - main ICD10: R10.4 Other and unspecified abdominal pain || ||	TRUE	igd	NA	NA	NA	NA	NA	NA	NA	8111409	1.29999e-05	128266	10	0.00457784	ieu-a-1088	Sleep duration || id:ieu-a-1088	TRUE	reported	igd	0.000148763739075672	19.0838712168402	2	1	TRUE
58	rs4360363	G	C	G	C	0.017563	-0.000262288	0.445927	0.447137	FALSE	TRUE	TRUE	ukb-b-6223	9	83133996	0.000331913	463010	0.43	Diagnoses - main ICD10: R10.4 Other and unspecified abdominal pain || id:ukb-b-6223	Diagnoses - main ICD10: R10.4 Other and unspecified abdominal pain	Diagnoses - main ICD10: R10.4 Other and unspecified abdominal pain || ||	TRUE	igd	NA	NA	NA	NA	NA	NA	NA	83133996	2.39999e-05	128266	9	0.00416059	ieu-a-1088	Sleep duration || id:ieu-a-1088	TRUE	reported	igd	0.000152425684724213	19.5537085128754	2	1	FALSE
59	rs4442136	G	T	G	T	0.0310648	-0.000305367	0.080811	0.080922	FALSE	FALSE	FALSE	ukb-b-6223	8	74362351	0.000608026	463010	0.62	Diagnoses - main ICD10: R10.4 Other and unspecified abdominal pain || id:ukb-b-6223	Diagnoses - main ICD10: R10.4 Other and unspecified abdominal pain	Diagnoses - main ICD10: R10.4 Other and unspecified abdominal pain || ||	TRUE	igd	NA	NA	NA	NA	NA	NA	NA	74362351	4e-05	128266	8	0.00756266	ieu-a-1088	Sleep duration || id:ieu-a-1088	TRUE	reported	igd	0.000143364762289239	18.3911745166297	2	1	TRUE
60	rs4614552	G	T	G	T	-0.018615	0.000527192	0.379586	0.383848	FALSE	FALSE	FALSE	ukb-b-6223	12	24667164	0.000339095	463010	0.12	Diagnoses - main ICD10: R10.4 Other and unspecified abdominal pain || id:ukb-b-6223	Diagnoses - main ICD10: R10.4 Other and unspecified abdominal pain	Diagnoses - main ICD10: R10.4 Other and unspecified abdominal pain || ||	TRUE	igd	NA	NA	NA	NA	NA	NA	NA	24667164	1.2e-05	128266	12	0.0042501	ieu-a-1088	Sleep duration || id:ieu-a-1088	TRUE	reported	igd	0.000163210408734653	20.9374370736041	2	1	TRUE
61	rs4821339	T	G	T	G	0.016379	-0.000326607	0.457972	0.417698	FALSE	FALSE	FALSE	ukb-b-6223	22	22181478	0.000333435	463010	0.33	Diagnoses - main ICD10: R10.4 Other and unspecified abdominal pain || id:ukb-b-6223	Diagnoses - main ICD10: R10.4 Other and unspecified abdominal pain	Diagnoses - main ICD10: R10.4 Other and unspecified abdominal pain || ||	TRUE	igd	TRUE	rs4821339	rs2283793	T	G	C	T	22169199	3.59998e-05	128266	22	0.00396116	ieu-a-1088	Sleep duration || id:ieu-a-1088	TRUE	reported	igd	0.000133188095780103	17.0855135041481	2	1	TRUE
62	rs4821821	G	C	G	C	0.0265921	-0.000213818	0.883182	0.882303	FALSE	TRUE	FALSE	ukb-b-6223	22	39171389	0.000513553	463010	0.68	Diagnoses - main ICD10: R10.4 Other and unspecified abdominal pain || id:ukb-b-6223	Diagnoses - main ICD10: R10.4 Other and unspecified abdominal pain	Diagnoses - main ICD10: R10.4 Other and unspecified abdominal pain || ||	TRUE	igd	NA	NA	NA	NA	NA	NA	NA	39171389	1.79999e-05	128266	22	0.00620052	ieu-a-1088	Sleep duration || id:ieu-a-1088	TRUE	reported	igd	0.000145913421731832	18.7181703572971	2	1	TRUE
63	rs483060	T	C	T	C	-0.0233401	-0.00056871	0.854914	0.852804	FALSE	FALSE	FALSE	ukb-b-6223	18	7329929	0.00046408	463010	0.22	Diagnoses - main ICD10: R10.4 Other and unspecified abdominal pain || id:ukb-b-6223	Diagnoses - main ICD10: R10.4 Other and unspecified abdominal pain	Diagnoses - main ICD10: R10.4 Other and unspecified abdominal pain || ||	TRUE	igd	NA	NA	NA	NA	NA	NA	NA	7329929	3.09999e-05	128266	18	0.00560027	ieu-a-1088	Sleep duration || id:ieu-a-1088	TRUE	reported	igd	0.000135139826518915	17.3359174815031	2	1	TRUE
64	rs4870894	A	G	A	G	0.0179777	-0.000123047	0.399257	0.398278	FALSE	FALSE	FALSE	ukb-b-6223	8	125290420	0.000336942	463010	0.709999	Diagnoses - main ICD10: R10.4 Other and unspecified abdominal pain || id:ukb-b-6223	Diagnoses - main ICD10: R10.4 Other and unspecified abdominal pain	Diagnoses - main ICD10: R10.4 Other and unspecified abdominal pain || ||	TRUE	igd	NA	NA	NA	NA	NA	NA	NA	125290420	1.89998e-05	128266	8	0.00420583	ieu-a-1088	Sleep duration || id:ieu-a-1088	TRUE	reported	igd	0.000155038483501634	19.8889395988875	2	1	TRUE
65	rs4956061	T	C	T	C	-0.0175749	0.000175442	0.359254	0.362186	FALSE	FALSE	FALSE	ukb-b-6223	4	109720787	0.000342677	463010	0.61	Diagnoses - main ICD10: R10.4 Other and unspecified abdominal pain || id:ukb-b-6223	Diagnoses - main ICD10: R10.4 Other and unspecified abdominal pain	Diagnoses - main ICD10: R10.4 Other and unspecified abdominal pain || ||	TRUE	igd	NA	NA	NA	NA	NA	NA	NA	109720787	2e-05	128266	4	0.004122	ieu-a-1088	Sleep duration || id:ieu-a-1088	TRUE	reported	igd	0.000142201192001023	18.2418877089958	2	1	TRUE
66	rs496913	C	T	C	T	-0.0179337	0.000302113	0.505787	0.507562	FALSE	FALSE	FALSE	ukb-b-6223	11	70471055	0.000329632	463010	0.36	Diagnoses - main ICD10: R10.4 Other and unspecified abdominal pain || id:ukb-b-6223	Diagnoses - main ICD10: R10.4 Other and unspecified abdominal pain	Diagnoses - main ICD10: R10.4 Other and unspecified abdominal pain || ||	TRUE	igd	NA	NA	NA	NA	NA	NA	NA	70471055	1.29999e-05	128266	11	0.00411325	ieu-a-1088	Sleep duration || id:ieu-a-1088	TRUE	reported	igd	0.000160787256304322	20.626533126286	2	1	TRUE
67	rs602117	A	G	A	G	0.0163466	0.000110007	0.499723	0.49827	FALSE	FALSE	FALSE	ukb-b-6223	1	240006785	0.000330541	463010	0.74	Diagnoses - main ICD10: R10.4 Other and unspecified abdominal pain || id:ukb-b-6223	Diagnoses - main ICD10: R10.4 Other and unspecified abdominal pain	Diagnoses - main ICD10: R10.4 Other and unspecified abdominal pain || ||	TRUE	igd	NA	NA	NA	NA	NA	NA	NA	240006785	4.09996e-05	128266	1	0.00398443	ieu-a-1088	Sleep duration || id:ieu-a-1088	TRUE	reported	igd	0.000133605624774283	17.1390817337718	2	1	TRUE
68	rs62099775	A	G	A	G	0.0197688	-0.000429003	0.310658	0.317998	FALSE	FALSE	FALSE	ukb-b-6223	18	58853490	0.000353546	463010	0.22	Diagnoses - main ICD10: R10.4 Other and unspecified abdominal pain || id:ukb-b-6223	Diagnoses - main ICD10: R10.4 Other and unspecified abdominal pain	Diagnoses - main ICD10: R10.4 Other and unspecified abdominal pain || ||	TRUE	igd	NA	NA	NA	NA	NA	NA	NA	58853490	4e-06	128266	18	0.00428656	ieu-a-1088	Sleep duration || id:ieu-a-1088	TRUE	reported	igd	0.000167381668563404	21.4726364623359	2	1	TRUE
69	rs621127	G	T	G	T	0.016924	-0.000153125	0.578914	0.580116	FALSE	FALSE	FALSE	ukb-b-6223	5	55853721	0.000336336	463010	0.649999	Diagnoses - main ICD10: R10.4 Other and unspecified abdominal pain || id:ukb-b-6223	Diagnoses - main ICD10: R10.4 Other and unspecified abdominal pain	Diagnoses - main ICD10: R10.4 Other and unspecified abdominal pain || ||	TRUE	igd	NA	NA	NA	NA	NA	NA	NA	55853721	2.80001e-05	128266	5	0.00403886	ieu-a-1088	Sleep duration || id:ieu-a-1088	TRUE	reported	igd	0.000139643550953402	17.913741958025	2	1	TRUE
70	rs62158211	T	G	T	G	0.0391606	-0.000108703	0.213374	0.214061	FALSE	FALSE	FALSE	ukb-b-6223	2	114106139	0.000402377	463010	0.79	Diagnoses - main ICD10: R10.4 Other and unspecified abdominal pain || id:ukb-b-6223	Diagnoses - main ICD10: R10.4 Other and unspecified abdominal pain	Diagnoses - main ICD10: R10.4 Other and unspecified abdominal pain || ||	TRUE	igd	NA	NA	NA	NA	NA	NA	NA	114106139	5.70033e-16	128266	2	0.00483774	ieu-a-1088	Sleep duration || id:ieu-a-1088	TRUE	reported	igd	0.000514799914078028	66.064306078397	2	1	TRUE
71	rs62167997	A	G	A	G	0.0392182	0.000502412	0.052836	0.05272	FALSE	FALSE	FALSE	ukb-b-6223	2	135055884	0.000754056	463010	0.51	Diagnoses - main ICD10: R10.4 Other and unspecified abdominal pain || id:ukb-b-6223	Diagnoses - main ICD10: R10.4 Other and unspecified abdominal pain	Diagnoses - main ICD10: R10.4 Other and unspecified abdominal pain || ||	TRUE	igd	NA	NA	NA	NA	NA	NA	NA	135055884	1.40001e-05	128266	2	0.00904223	ieu-a-1088	Sleep duration || id:ieu-a-1088	TRUE	reported	igd	0.000153943169538496	19.7484068300264	2	1	TRUE
72	rs62533678	A	G	A	G	0.0439582	-5.89479e-05	0.049414	0.052482	FALSE	FALSE	FALSE	ukb-b-6223	9	36952064	0.000750982	463010	0.94	Diagnoses - main ICD10: R10.4 Other and unspecified abdominal pain || id:ukb-b-6223	Diagnoses - main ICD10: R10.4 Other and unspecified abdominal pain	Diagnoses - main ICD10: R10.4 Other and unspecified abdominal pain || ||	TRUE	igd	NA	NA	NA	NA	NA	NA	NA	36952064	9.69996e-06	128266	9	0.00993844	ieu-a-1088	Sleep duration || id:ieu-a-1088	TRUE	reported	igd	0.000181531176216915	23.2881423101518	2	1	TRUE
73	rs6425885	A	G	A	G	-0.0210613	0.000176502	0.706206	0.705805	FALSE	FALSE	FALSE	ukb-b-6223	1	34727990	0.000362272	463010	0.630001	Diagnoses - main ICD10: R10.4 Other and unspecified abdominal pain || id:ukb-b-6223	Diagnoses - main ICD10: R10.4 Other and unspecified abdominal pain	Diagnoses - main ICD10: R10.4 Other and unspecified abdominal pain || ||	TRUE	igd	NA	NA	NA	NA	NA	NA	NA	34727990	1.40001e-06	128266	1	0.00436621	ieu-a-1088	Sleep duration || id:ieu-a-1088	TRUE	reported	igd	0.000184066464059004	23.6134473898294	2	1	TRUE
74	rs6444826	G	A	G	A	-0.0198621	-0.000736689	0.771355	0.771255	FALSE	FALSE	FALSE	ukb-b-6223	3	168589798	0.000394668	463010	0.0619998	Diagnoses - main ICD10: R10.4 Other and unspecified abdominal pain || id:ukb-b-6223	Diagnoses - main ICD10: R10.4 Other and unspecified abdominal pain	Diagnoses - main ICD10: R10.4 Other and unspecified abdominal pain || ||	TRUE	igd	NA	NA	NA	NA	NA	NA	NA	168589798	2.90001e-05	128266	3	0.00474628	ieu-a-1088	Sleep duration || id:ieu-a-1088	TRUE	reported	igd	0.000139154204063406	17.8509588659615	2	1	TRUE
75	rs67059016	C	G	C	G	-0.0196362	-0.000783717	0.287855	0.285843	FALSE	TRUE	FALSE	ukb-b-6223	6	139616485	0.000364307	463010	0.0309999	Diagnoses - main ICD10: R10.4 Other and unspecified abdominal pain || id:ukb-b-6223	Diagnoses - main ICD10: R10.4 Other and unspecified abdominal pain	Diagnoses - main ICD10: R10.4 Other and unspecified abdominal pain || ||	TRUE	igd	NA	NA	NA	NA	NA	NA	NA	139616485	6.69993e-06	128266	6	0.00436066	ieu-a-1088	Sleep duration || id:ieu-a-1088	TRUE	reported	igd	0.000158083701506105	20.2796537727128	2	1	TRUE
76	rs6772	T	C	T	C	0.0206773	-2.2981e-05	0.73344	0.737394	FALSE	FALSE	FALSE	ukb-b-6223	15	74338939	0.000374049	463010	0.95	Diagnoses - main ICD10: R10.4 Other and unspecified abdominal pain || id:ukb-b-6223	Diagnoses - main ICD10: R10.4 Other and unspecified abdominal pain	Diagnoses - main ICD10: R10.4 Other and unspecified abdominal pain || ||	TRUE	igd	NA	NA	NA	NA	NA	NA	NA	74338939	3.69999e-06	128266	15	0.00446612	ieu-a-1088	Sleep duration || id:ieu-a-1088	TRUE	reported	igd	0.00016717726835551	21.4464105006747	2	1	TRUE
77	rs6808261	A	G	A	G	-0.0215388	0.000508736	0.196874	0.195766	FALSE	FALSE	FALSE	ukb-b-6223	3	118218021	0.000417059	463010	0.22	Diagnoses - main ICD10: R10.4 Other and unspecified abdominal pain || id:ukb-b-6223	Diagnoses - main ICD10: R10.4 Other and unspecified abdominal pain	Diagnoses - main ICD10: R10.4 Other and unspecified abdominal pain || ||	TRUE	igd	NA	NA	NA	NA	NA	NA	NA	118218021	1.7e-05	128266	3	0.00500402	ieu-a-1088	Sleep duration || id:ieu-a-1088	TRUE	reported	igd	0.000146705046655934	18.8197370546793	2	1	TRUE
78	rs6948971	G	A	G	A	0.0245935	-0.000747262	0.195994	0.1977	FALSE	FALSE	FALSE	ukb-b-6223	7	1854263	0.000412936	463010	0.0700003	Diagnoses - main ICD10: R10.4 Other and unspecified abdominal pain || id:ukb-b-6223	Diagnoses - main ICD10: R10.4 Other and unspecified abdominal pain	Diagnoses - main ICD10: R10.4 Other and unspecified abdominal pain || ||	TRUE	igd	NA	NA	NA	NA	NA	NA	NA	1854263	7.19996e-07	128266	7	0.00496211	ieu-a-1088	Sleep duration || id:ieu-a-1088	TRUE	reported	igd	0.000190621876511492	24.4545859479327	2	1	TRUE
79	rs7114353	C	T	C	T	0.0199791	-0.000612074	0.241112	0.242844	FALSE	FALSE	FALSE	ukb-b-6223	11	132863682	0.000383714	463010	0.11	Diagnoses - main ICD10: R10.4 Other and unspecified abdominal pain || id:ukb-b-6223	Diagnoses - main ICD10: R10.4 Other and unspecified abdominal pain	Diagnoses - main ICD10: R10.4 Other and unspecified abdominal pain || ||	TRUE	igd	NA	NA	NA	NA	NA	NA	NA	132863682	3.09999e-05	128266	11	0.00479507	ieu-a-1088	Sleep duration || id:ieu-a-1088	TRUE	reported	igd	0.000146075825067391	18.7390069423439	2	1	TRUE
80	rs71318355	A	C	A	C	0.0398659	-0.00101884	0.047898	0.042816	FALSE	FALSE	FALSE	ukb-b-6223	3	183848544	0.000837752	463010	0.22	Diagnoses - main ICD10: R10.4 Other and unspecified abdominal pain || id:ukb-b-6223	Diagnoses - main ICD10: R10.4 Other and unspecified abdominal pain	Diagnoses - main ICD10: R10.4 Other and unspecified abdominal pain || ||	TRUE	igd	NA	NA	NA	NA	NA	NA	NA	183848544	2.59998e-05	128266	3	0.009471	ieu-a-1088	Sleep duration || id:ieu-a-1088	TRUE	reported	igd	0.000144955266537556	18.5952377848225	2	1	TRUE
81	rs71325001	C	G	C	G	0.0279781	-0.000345197	0.103359	0.104334	FALSE	TRUE	FALSE	ukb-b-6223	3	49970013	0.000539149	463010	0.52	Diagnoses - main ICD10: R10.4 Other and unspecified abdominal pain || id:ukb-b-6223	Diagnoses - main ICD10: R10.4 Other and unspecified abdominal pain	Diagnoses - main ICD10: R10.4 Other and unspecified abdominal pain || ||	TRUE	igd	NA	NA	NA	NA	NA	NA	NA	49970013	1.79999e-05	128266	3	0.0065242	ieu-a-1088	Sleep duration || id:ieu-a-1088	TRUE	reported	igd	0.000145088611449676	18.6123460984325	2	1	TRUE
82	rs72807481	C	G	C	G	0.0296062	-3.29674e-05	0.097501	0.096665	FALSE	TRUE	FALSE	ukb-b-6223	16	88624468	0.000556939	463010	0.95	Diagnoses - main ICD10: R10.4 Other and unspecified abdominal pain || id:ukb-b-6223	Diagnoses - main ICD10: R10.4 Other and unspecified abdominal pain	Diagnoses - main ICD10: R10.4 Other and unspecified abdominal pain || ||	TRUE	igd	NA	NA	NA	NA	NA	NA	NA	88624468	9.09997e-06	128266	16	0.00667052	ieu-a-1088	Sleep duration || id:ieu-a-1088	TRUE	reported	igd	0.000154259220423803	19.7889572775613	2	1	TRUE
83	rs72828259	A	C	A	C	-0.025774	-0.000117493	0.156527	0.156977	FALSE	FALSE	FALSE	ukb-b-6223	2	105251554	0.000460495	463010	0.8	Diagnoses - main ICD10: R10.4 Other and unspecified abdominal pain || id:ukb-b-6223	Diagnoses - main ICD10: R10.4 Other and unspecified abdominal pain	Diagnoses - main ICD10: R10.4 Other and unspecified abdominal pain || ||	TRUE	igd	NA	NA	NA	NA	NA	NA	NA	105251554	3.40001e-06	128266	2	0.00554615	ieu-a-1088	Sleep duration || id:ieu-a-1088	TRUE	reported	igd	0.000175409895898251	22.5027220876321	2	1	TRUE
84	rs7301550	A	G	A	G	0.0181684	0.000350531	0.572971	0.576159	FALSE	FALSE	FALSE	ukb-b-6223	12	117928607	0.000335898	463010	0.3	Diagnoses - main ICD10: R10.4 Other and unspecified abdominal pain || id:ukb-b-6223	Diagnoses - main ICD10: R10.4 Other and unspecified abdominal pain	Diagnoses - main ICD10: R10.4 Other and unspecified abdominal pain || ||	TRUE	igd	NA	NA	NA	NA	NA	NA	NA	117928607	1.2e-05	128266	12	0.00414491	ieu-a-1088	Sleep duration || id:ieu-a-1088	TRUE	reported	igd	0.000161530066628598	20.7218396661925	2	1	TRUE
85	rs7329346	T	C	T	C	0.0198178	6.85152e-05	0.41186	0.406965	FALSE	FALSE	FALSE	ukb-b-6223	13	96926996	0.000334542	463010	0.84	Diagnoses - main ICD10: R10.4 Other and unspecified abdominal pain || id:ukb-b-6223	Diagnoses - main ICD10: R10.4 Other and unspecified abdominal pain	Diagnoses - main ICD10: R10.4 Other and unspecified abdominal pain || ||	TRUE	igd	NA	NA	NA	NA	NA	NA	NA	96926996	1.89998e-06	128266	13	0.00415977	ieu-a-1088	Sleep duration || id:ieu-a-1088	TRUE	reported	igd	0.00019027039093243	24.4094858249676	2	1	TRUE
86	rs73370139	A	G	A	G	-0.0498106	-0.000764785	0.02953	0.031303	FALSE	FALSE	FALSE	ukb-b-6223	21	42760578	0.000951036	463010	0.42	Diagnoses - main ICD10: R10.4 Other and unspecified abdominal pain || id:ukb-b-6223	Diagnoses - main ICD10: R10.4 Other and unspecified abdominal pain	Diagnoses - main ICD10: R10.4 Other and unspecified abdominal pain || ||	TRUE	igd	NA	NA	NA	NA	NA	NA	NA	42760578	4.60002e-05	128266	21	0.0122271	ieu-a-1088	Sleep duration || id:ieu-a-1088	TRUE	reported	igd	0.000142206387310378	18.2425542697164	2	1	TRUE
87	rs7395567	C	T	C	T	-0.0220601	0.000275178	0.734095	0.684019	FALSE	FALSE	FALSE	ukb-b-6223	11	1413058	0.000353804	463010	0.44	Diagnoses - main ICD10: R10.4 Other and unspecified abdominal pain || id:ukb-b-6223	Diagnoses - main ICD10: R10.4 Other and unspecified abdominal pain	Diagnoses - main ICD10: R10.4 Other and unspecified abdominal pain || ||	TRUE	igd	TRUE	rs7395567	rs7394747	T	C	C	T	1413056	2.1e-06	128266	11	0.00464803	ieu-a-1088	Sleep duration || id:ieu-a-1088	TRUE	reported	igd	0.000189986927388536	24.3731138275702	2	1	TRUE
88	rs7459265	A	G	A	G	0.0162659	-0.00016488	0.475152	0.474534	FALSE	FALSE	FALSE	ukb-b-6223	7	128375422	0.000330635	463010	0.62	Diagnoses - main ICD10: R10.4 Other and unspecified abdominal pain || id:ukb-b-6223	Diagnoses - main ICD10: R10.4 Other and unspecified abdominal pain	Diagnoses - main ICD10: R10.4 Other and unspecified abdominal pain || ||	TRUE	igd	NA	NA	NA	NA	NA	NA	NA	128375422	4.60002e-05	128266	7	0.00399116	ieu-a-1088	Sleep duration || id:ieu-a-1088	TRUE	reported	igd	0.000131963036409241	16.9283408172504	2	1	TRUE
89	rs76074834	T	C	T	C	0.0419862	-0.000159849	0.046808	0.046708	FALSE	FALSE	FALSE	ukb-b-6223	20	15255145	0.000778758	463010	0.84	Diagnoses - main ICD10: R10.4 Other and unspecified abdominal pain || id:ukb-b-6223	Diagnoses - main ICD10: R10.4 Other and unspecified abdominal pain	Diagnoses - main ICD10: R10.4 Other and unspecified abdominal pain || ||	TRUE	igd	NA	NA	NA	NA	NA	NA	NA	15255145	7.00003e-06	128266	20	0.00934069	ieu-a-1088	Sleep duration || id:ieu-a-1088	TRUE	reported	igd	0.000157305392202918	20.1797932158014	2	1	TRUE
90	rs7670667	G	C	G	C	-0.019958	0.000240854	0.236435	0.236586	FALSE	TRUE	FALSE	ukb-b-6223	4	186298689	0.000387961	463010	0.53	Diagnoses - main ICD10: R10.4 Other and unspecified abdominal pain || id:ukb-b-6223	Diagnoses - main ICD10: R10.4 Other and unspecified abdominal pain	Diagnoses - main ICD10: R10.4 Other and unspecified abdominal pain || ||	TRUE	igd	NA	NA	NA	NA	NA	NA	NA	186298689	1.79999e-05	128266	4	0.00465971	ieu-a-1088	Sleep duration || id:ieu-a-1088	TRUE	reported	igd	0.000143820837013151	18.449689288411	2	1	TRUE
91	rs773673	A	G	A	G	-0.0225029	0.000550726	0.830613	0.830956	FALSE	FALSE	FALSE	ukb-b-6223	6	114045399	0.000439614	463010	0.21	Diagnoses - main ICD10: R10.4 Other and unspecified abdominal pain || id:ukb-b-6223	Diagnoses - main ICD10: R10.4 Other and unspecified abdominal pain	Diagnoses - main ICD10: R10.4 Other and unspecified abdominal pain || ||	TRUE	igd	NA	NA	NA	NA	NA	NA	NA	114045399	2e-05	128266	6	0.00527694	ieu-a-1088	Sleep duration || id:ieu-a-1088	TRUE	reported	igd	0.000142490456056922	18.2790004387939	2	1	TRUE
92	rs77375662	A	G	A	G	0.0565281	0.00235912	0.029364	0.029772	FALSE	FALSE	FALSE	ukb-b-6223	11	79983849	0.000970581	463010	0.015	Diagnoses - main ICD10: R10.4 Other and unspecified abdominal pain || id:ukb-b-6223	Diagnoses - main ICD10: R10.4 Other and unspecified abdominal pain	Diagnoses - main ICD10: R10.4 Other and unspecified abdominal pain || ||	TRUE	igd	NA	NA	NA	NA	NA	NA	NA	79983849	6.29999e-06	128266	11	0.0125188	ieu-a-1088	Sleep duration || id:ieu-a-1088	TRUE	reported	igd	0.000182150506274334	23.3676089585734	2	1	TRUE
93	rs77494926	T	C	T	C	-0.0533054	-9.93329e-05	0.030167	0.030106	FALSE	FALSE	FALSE	ukb-b-6223	9	22544136	0.000962461	463010	0.92	Diagnoses - main ICD10: R10.4 Other and unspecified abdominal pain || id:ukb-b-6223	Diagnoses - main ICD10: R10.4 Other and unspecified abdominal pain	Diagnoses - main ICD10: R10.4 Other and unspecified abdominal pain || ||	TRUE	igd	NA	NA	NA	NA	NA	NA	NA	22544136	8.70001e-06	128266	9	0.0119881	ieu-a-1088	Sleep duration || id:ieu-a-1088	TRUE	reported	igd	0.000166265250015329	21.3293923647204	2	1	TRUE
94	rs7797160	A	G	A	G	-0.0194403	-8.87637e-05	0.680099	0.666775	FALSE	FALSE	FALSE	ukb-b-6223	7	105058488	0.000352472	463010	0.8	Diagnoses - main ICD10: R10.4 Other and unspecified abdominal pain || id:ukb-b-6223	Diagnoses - main ICD10: R10.4 Other and unspecified abdominal pain	Diagnoses - main ICD10: R10.4 Other and unspecified abdominal pain || ||	TRUE	igd	TRUE	rs7797160	rs7809847	G	A	G	A	105051200	5.30005e-06	128266	7	0.00427131	ieu-a-1088	Sleep duration || id:ieu-a-1088	TRUE	reported	igd	0.000164446129011053	21.0959874449466	2	1	TRUE
95	rs7830629	G	A	G	A	-0.0261983	-0.000905475	0.131882	0.132332	FALSE	FALSE	FALSE	ukb-b-6223	8	18328929	0.000487603	463010	0.0629999	Diagnoses - main ICD10: R10.4 Other and unspecified abdominal pain || id:ukb-b-6223	Diagnoses - main ICD10: R10.4 Other and unspecified abdominal pain	Diagnoses - main ICD10: R10.4 Other and unspecified abdominal pain || ||	TRUE	igd	NA	NA	NA	NA	NA	NA	NA	18328929	1.7e-05	128266	8	0.00608829	ieu-a-1088	Sleep duration || id:ieu-a-1088	TRUE	reported	igd	0.000157159451158686	20.1610683458538	2	1	TRUE
96	rs7864465	A	G	A	G	-0.0167749	-0.000640079	0.561627	0.559354	FALSE	FALSE	FALSE	ukb-b-6223	9	133808080	0.000331086	463010	0.0530005	Diagnoses - main ICD10: R10.4 Other and unspecified abdominal pain || id:ukb-b-6223	Diagnoses - main ICD10: R10.4 Other and unspecified abdominal pain	Diagnoses - main ICD10: R10.4 Other and unspecified abdominal pain || ||	TRUE	igd	NA	NA	NA	NA	NA	NA	NA	133808080	4.70002e-05	128266	9	0.00412313	ieu-a-1088	Sleep duration || id:ieu-a-1088	TRUE	reported	igd	0.000138561204865187	17.7748772892418	2	1	TRUE
97	rs7895364	C	G	C	G	-0.0197652	-0.00027878	0.436337	0.434123	FALSE	TRUE	TRUE	ukb-b-6223	10	64484813	0.000332551	463010	0.4	Diagnoses - main ICD10: R10.4 Other and unspecified abdominal pain || id:ukb-b-6223	Diagnoses - main ICD10: R10.4 Other and unspecified abdominal pain	Diagnoses - main ICD10: R10.4 Other and unspecified abdominal pain || ||	TRUE	igd	NA	NA	NA	NA	NA	NA	NA	64484813	7.10003e-07	128266	10	0.00398599	ieu-a-1088	Sleep duration || id:ieu-a-1088	TRUE	reported	igd	0.000192164867705719	24.6525719496337	2	1	FALSE
98	rs9367615	G	A	G	A	-0.0171693	-7.18429e-05	0.364996	0.360529	FALSE	FALSE	FALSE	ukb-b-6223	6	54991283	0.000342444	463010	0.83	Diagnoses - main ICD10: R10.4 Other and unspecified abdominal pain || id:ukb-b-6223	Diagnoses - main ICD10: R10.4 Other and unspecified abdominal pain	Diagnoses - main ICD10: R10.4 Other and unspecified abdominal pain || ||	TRUE	igd	NA	NA	NA	NA	NA	NA	NA	54991283	2.90001e-05	128266	6	0.0041026	ieu-a-1088	Sleep duration || id:ieu-a-1088	TRUE	reported	igd	0.000136646886262503	17.5292715399481	2	1	TRUE
99	rs9553679	G	A	G	A	-0.0210237	1.2852e-05	0.56647	0.558451	FALSE	FALSE	FALSE	ukb-b-6223	13	26526771	0.000330615	463010	0.97	Diagnoses - main ICD10: R10.4 Other and unspecified abdominal pain || id:ukb-b-6223	Diagnoses - main ICD10: R10.4 Other and unspecified abdominal pain	Diagnoses - main ICD10: R10.4 Other and unspecified abdominal pain || ||	TRUE	igd	NA	NA	NA	NA	NA	NA	NA	26526771	4.90004e-05	128266	13	0.00517918	ieu-a-1088	Sleep duration || id:ieu-a-1088	TRUE	reported	igd	0.000217092273894014	27.851169692501	2	1	TRUE
100	rs9648765	C	A	C	A	0.0177855	0.000229945	0.308028	0.308127	FALSE	FALSE	FALSE	ukb-b-6223	7	154008127	0.000356477	463010	0.52	Diagnoses - main ICD10: R10.4 Other and unspecified abdominal pain || id:ukb-b-6223	Diagnoses - main ICD10: R10.4 Other and unspecified abdominal pain	Diagnoses - main ICD10: R10.4 Other and unspecified abdominal pain || ||	TRUE	igd	NA	NA	NA	NA	NA	NA	NA	154008127	3.09999e-05	128266	7	0.00426891	ieu-a-1088	Sleep duration || id:ieu-a-1088	TRUE	reported	igd	0.000134846870232808	17.298331589416	2	1	TRUE
101	rs9866998	T	G	T	G	-0.0174165	-4.12922e-05	0.466378	0.46693	FALSE	FALSE	FALSE	ukb-b-6223	3	137050690	0.000330733	463010	0.9	Diagnoses - main ICD10: R10.4 Other and unspecified abdominal pain || id:ukb-b-6223	Diagnoses - main ICD10: R10.4 Other and unspecified abdominal pain	Diagnoses - main ICD10: R10.4 Other and unspecified abdominal pain || ||	TRUE	igd	NA	NA	NA	NA	NA	NA	NA	137050690	1.09999e-05	128266	3	0.00396526	ieu-a-1088	Sleep duration || id:ieu-a-1088	TRUE	reported	igd	0.000150981433960422	19.3684069153492	2	1	TRUE
