# Supplementary material for: The causal relationship between sleep characteristics and multi-site pain perception: a two-sample Mendelian randomization study
Source: Front Neurosci. 2024 Aug 13;18:1428951. doi: 10.3389/fnins.2024.1428951 (PMC11347297; doi:10.3389/fnins.2024.1428951)
Supplement: Supplementary file 3 [file Data_Sheet_3.ZIP › Sleep Duration/SD_Abdomen_Pain_res_OR.csv]

	id.exposure	id.outcome	outcome	exposure	method	nsnp	b	se	pval	lo_ci	up_ci	or	or_lci95	or_uci95
1	ieu-a-1088	ukb-b-6223	Diagnoses - main ICD10: R10.4 Other and unspecified abdominal pain || id:ukb-b-6223	Sleep duration || id:ieu-a-1088	MR Egger	98	0.0143967329476489	0.0069273152161615	0.0403539849434298	0.000819195123972355	0.0279742707713255	1.01450086502791	1.00081953075594	1.02836922493409
2	ieu-a-1088	ukb-b-6223	Diagnoses - main ICD10: R10.4 Other and unspecified abdominal pain || id:ukb-b-6223	Sleep duration || id:ieu-a-1088	Weighted median	98	-0.0024781682560459	0.00278554894403075	0.373652955208358	-0.00793784418634618	0.00298150767425438	0.997524899867941	0.992093577304218	1.00298595678885
3	ieu-a-1088	ukb-b-6223	Diagnoses - main ICD10: R10.4 Other and unspecified abdominal pain || id:ukb-b-6223	Sleep duration || id:ieu-a-1088	Inverse variance weighted	98	-0.00286923419652667	0.0020570717286615	0.163071679351454	-0.00690109478470321	0.00116262639164987	0.997134878121902	0.993122663086721	1.00116330250371
4	ieu-a-1088	ukb-b-6223	Diagnoses - main ICD10: R10.4 Other and unspecified abdominal pain || id:ukb-b-6223	Sleep duration || id:ieu-a-1088	Simple mode	98	-0.00410777758207814	0.00726908224502132	0.573308636162307	-0.0183551787823199	0.0101396236181636	0.99590064779578	0.981812251542225	1.01019120378882
5	ieu-a-1088	ukb-b-6223	Diagnoses - main ICD10: R10.4 Other and unspecified abdominal pain || id:ukb-b-6223	Sleep duration || id:ieu-a-1088	Weighted mode	98	-0.00296292811987345	0.00701346976676447	0.673622439288572	-0.0167093288627318	0.0107834726229849	0.997041457019628	0.983429497664607	1.01084182381811
