# Supplementary material for: The causal relationship between sleep characteristics and multi-site pain perception: a two-sample Mendelian randomization study
Source: Front Neurosci. 2024 Aug 13;18:1428951. doi: 10.3389/fnins.2024.1428951 (PMC11347297; doi:10.3389/fnins.2024.1428951)
Supplement: Supplementary file 3 [file Data_Sheet_3.ZIP › Sleep Duration/SD_Back_Pain_data.csv]

	SNP	effect_allele.exposure	other_allele.exposure	effect_allele.outcome	other_allele.outcome	beta.exposure	beta.outcome	eaf.exposure	eaf.outcome	remove	palindromic	ambiguous	id.outcome	chr	pos	se.outcome	samplesize.outcome	pval.outcome	outcome	originalname.outcome	outcome.deprecated	mr_keep.outcome	data_source.outcome	proxy.outcome	target_snp.outcome	proxy_snp.outcome	target_a1.outcome	target_a2.outcome	proxy_a1.outcome	proxy_a2.outcome	pos.exposure	pval.exposure	samplesize.exposure	chr.exposure	se.exposure	id.exposure	exposure	mr_keep.exposure	pval_origin.exposure	data_source.exposure	R2	F	action	SNP_index	mr_keep
1	rs10106327	C	A	C	A	0.0194949	2.48991e-06	0.50496	0.503745	FALSE	FALSE	FALSE	ukb-b-11241	8	9359884	0.000152398	462933	0.99	Non-cancer illness code, self-reported: back pain || id:ukb-b-11241	Non-cancer illness code, self-reported: back pain	Non-cancer illness code, self-reported: back pain || ||	TRUE	igd	NA	NA	NA	NA	NA	NA	NA	9359884	2.30001e-06	128266	8	0.00412607	ieu-a-1088	Sleep duration || id:ieu-a-1088	TRUE	reported	igd	0.000190006863273437	24.3756718558536	2	1	TRUE
2	rs10510128	A	G	A	G	0.0224854	-0.000174664	0.205013	0.207954	FALSE	FALSE	FALSE	ukb-b-11241	10	125060948	0.000188013	462933	0.35	Non-cancer illness code, self-reported: back pain || id:ukb-b-11241	Non-cancer illness code, self-reported: back pain	Non-cancer illness code, self-reported: back pain || ||	TRUE	igd	NA	NA	NA	NA	NA	NA	NA	125060948	4.60002e-06	128266	10	0.00490884	ieu-a-1088	Sleep duration || id:ieu-a-1088	TRUE	reported	igd	0.000164805863458501	21.1421436198759	2	1	TRUE
3	rs10733321	G	C	G	C	-0.0205386	-0.000232316	0.213983	0.216448	FALSE	TRUE	FALSE	ukb-b-11241	9	16784682	0.000185435	462933	0.21	Non-cancer illness code, self-reported: back pain || id:ukb-b-11241	Non-cancer illness code, self-reported: back pain	Non-cancer illness code, self-reported: back pain || ||	TRUE	igd	NA	NA	NA	NA	NA	NA	NA	16784682	4.49997e-05	128266	9	0.00503526	ieu-a-1088	Sleep duration || id:ieu-a-1088	TRUE	reported	igd	0.000141900158462062	18.2032649711619	2	1	TRUE
4	rs10782241	G	A	G	A	0.0173879	0.000116771	0.587225	0.582844	FALSE	FALSE	FALSE	ukb-b-11241	6	130918438	0.000154207	462933	0.450001	Non-cancer illness code, self-reported: back pain || id:ukb-b-11241	Non-cancer illness code, self-reported: back pain	Non-cancer illness code, self-reported: back pain || ||	TRUE	igd	NA	NA	NA	NA	NA	NA	NA	130918438	1.40001e-05	128266	6	0.00400525	ieu-a-1088	Sleep duration || id:ieu-a-1088	TRUE	reported	igd	0.000146569020656955	18.802284697998	2	1	TRUE
5	rs10791507	C	T	C	T	-0.0218629	-3.32296e-05	0.185926	0.186695	FALSE	FALSE	FALSE	ukb-b-11241	11	101474731	0.000195471	462933	0.87	Non-cancer illness code, self-reported: back pain || id:ukb-b-11241	Non-cancer illness code, self-reported: back pain	Non-cancer illness code, self-reported: back pain || ||	TRUE	igd	NA	NA	NA	NA	NA	NA	NA	101474731	3.50002e-05	128266	11	0.00528294	ieu-a-1088	Sleep duration || id:ieu-a-1088	TRUE	reported	igd	0.000144693673521584	18.5616750975291	2	1	TRUE
6	rs10840160	C	T	C	T	-0.0192287	-0.000206461	0.463969	0.457164	FALSE	FALSE	FALSE	ukb-b-11241	11	9053536	0.000153236	462933	0.18	Non-cancer illness code, self-reported: back pain || id:ukb-b-11241	Non-cancer illness code, self-reported: back pain	Non-cancer illness code, self-reported: back pain || ||	TRUE	igd	NA	NA	NA	NA	NA	NA	NA	9053536	2.69998e-06	128266	11	0.0040973	ieu-a-1088	Sleep duration || id:ieu-a-1088	TRUE	reported	igd	0.000183911426995668	23.5935543964293	2	1	TRUE
7	rs10866048	T	C	T	C	-0.0168419	3.55904e-06	0.423599	0.42524	FALSE	FALSE	FALSE	ukb-b-11241	3	61480657	0.000155144	462933	0.98	Non-cancer illness code, self-reported: back pain || id:ukb-b-11241	Non-cancer illness code, self-reported: back pain	Non-cancer illness code, self-reported: back pain || ||	TRUE	igd	NA	NA	NA	NA	NA	NA	NA	61480657	3.09999e-05	128266	3	0.00404094	ieu-a-1088	Sleep duration || id:ieu-a-1088	TRUE	reported	igd	0.000138513408433933	17.7687450288075	2	1	TRUE
8	rs11082943	T	G	T	G	0.0167477	-9.22447e-05	0.61952	0.618568	FALSE	FALSE	FALSE	ukb-b-11241	18	21685667	0.000158359	462933	0.56	Non-cancer illness code, self-reported: back pain || id:ukb-b-11241	Non-cancer illness code, self-reported: back pain	Non-cancer illness code, self-reported: back pain || ||	TRUE	igd	NA	NA	NA	NA	NA	NA	NA	21685667	4.79999e-05	128266	18	0.00412196	ieu-a-1088	Sleep duration || id:ieu-a-1088	TRUE	reported	igd	0.000132229241133849	16.962494322544	2	1	TRUE
9	rs11152363	A	G	A	G	-0.0227685	-0.000409036	0.186509	0.186347	FALSE	FALSE	FALSE	ukb-b-11241	18	53057188	0.000197379	462933	0.0379997	Non-cancer illness code, self-reported: back pain || id:ukb-b-11241	Non-cancer illness code, self-reported: back pain	Non-cancer illness code, self-reported: back pain || ||	TRUE	igd	NA	NA	NA	NA	NA	NA	NA	53057188	8.30004e-06	128266	18	0.00510844	ieu-a-1088	Sleep duration || id:ieu-a-1088	TRUE	reported	igd	0.000157308207281921	20.1801544027201	2	1	TRUE
10	rs11189257	G	A	G	A	0.0173563	0.000143389	0.322447	0.322442	FALSE	FALSE	FALSE	ukb-b-11241	10	99284101	0.000163367	462933	0.38	Non-cancer illness code, self-reported: back pain || id:ukb-b-11241	Non-cancer illness code, self-reported: back pain	Non-cancer illness code, self-reported: back pain || ||	TRUE	igd	NA	NA	NA	NA	NA	NA	NA	99284101	4.49997e-05	128266	10	0.00425602	ieu-a-1088	Sleep duration || id:ieu-a-1088	TRUE	reported	igd	0.000131627279503323	16.8852639395703	2	1	TRUE
11	rs12205065	T	C	T	C	0.0167135	0.000333483	0.550691	0.550693	FALSE	FALSE	FALSE	ukb-b-11241	6	74964970	0.000153639	462933	0.0299999	Non-cancer illness code, self-reported: back pain || id:ukb-b-11241	Non-cancer illness code, self-reported: back pain	Non-cancer illness code, self-reported: back pain || ||	TRUE	igd	NA	NA	NA	NA	NA	NA	NA	74964970	3.09999e-05	128266	6	0.00401276	ieu-a-1088	Sleep duration || id:ieu-a-1088	TRUE	reported	igd	0.000138234964016064	17.7330207480415	2	1	TRUE
12	rs12489595	T	C	T	C	-0.0182055	-0.000128407	0.419138	0.421845	FALSE	FALSE	FALSE	ukb-b-11241	3	104012081	0.000154447	462933	0.41	Non-cancer illness code, self-reported: back pain || id:ukb-b-11241	Non-cancer illness code, self-reported: back pain	Non-cancer illness code, self-reported: back pain || ||	TRUE	igd	NA	NA	NA	NA	NA	NA	NA	104012081	6.4e-06	128266	3	0.00403346	ieu-a-1088	Sleep duration || id:ieu-a-1088	TRUE	reported	igd	0.000161385763155339	20.7033247472206	2	1	TRUE
13	rs12537376	G	A	G	A	0.0209499	0.000224256	0.386669	0.390882	FALSE	FALSE	FALSE	ukb-b-11241	7	114025053	0.000156969	462933	0.15	Non-cancer illness code, self-reported: back pain || id:ukb-b-11241	Non-cancer illness code, self-reported: back pain	Non-cancer illness code, self-reported: back pain || ||	TRUE	igd	NA	NA	NA	NA	NA	NA	NA	114025053	4.30002e-07	128266	7	0.00414544	ieu-a-1088	Sleep duration || id:ieu-a-1088	TRUE	reported	igd	0.000208174809337732	26.7068934473463	2	1	TRUE
14	rs12692216	T	C	T	C	-0.017202	0.000158681	0.627891	0.626416	FALSE	FALSE	FALSE	ukb-b-11241	2	239050033	0.000157934	462933	0.32	Non-cancer illness code, self-reported: back pain || id:ukb-b-11241	Non-cancer illness code, self-reported: back pain	Non-cancer illness code, self-reported: back pain || ||	TRUE	igd	NA	NA	NA	NA	NA	NA	NA	239050033	2.59998e-05	128266	2	0.00408814	ieu-a-1088	Sleep duration || id:ieu-a-1088	TRUE	reported	igd	0.000138274569357677	17.7381020925211	2	1	TRUE
15	rs12937899	A	G	A	G	0.018231	0.000250836	0.529522	0.531522	FALSE	FALSE	FALSE	ukb-b-11241	17	34997201	0.00015452	462933	0.1	Non-cancer illness code, self-reported: back pain || id:ukb-b-11241	Non-cancer illness code, self-reported: back pain	Non-cancer illness code, self-reported: back pain || ||	TRUE	igd	NA	NA	NA	NA	NA	NA	NA	34997201	5.99998e-06	128266	17	0.00402838	ieu-a-1088	Sleep duration || id:ieu-a-1088	TRUE	reported	igd	0.000165605328474585	21.2447200903131	2	1	TRUE
16	rs13134804	T	C	T	C	-0.0204867	0.000242326	0.200893	0.201493	FALSE	FALSE	FALSE	ukb-b-11241	4	130284698	0.000190403	462933	0.2	Non-cancer illness code, self-reported: back pain || id:ukb-b-11241	Non-cancer illness code, self-reported: back pain	Non-cancer illness code, self-reported: back pain || ||	TRUE	igd	NA	NA	NA	NA	NA	NA	NA	130284698	3.59998e-05	128266	4	0.00495647	ieu-a-1088	Sleep duration || id:ieu-a-1088	TRUE	reported	igd	0.000134754646964407	17.2864994743766	2	1	TRUE
17	rs13160999	A	C	A	C	-0.0215756	0.000124448	0.668905	0.670647	FALSE	FALSE	FALSE	ukb-b-11241	5	19917453	0.000175236	462933	0.48	Non-cancer illness code, self-reported: back pain || id:ukb-b-11241	Non-cancer illness code, self-reported: back pain	Non-cancer illness code, self-reported: back pain || ||	TRUE	igd	NA	NA	NA	NA	NA	NA	NA	19917453	5e-06	128266	5	0.00472829	ieu-a-1088	Sleep duration || id:ieu-a-1088	TRUE	reported	igd	0.00020619248093563	26.4525266868322	2	1	TRUE
18	rs1380703	G	A	G	A	-0.0247612	7.58848e-05	0.381669	0.382853	FALSE	FALSE	FALSE	ukb-b-11241	2	57941287	0.000159715	462933	0.630001	Non-cancer illness code, self-reported: back pain || id:ukb-b-11241	Non-cancer illness code, self-reported: back pain	Non-cancer illness code, self-reported: back pain || ||	TRUE	igd	NA	NA	NA	NA	NA	NA	NA	57941287	7.59994e-09	128266	2	0.00428596	ieu-a-1088	Sleep duration || id:ieu-a-1088	TRUE	reported	igd	0.000289388506948999	37.1288721241752	2	1	TRUE
19	rs1425655	C	A	C	A	0.0176449	1.23187e-05	0.48588	0.487439	FALSE	FALSE	FALSE	ukb-b-11241	4	68085262	0.00015337	462933	0.94	Non-cancer illness code, self-reported: back pain || id:ukb-b-11241	Non-cancer illness code, self-reported: back pain	Non-cancer illness code, self-reported: back pain || ||	TRUE	igd	NA	NA	NA	NA	NA	NA	NA	68085262	1.09999e-05	128266	4	0.0040065	ieu-a-1088	Sleep duration || id:ieu-a-1088	TRUE	reported	igd	0.000155547100558327	19.9541971235198	2	1	TRUE
20	rs1620309	G	A	G	A	-0.0174594	-7.47095e-05	0.649329	0.646763	FALSE	FALSE	FALSE	ukb-b-11241	4	32192914	0.000160364	462933	0.64	Non-cancer illness code, self-reported: back pain || id:ukb-b-11241	Non-cancer illness code, self-reported: back pain	Non-cancer illness code, self-reported: back pain || ||	TRUE	igd	NA	NA	NA	NA	NA	NA	NA	32192914	2.80001e-05	128266	4	0.00416994	ieu-a-1088	Sleep duration || id:ieu-a-1088	TRUE	reported	igd	0.000138820395328318	17.808131318221	2	1	TRUE
21	rs1702859	T	C	T	C	-0.0166029	0.000226102	0.462139	0.461101	FALSE	FALSE	FALSE	ukb-b-11241	18	66966168	0.000153047	462933	0.14	Non-cancer illness code, self-reported: back pain || id:ukb-b-11241	Non-cancer illness code, self-reported: back pain	Non-cancer illness code, self-reported: back pain || ||	TRUE	igd	NA	NA	NA	NA	NA	NA	NA	66966168	2.90001e-05	128266	18	0.00396941	ieu-a-1088	Sleep duration || id:ieu-a-1088	TRUE	reported	igd	0.000137037862258223	17.5794334126633	2	1	TRUE
22	rs17190618	T	A	T	A	0.0328679	-0.000234897	0.159737	0.157375	FALSE	TRUE	FALSE	ukb-b-11241	2	58882765	0.000209444	462933	0.26	Non-cancer illness code, self-reported: back pain || id:ukb-b-11241	Non-cancer illness code, self-reported: back pain	Non-cancer illness code, self-reported: back pain || ||	TRUE	igd	NA	NA	NA	NA	NA	NA	NA	58882765	1.2e-09	128266	2	0.00540232	ieu-a-1088	Sleep duration || id:ieu-a-1088	TRUE	reported	igd	0.000289997780251011	37.2070652524485	2	1	TRUE
23	rs17362991	C	G	C	G	-0.0223401	-7.47529e-05	0.183837	0.184212	FALSE	TRUE	FALSE	ukb-b-11241	12	89778026	0.00019858	462933	0.709999	Non-cancer illness code, self-reported: back pain || id:ukb-b-11241	Non-cancer illness code, self-reported: back pain	Non-cancer illness code, self-reported: back pain || ||	TRUE	igd	NA	NA	NA	NA	NA	NA	NA	89778026	3.2e-05	128266	12	0.0053734	ieu-a-1088	Sleep duration || id:ieu-a-1088	TRUE	reported	igd	0.000149764902477898	19.2123227830731	2	1	TRUE
24	rs1946901	T	G	T	G	0.0181011	0.000195514	0.338145	0.341645	FALSE	FALSE	FALSE	ukb-b-11241	7	9177983	0.000160491	462933	0.22	Non-cancer illness code, self-reported: back pain || id:ukb-b-11241	Non-cancer illness code, self-reported: back pain	Non-cancer illness code, self-reported: back pain || ||	TRUE	igd	NA	NA	NA	NA	NA	NA	NA	9177983	1.40001e-05	128266	7	0.00416539	ieu-a-1088	Sleep duration || id:ieu-a-1088	TRUE	reported	igd	0.000146657998988855	18.8137007620139	2	1	TRUE
25	rs201588698	G	A	G	A	-0.0204521	-2.49034e-05	0.341048	0.327686	FALSE	FALSE	FALSE	ukb-b-11241	3	143723559	0.000162179	462933	0.88	Non-cancer illness code, self-reported: back pain || id:ukb-b-11241	Non-cancer illness code, self-reported: back pain	Non-cancer illness code, self-reported: back pain || ||	TRUE	igd	TRUE	rs201588698	rs34683397	G	A	T	C	143722237	1.40001e-06	128266	3	0.00423773	ieu-a-1088	Sleep duration || id:ieu-a-1088	TRUE	reported	igd	0.000188007466987473	24.1191243211508	2	1	TRUE
26	rs213418	A	T	A	T	-0.0176053	0.000136081	0.344636	0.346488	FALSE	TRUE	FALSE	ukb-b-11241	3	60219969	0.000160836	462933	0.4	Non-cancer illness code, self-reported: back pain || id:ukb-b-11241	Non-cancer illness code, self-reported: back pain	Non-cancer illness code, self-reported: back pain || ||	TRUE	igd	NA	NA	NA	NA	NA	NA	NA	60219969	2.59998e-05	128266	3	0.00418281	ieu-a-1088	Sleep duration || id:ieu-a-1088	TRUE	reported	igd	0.000140010329607909	17.9607996143029	2	1	TRUE
27	rs2146546	T	C	T	C	-0.0183879	-0.000169702	0.334557	0.335692	FALSE	FALSE	FALSE	ukb-b-11241	10	112563179	0.000161105	462933	0.29	Non-cancer illness code, self-reported: back pain || id:ukb-b-11241	Non-cancer illness code, self-reported: back pain	Non-cancer illness code, self-reported: back pain || ||	TRUE	igd	NA	NA	NA	NA	NA	NA	NA	112563179	1.09999e-05	128266	10	0.0041807	ieu-a-1088	Sleep duration || id:ieu-a-1088	TRUE	reported	igd	0.000150548087994926	19.3128074648188	2	1	TRUE
28	rs282086	C	T	C	T	-0.0233184	-5.57795e-05	0.282842	0.279532	FALSE	FALSE	FALSE	ukb-b-11241	6	154258512	0.000170847	462933	0.74	Non-cancer illness code, self-reported: back pain || id:ukb-b-11241	Non-cancer illness code, self-reported: back pain	Non-cancer illness code, self-reported: back pain || ||	TRUE	igd	NA	NA	NA	NA	NA	NA	NA	154258512	1.40001e-07	128266	6	0.00442673	ieu-a-1088	Sleep duration || id:ieu-a-1088	TRUE	reported	igd	0.000220590212097194	28.3000256731001	2	1	TRUE
29	rs2844806	T	C	T	C	-0.0172435	3.66708e-05	0.515234	0.518005	FALSE	FALSE	FALSE	ukb-b-11241	6	29933439	0.000152228	462933	0.81	Non-cancer illness code, self-reported: back pain || id:ukb-b-11241	Non-cancer illness code, self-reported: back pain	Non-cancer illness code, self-reported: back pain || ||	TRUE	igd	NA	NA	NA	NA	NA	NA	NA	29933439	1.2e-05	128266	6	0.00394505	ieu-a-1088	Sleep duration || id:ieu-a-1088	TRUE	reported	igd	0.000148531136701753	19.0540278343267	2	1	TRUE
30	rs2846581	T	C	T	C	0.0237253	-0.00025774	0.724755	0.724874	FALSE	FALSE	FALSE	ukb-b-11241	18	902328	0.000172419	462933	0.13	Non-cancer illness code, self-reported: back pain || id:ukb-b-11241	Non-cancer illness code, self-reported: back pain	Non-cancer illness code, self-reported: back pain || ||	TRUE	igd	NA	NA	NA	NA	NA	NA	NA	902328	1.2e-07	128266	18	0.00448123	ieu-a-1088	Sleep duration || id:ieu-a-1088	TRUE	reported	igd	0.00022457638135011	28.8115353678445	2	1	TRUE
31	rs3095508	A	C	A	C	-0.0186195	9.77077e-05	0.407747	0.406034	FALSE	FALSE	FALSE	ukb-b-11241	16	6550400	0.000155011	462933	0.53	Non-cancer illness code, self-reported: back pain || id:ukb-b-11241	Non-cancer illness code, self-reported: back pain	Non-cancer illness code, self-reported: back pain || ||	TRUE	igd	NA	NA	NA	NA	NA	NA	NA	6550400	3.59998e-06	128266	16	0.00401645	ieu-a-1088	Sleep duration || id:ieu-a-1088	TRUE	reported	igd	0.000167441871022023	21.4803608565809	2	1	TRUE
32	rs3133846	T	C	T	C	0.0189774	0.000123361	0.699771	0.703328	FALSE	FALSE	FALSE	ukb-b-11241	11	120597136	0.000171539	462933	0.47	Non-cancer illness code, self-reported: back pain || id:ukb-b-11241	Non-cancer illness code, self-reported: back pain	Non-cancer illness code, self-reported: back pain || ||	TRUE	igd	NA	NA	NA	NA	NA	NA	NA	120597136	4.39997e-05	128266	11	0.00464318	ieu-a-1088	Sleep duration || id:ieu-a-1088	TRUE	reported	igd	0.000151325458708228	19.4125462482179	2	1	TRUE
33	rs34093292	G	T	G	T	-0.0239791	-0.000318175	0.161472	0.160802	FALSE	FALSE	FALSE	ukb-b-11241	8	103526916	0.000208884	462933	0.13	Non-cancer illness code, self-reported: back pain || id:ukb-b-11241	Non-cancer illness code, self-reported: back pain	Non-cancer illness code, self-reported: back pain || ||	TRUE	igd	NA	NA	NA	NA	NA	NA	NA	103526916	2e-05	128266	8	0.00562571	ieu-a-1088	Sleep duration || id:ieu-a-1088	TRUE	reported	igd	0.000155707863933217	19.9748236966604	2	1	TRUE
34	rs342745	G	A	G	A	0.0225441	0.000253301	0.798923	0.797356	FALSE	FALSE	FALSE	ukb-b-11241	3	32493682	0.000190038	462933	0.18	Non-cancer illness code, self-reported: back pain || id:ukb-b-11241	Non-cancer illness code, self-reported: back pain	Non-cancer illness code, self-reported: back pain || ||	TRUE	igd	NA	NA	NA	NA	NA	NA	NA	32493682	5.39995e-06	128266	3	0.0049549	ieu-a-1088	Sleep duration || id:ieu-a-1088	TRUE	reported	igd	0.00016329132808409	20.9478195026448	2	1	TRUE
35	rs35702759	T	A	T	A	0.0175757	-0.000123315	0.45552	0.454631	FALSE	TRUE	TRUE	ukb-b-11241	5	118949018	0.000153715	462933	0.42	Non-cancer illness code, self-reported: back pain || id:ukb-b-11241	Non-cancer illness code, self-reported: back pain	Non-cancer illness code, self-reported: back pain || ||	TRUE	igd	NA	NA	NA	NA	NA	NA	NA	118949018	1.09999e-05	128266	5	0.00399229	ieu-a-1088	Sleep duration || id:ieu-a-1088	TRUE	reported	igd	0.000153230295535141	19.6569426656533	2	1	FALSE
36	rs3788210	T	G	T	G	0.0170357	0.000265147	0.45112	0.455791	FALSE	FALSE	FALSE	ukb-b-11241	21	47283897	0.000154494	462933	0.0860003	Non-cancer illness code, self-reported: back pain || id:ukb-b-11241	Non-cancer illness code, self-reported: back pain	Non-cancer illness code, self-reported: back pain || ||	TRUE	igd	NA	NA	NA	NA	NA	NA	NA	47283897	3.50002e-05	128266	21	0.00411372	ieu-a-1088	Sleep duration || id:ieu-a-1088	TRUE	reported	igd	0.000143720741957657	18.4368470037877	2	1	TRUE
37	rs422628	T	C	T	C	-0.0199874	-9.64891e-05	0.752608	0.755463	FALSE	FALSE	FALSE	ukb-b-11241	10	8111409	0.000177273	462933	0.59	Non-cancer illness code, self-reported: back pain || id:ukb-b-11241	Non-cancer illness code, self-reported: back pain	Non-cancer illness code, self-reported: back pain || ||	TRUE	igd	NA	NA	NA	NA	NA	NA	NA	8111409	1.29999e-05	128266	10	0.00457784	ieu-a-1088	Sleep duration || id:ieu-a-1088	TRUE	reported	igd	0.000148763739075672	19.0838712168402	2	1	TRUE
38	rs4360363	G	C	G	C	0.017563	-5.90983e-06	0.445927	0.447149	FALSE	TRUE	TRUE	ukb-b-11241	9	83133996	0.000153511	462933	0.97	Non-cancer illness code, self-reported: back pain || id:ukb-b-11241	Non-cancer illness code, self-reported: back pain	Non-cancer illness code, self-reported: back pain || ||	TRUE	igd	NA	NA	NA	NA	NA	NA	NA	83133996	2.39999e-05	128266	9	0.00416059	ieu-a-1088	Sleep duration || id:ieu-a-1088	TRUE	reported	igd	0.000152425684724213	19.5537085128754	2	1	FALSE
39	rs4614552	G	T	G	T	-0.018615	4.70787e-05	0.379586	0.383855	FALSE	FALSE	FALSE	ukb-b-11241	12	24667164	0.000156826	462933	0.760001	Non-cancer illness code, self-reported: back pain || id:ukb-b-11241	Non-cancer illness code, self-reported: back pain	Non-cancer illness code, self-reported: back pain || ||	TRUE	igd	NA	NA	NA	NA	NA	NA	NA	24667164	1.2e-05	128266	12	0.0042501	ieu-a-1088	Sleep duration || id:ieu-a-1088	TRUE	reported	igd	0.000163210408734653	20.9374370736041	2	1	TRUE
40	rs4821339	T	G	T	G	0.016379	-8.22412e-05	0.457972	0.417694	FALSE	FALSE	FALSE	ukb-b-11241	22	22181478	0.000154214	462933	0.59	Non-cancer illness code, self-reported: back pain || id:ukb-b-11241	Non-cancer illness code, self-reported: back pain	Non-cancer illness code, self-reported: back pain || ||	TRUE	igd	TRUE	rs4821339	rs2283793	T	G	C	T	22169199	3.59998e-05	128266	22	0.00396116	ieu-a-1088	Sleep duration || id:ieu-a-1088	TRUE	reported	igd	0.000133188095780103	17.0855135041481	2	1	TRUE
41	rs483060	T	C	T	C	-0.0233401	-0.000395655	0.854914	0.852806	FALSE	FALSE	FALSE	ukb-b-11241	18	7329929	0.000214636	462933	0.0649995	Non-cancer illness code, self-reported: back pain || id:ukb-b-11241	Non-cancer illness code, self-reported: back pain	Non-cancer illness code, self-reported: back pain || ||	TRUE	igd	NA	NA	NA	NA	NA	NA	NA	7329929	3.09999e-05	128266	18	0.00560027	ieu-a-1088	Sleep duration || id:ieu-a-1088	TRUE	reported	igd	0.000135139826518915	17.3359174815031	2	1	TRUE
42	rs4870894	A	G	A	G	0.0179777	-9.47149e-05	0.399257	0.39828	FALSE	FALSE	FALSE	ukb-b-11241	8	125290420	0.000155837	462933	0.54	Non-cancer illness code, self-reported: back pain || id:ukb-b-11241	Non-cancer illness code, self-reported: back pain	Non-cancer illness code, self-reported: back pain || ||	TRUE	igd	NA	NA	NA	NA	NA	NA	NA	125290420	1.89998e-05	128266	8	0.00420583	ieu-a-1088	Sleep duration || id:ieu-a-1088	TRUE	reported	igd	0.000155038483501634	19.8889395988875	2	1	TRUE
43	rs4956061	T	C	T	C	-0.0175749	0.000192195	0.359254	0.362179	FALSE	FALSE	FALSE	ukb-b-11241	4	109720787	0.000158492	462933	0.23	Non-cancer illness code, self-reported: back pain || id:ukb-b-11241	Non-cancer illness code, self-reported: back pain	Non-cancer illness code, self-reported: back pain || ||	TRUE	igd	NA	NA	NA	NA	NA	NA	NA	109720787	2e-05	128266	4	0.004122	ieu-a-1088	Sleep duration || id:ieu-a-1088	TRUE	reported	igd	0.000142201192001023	18.2418877089958	2	1	TRUE
44	rs496913	C	T	C	T	-0.0179337	8.40265e-06	0.505787	0.507558	FALSE	FALSE	FALSE	ukb-b-11241	11	70471055	0.000152455	462933	0.96	Non-cancer illness code, self-reported: back pain || id:ukb-b-11241	Non-cancer illness code, self-reported: back pain	Non-cancer illness code, self-reported: back pain || ||	TRUE	igd	NA	NA	NA	NA	NA	NA	NA	70471055	1.29999e-05	128266	11	0.00411325	ieu-a-1088	Sleep duration || id:ieu-a-1088	TRUE	reported	igd	0.000160787256304322	20.626533126286	2	1	TRUE
45	rs602117	A	G	A	G	0.0163466	-0.000167797	0.499723	0.498261	FALSE	FALSE	FALSE	ukb-b-11241	1	240006785	0.000152878	462933	0.27	Non-cancer illness code, self-reported: back pain || id:ukb-b-11241	Non-cancer illness code, self-reported: back pain	Non-cancer illness code, self-reported: back pain || ||	TRUE	igd	NA	NA	NA	NA	NA	NA	NA	240006785	4.09996e-05	128266	1	0.00398443	ieu-a-1088	Sleep duration || id:ieu-a-1088	TRUE	reported	igd	0.000133605624774283	17.1390817337718	2	1	TRUE
46	rs62099775	A	G	A	G	0.0197688	-8.0158e-05	0.310658	0.317991	FALSE	FALSE	FALSE	ukb-b-11241	18	58853490	0.000163514	462933	0.62	Non-cancer illness code, self-reported: back pain || id:ukb-b-11241	Non-cancer illness code, self-reported: back pain	Non-cancer illness code, self-reported: back pain || ||	TRUE	igd	NA	NA	NA	NA	NA	NA	NA	58853490	4e-06	128266	18	0.00428656	ieu-a-1088	Sleep duration || id:ieu-a-1088	TRUE	reported	igd	0.000167381668563404	21.4726364623359	2	1	TRUE
47	rs621127	G	T	G	T	0.016924	8.26225e-05	0.578914	0.580123	FALSE	FALSE	FALSE	ukb-b-11241	5	55853721	0.000155554	462933	0.6	Non-cancer illness code, self-reported: back pain || id:ukb-b-11241	Non-cancer illness code, self-reported: back pain	Non-cancer illness code, self-reported: back pain || ||	TRUE	igd	NA	NA	NA	NA	NA	NA	NA	55853721	2.80001e-05	128266	5	0.00403886	ieu-a-1088	Sleep duration || id:ieu-a-1088	TRUE	reported	igd	0.000139643550953402	17.913741958025	2	1	TRUE
48	rs62158211	T	G	T	G	0.0391606	9.76611e-05	0.213374	0.214067	FALSE	FALSE	FALSE	ukb-b-11241	2	114106139	0.000186098	462933	0.6	Non-cancer illness code, self-reported: back pain || id:ukb-b-11241	Non-cancer illness code, self-reported: back pain	Non-cancer illness code, self-reported: back pain || ||	TRUE	igd	NA	NA	NA	NA	NA	NA	NA	114106139	5.70033e-16	128266	2	0.00483774	ieu-a-1088	Sleep duration || id:ieu-a-1088	TRUE	reported	igd	0.000514799914078028	66.064306078397	2	1	TRUE
49	rs6425885	A	G	A	G	-0.0210613	5.11e-05	0.706206	0.705806	FALSE	FALSE	FALSE	ukb-b-11241	1	34727990	0.000167551	462933	0.760001	Non-cancer illness code, self-reported: back pain || id:ukb-b-11241	Non-cancer illness code, self-reported: back pain	Non-cancer illness code, self-reported: back pain || ||	TRUE	igd	NA	NA	NA	NA	NA	NA	NA	34727990	1.40001e-06	128266	1	0.00436621	ieu-a-1088	Sleep duration || id:ieu-a-1088	TRUE	reported	igd	0.000184066464059004	23.6134473898294	2	1	TRUE
50	rs6444826	G	A	G	A	-0.0198621	0.000141289	0.771355	0.771247	FALSE	FALSE	FALSE	ukb-b-11241	3	168589798	0.000182528	462933	0.44	Non-cancer illness code, self-reported: back pain || id:ukb-b-11241	Non-cancer illness code, self-reported: back pain	Non-cancer illness code, self-reported: back pain || ||	TRUE	igd	NA	NA	NA	NA	NA	NA	NA	168589798	2.90001e-05	128266	3	0.00474628	ieu-a-1088	Sleep duration || id:ieu-a-1088	TRUE	reported	igd	0.000139154204063406	17.8509588659615	2	1	TRUE
51	rs67059016	C	G	C	G	-0.0196362	-0.000123293	0.287855	0.28583	FALSE	TRUE	FALSE	ukb-b-11241	6	139616485	0.000168498	462933	0.46	Non-cancer illness code, self-reported: back pain || id:ukb-b-11241	Non-cancer illness code, self-reported: back pain	Non-cancer illness code, self-reported: back pain || ||	TRUE	igd	NA	NA	NA	NA	NA	NA	NA	139616485	6.69993e-06	128266	6	0.00436066	ieu-a-1088	Sleep duration || id:ieu-a-1088	TRUE	reported	igd	0.000158083701506105	20.2796537727128	2	1	TRUE
52	rs6772	T	C	T	C	0.0206773	-0.000173232	0.73344	0.7374	FALSE	FALSE	FALSE	ukb-b-11241	15	74338939	0.000173003	462933	0.32	Non-cancer illness code, self-reported: back pain || id:ukb-b-11241	Non-cancer illness code, self-reported: back pain	Non-cancer illness code, self-reported: back pain || ||	TRUE	igd	NA	NA	NA	NA	NA	NA	NA	74338939	3.69999e-06	128266	15	0.00446612	ieu-a-1088	Sleep duration || id:ieu-a-1088	TRUE	reported	igd	0.00016717726835551	21.4464105006747	2	1	TRUE
53	rs6808261	A	G	A	G	-0.0215388	0.000241891	0.196874	0.19577	FALSE	FALSE	FALSE	ukb-b-11241	3	118218021	0.000192888	462933	0.21	Non-cancer illness code, self-reported: back pain || id:ukb-b-11241	Non-cancer illness code, self-reported: back pain	Non-cancer illness code, self-reported: back pain || ||	TRUE	igd	NA	NA	NA	NA	NA	NA	NA	118218021	1.7e-05	128266	3	0.00500402	ieu-a-1088	Sleep duration || id:ieu-a-1088	TRUE	reported	igd	0.000146705046655934	18.8197370546793	2	1	TRUE
54	rs6948971	G	A	G	A	0.0245935	0.000144048	0.195994	0.197699	FALSE	FALSE	FALSE	ukb-b-11241	7	1854263	0.000190986	462933	0.450001	Non-cancer illness code, self-reported: back pain || id:ukb-b-11241	Non-cancer illness code, self-reported: back pain	Non-cancer illness code, self-reported: back pain || ||	TRUE	igd	NA	NA	NA	NA	NA	NA	NA	1854263	7.19996e-07	128266	7	0.00496211	ieu-a-1088	Sleep duration || id:ieu-a-1088	TRUE	reported	igd	0.000190621876511492	24.4545859479327	2	1	TRUE
55	rs7114353	C	T	C	T	0.0199791	1.07788e-05	0.241112	0.24284	FALSE	FALSE	FALSE	ukb-b-11241	11	132863682	0.000177467	462933	0.95	Non-cancer illness code, self-reported: back pain || id:ukb-b-11241	Non-cancer illness code, self-reported: back pain	Non-cancer illness code, self-reported: back pain || ||	TRUE	igd	NA	NA	NA	NA	NA	NA	NA	132863682	3.09999e-05	128266	11	0.00479507	ieu-a-1088	Sleep duration || id:ieu-a-1088	TRUE	reported	igd	0.000146075825067391	18.7390069423439	2	1	TRUE
56	rs72828259	A	C	A	C	-0.025774	2.70524e-05	0.156527	0.15697	FALSE	FALSE	FALSE	ukb-b-11241	2	105251554	0.000212989	462933	0.9	Non-cancer illness code, self-reported: back pain || id:ukb-b-11241	Non-cancer illness code, self-reported: back pain	Non-cancer illness code, self-reported: back pain || ||	TRUE	igd	NA	NA	NA	NA	NA	NA	NA	105251554	3.40001e-06	128266	2	0.00554615	ieu-a-1088	Sleep duration || id:ieu-a-1088	TRUE	reported	igd	0.000175409895898251	22.5027220876321	2	1	TRUE
57	rs7301550	A	G	A	G	0.0181684	-7.73058e-05	0.572971	0.576149	FALSE	FALSE	FALSE	ukb-b-11241	12	117928607	0.000155352	462933	0.62	Non-cancer illness code, self-reported: back pain || id:ukb-b-11241	Non-cancer illness code, self-reported: back pain	Non-cancer illness code, self-reported: back pain || ||	TRUE	igd	NA	NA	NA	NA	NA	NA	NA	117928607	1.2e-05	128266	12	0.00414491	ieu-a-1088	Sleep duration || id:ieu-a-1088	TRUE	reported	igd	0.000161530066628598	20.7218396661925	2	1	TRUE
58	rs7329346	T	C	T	C	0.0198178	4.31177e-05	0.41186	0.406981	FALSE	FALSE	FALSE	ukb-b-11241	13	96926996	0.000154725	462933	0.780001	Non-cancer illness code, self-reported: back pain || id:ukb-b-11241	Non-cancer illness code, self-reported: back pain	Non-cancer illness code, self-reported: back pain || ||	TRUE	igd	NA	NA	NA	NA	NA	NA	NA	96926996	1.89998e-06	128266	13	0.00415977	ieu-a-1088	Sleep duration || id:ieu-a-1088	TRUE	reported	igd	0.00019027039093243	24.4094858249676	2	1	TRUE
59	rs7395567	C	T	C	T	-0.0220601	-4.60708e-06	0.734095	0.684025	FALSE	FALSE	FALSE	ukb-b-11241	11	1413058	0.000163636	462933	0.98	Non-cancer illness code, self-reported: back pain || id:ukb-b-11241	Non-cancer illness code, self-reported: back pain	Non-cancer illness code, self-reported: back pain || ||	TRUE	igd	TRUE	rs7395567	rs7394747	T	C	C	T	1413056	2.1e-06	128266	11	0.00464803	ieu-a-1088	Sleep duration || id:ieu-a-1088	TRUE	reported	igd	0.000189986927388536	24.3731138275702	2	1	TRUE
60	rs7459265	A	G	A	G	0.0162659	0.000243164	0.475152	0.474548	FALSE	FALSE	FALSE	ukb-b-11241	7	128375422	0.000152922	462933	0.11	Non-cancer illness code, self-reported: back pain || id:ukb-b-11241	Non-cancer illness code, self-reported: back pain	Non-cancer illness code, self-reported: back pain || ||	TRUE	igd	NA	NA	NA	NA	NA	NA	NA	128375422	4.60002e-05	128266	7	0.00399116	ieu-a-1088	Sleep duration || id:ieu-a-1088	TRUE	reported	igd	0.000131963036409241	16.9283408172504	2	1	TRUE
61	rs7670667	G	C	G	C	-0.019958	4.94079e-06	0.236435	0.236584	FALSE	TRUE	FALSE	ukb-b-11241	4	186298689	0.000179432	462933	0.98	Non-cancer illness code, self-reported: back pain || id:ukb-b-11241	Non-cancer illness code, self-reported: back pain	Non-cancer illness code, self-reported: back pain || ||	TRUE	igd	NA	NA	NA	NA	NA	NA	NA	186298689	1.79999e-05	128266	4	0.00465971	ieu-a-1088	Sleep duration || id:ieu-a-1088	TRUE	reported	igd	0.000143820837013151	18.449689288411	2	1	TRUE
62	rs773673	A	G	A	G	-0.0225029	-0.000608674	0.830613	0.830961	FALSE	FALSE	FALSE	ukb-b-11241	6	114045399	0.000203326	462933	0.00280001	Non-cancer illness code, self-reported: back pain || id:ukb-b-11241	Non-cancer illness code, self-reported: back pain	Non-cancer illness code, self-reported: back pain || ||	TRUE	igd	NA	NA	NA	NA	NA	NA	NA	114045399	2e-05	128266	6	0.00527694	ieu-a-1088	Sleep duration || id:ieu-a-1088	TRUE	reported	igd	0.000142490456056922	18.2790004387939	2	1	TRUE
63	rs7797160	A	G	A	G	-0.0194403	-0.000324059	0.680099	0.666774	FALSE	FALSE	FALSE	ukb-b-11241	7	105058488	0.000163023	462933	0.0470002	Non-cancer illness code, self-reported: back pain || id:ukb-b-11241	Non-cancer illness code, self-reported: back pain	Non-cancer illness code, self-reported: back pain || ||	TRUE	igd	TRUE	rs7797160	rs7809847	G	A	G	A	105051200	5.30005e-06	128266	7	0.00427131	ieu-a-1088	Sleep duration || id:ieu-a-1088	TRUE	reported	igd	0.000164446129011053	21.0959874449466	2	1	TRUE
64	rs7864465	A	G	A	G	-0.0167749	-0.000184824	0.561627	0.559358	FALSE	FALSE	FALSE	ukb-b-11241	9	133808080	0.000153129	462933	0.23	Non-cancer illness code, self-reported: back pain || id:ukb-b-11241	Non-cancer illness code, self-reported: back pain	Non-cancer illness code, self-reported: back pain || ||	TRUE	igd	NA	NA	NA	NA	NA	NA	NA	133808080	4.70002e-05	128266	9	0.00412313	ieu-a-1088	Sleep duration || id:ieu-a-1088	TRUE	reported	igd	0.000138561204865187	17.7748772892418	2	1	TRUE
65	rs7895364	C	G	C	G	-0.0197652	8.56099e-05	0.436337	0.434121	FALSE	TRUE	TRUE	ukb-b-11241	10	64484813	0.000153803	462933	0.58	Non-cancer illness code, self-reported: back pain || id:ukb-b-11241	Non-cancer illness code, self-reported: back pain	Non-cancer illness code, self-reported: back pain || ||	TRUE	igd	NA	NA	NA	NA	NA	NA	NA	64484813	7.10003e-07	128266	10	0.00398599	ieu-a-1088	Sleep duration || id:ieu-a-1088	TRUE	reported	igd	0.000192164867705719	24.6525719496337	2	1	FALSE
66	rs9367615	G	A	G	A	-0.0171693	2.61441e-06	0.364996	0.36054	FALSE	FALSE	FALSE	ukb-b-11241	6	54991283	0.000158381	462933	0.99	Non-cancer illness code, self-reported: back pain || id:ukb-b-11241	Non-cancer illness code, self-reported: back pain	Non-cancer illness code, self-reported: back pain || ||	TRUE	igd	NA	NA	NA	NA	NA	NA	NA	54991283	2.90001e-05	128266	6	0.0041026	ieu-a-1088	Sleep duration || id:ieu-a-1088	TRUE	reported	igd	0.000136646886262503	17.5292715399481	2	1	TRUE
67	rs9553679	G	A	G	A	-0.0210237	8.30286e-05	0.56647	0.558451	FALSE	FALSE	FALSE	ukb-b-11241	13	26526771	0.000152908	462933	0.59	Non-cancer illness code, self-reported: back pain || id:ukb-b-11241	Non-cancer illness code, self-reported: back pain	Non-cancer illness code, self-reported: back pain || ||	TRUE	igd	NA	NA	NA	NA	NA	NA	NA	26526771	4.90004e-05	128266	13	0.00517918	ieu-a-1088	Sleep duration || id:ieu-a-1088	TRUE	reported	igd	0.000217092273894014	27.851169692501	2	1	TRUE
68	rs9648765	C	A	C	A	0.0177855	-8.90986e-05	0.308028	0.308131	FALSE	FALSE	FALSE	ukb-b-11241	7	154008127	0.000164874	462933	0.59	Non-cancer illness code, self-reported: back pain || id:ukb-b-11241	Non-cancer illness code, self-reported: back pain	Non-cancer illness code, self-reported: back pain || ||	TRUE	igd	NA	NA	NA	NA	NA	NA	NA	154008127	3.09999e-05	128266	7	0.00426891	ieu-a-1088	Sleep duration || id:ieu-a-1088	TRUE	reported	igd	0.000134846870232808	17.298331589416	2	1	TRUE
69	rs9866998	T	G	T	G	-0.0174165	-0.000244227	0.466378	0.466928	FALSE	FALSE	FALSE	ukb-b-11241	3	137050690	0.000152962	462933	0.11	Non-cancer illness code, self-reported: back pain || id:ukb-b-11241	Non-cancer illness code, self-reported: back pain	Non-cancer illness code, self-reported: back pain || ||	TRUE	igd	NA	NA	NA	NA	NA	NA	NA	137050690	1.09999e-05	128266	3	0.00396526	ieu-a-1088	Sleep duration || id:ieu-a-1088	TRUE	reported	igd	0.000150981433960422	19.3684069153492	2	1	TRUE
