# Supplementary material for: The causal relationship between sleep characteristics and multi-site pain perception: a two-sample Mendelian randomization study
Source: Front Neurosci. 2024 Aug 13;18:1428951. doi: 10.3389/fnins.2024.1428951 (PMC11347297; doi:10.3389/fnins.2024.1428951)
Supplement: Supplementary file 3 [file Data_Sheet_3.ZIP › Sleep Duration/SD_Back_Pain_res_OR.csv]

	id.exposure	id.outcome	outcome	exposure	method	nsnp	b	se	pval	lo_ci	up_ci	or	or_lci95	or_uci95
1	ieu-a-1088	ukb-b-11241	Non-cancer illness code, self-reported: back pain || id:ukb-b-11241	Sleep duration || id:ieu-a-1088	MR Egger	66	-0.000256110733532868	0.00626726032114303	0.967530846555868	-0.0125399409629732	0.0120277194959075	0.999743922060021	0.98753835647324	1.01210034338857
2	ieu-a-1088	ukb-b-11241	Non-cancer illness code, self-reported: back pain || id:ukb-b-11241	Sleep duration || id:ieu-a-1088	Weighted median	66	0.000521701039269493	0.00152853236489435	0.732871373945346	-0.00247422239592343	0.00351762447446241	1.00052183714893	0.99752883596943	1.00352381857615
3	ieu-a-1088	ukb-b-11241	Non-cancer illness code, self-reported: back pain || id:ukb-b-11241	Sleep duration || id:ieu-a-1088	Inverse variance weighted	66	0.00191031756891805	0.00107069408713977	0.0743934209025665	-0.000188242841875889	0.00400887797971199	1.00191214338797	0.999811774874696	1.00401692427966
4	ieu-a-1088	ukb-b-11241	Non-cancer illness code, self-reported: back pain || id:ukb-b-11241	Sleep duration || id:ieu-a-1088	Simple mode	66	-0.00145276041958846	0.00364780563493548	0.691746646426799	-0.008602459464062	0.00569693862488509	0.998548294326004	0.991434435817832	1.00571319703947
5	ieu-a-1088	ukb-b-11241	Non-cancer illness code, self-reported: back pain || id:ukb-b-11241	Sleep duration || id:ieu-a-1088	Weighted mode	66	-0.000605709137135816	0.00366390800071268	0.869206955057905	-0.00778696881853266	0.00657555054426103	0.999394474267612	0.992243271079867	1.0065972169402
