# Supplementary material for: The causal relationship between sleep characteristics and multi-site pain perception: a two-sample Mendelian randomization study
Source: Front Neurosci. 2024 Aug 13;18:1428951. doi: 10.3389/fnins.2024.1428951 (PMC11347297; doi:10.3389/fnins.2024.1428951)
Supplement: Supplementary file 3 [file Data_Sheet_3.ZIP › Sleep Duration/SD_Chest_Pain_res_OR.csv]

	id.exposure	id.outcome	outcome	exposure	method	nsnp	b	se	pval	lo_ci	up_ci	or	or_lci95	or_uci95
1	ieu-a-1088	ukb-b-10771	Diagnoses - main ICD10: R07.4 Chest pain, unspecified || id:ukb-b-10771	Sleep duration || id:ieu-a-1088	MR Egger	107	-0.00240522992301132	0.00785631725718831	0.760094867421331	-0.0178036117471004	0.0129931519010778	0.997597660324779	0.982353936188915	1.01307792967818
2	ieu-a-1088	ukb-b-10771	Diagnoses - main ICD10: R07.4 Chest pain, unspecified || id:ukb-b-10771	Sleep duration || id:ieu-a-1088	Weighted median	107	-0.00280031714022086	0.0032805340901036	0.393317663204398	-0.00923016395682391	0.00362952967638219	0.997203600090473	0.990812303246323	1.00363612439538
3	ieu-a-1088	ukb-b-10771	Diagnoses - main ICD10: R07.4 Chest pain, unspecified || id:ukb-b-10771	Sleep duration || id:ieu-a-1088	Inverse variance weighted	107	-0.00321640374927089	0.00264706442920974	0.224334326991821	-0.00840465003052199	0.0019718425319802	0.996788763335973	0.991630570299959	1.0019737878919
4	ieu-a-1088	ukb-b-10771	Diagnoses - main ICD10: R07.4 Chest pain, unspecified || id:ukb-b-10771	Sleep duration || id:ieu-a-1088	Simple mode	107	-0.00639793767652563	0.00891324442344688	0.474458860133255	-0.0238678967464815	0.0110720213934302	0.993622485548013	0.97641468879562	1.01113354306908
5	ieu-a-1088	ukb-b-10771	Diagnoses - main ICD10: R07.4 Chest pain, unspecified || id:ukb-b-10771	Sleep duration || id:ieu-a-1088	Weighted mode	107	-0.00475892961820243	0.00745828724945439	0.524802413703257	-0.019377172627133	0.00985931339072818	0.995252376145798	0.980809358027178	1.00990807654632
