# Supplementary material for: The causal relationship between sleep characteristics and multi-site pain perception: a two-sample Mendelian randomization study
Source: Front Neurosci. 2024 Aug 13;18:1428951. doi: 10.3389/fnins.2024.1428951 (PMC11347297; doi:10.3389/fnins.2024.1428951)
Supplement: Supplementary file 3 [file Data_Sheet_3.ZIP › Sleep Duration/SD_Gums_Pain_res_OR.csv]

	id.exposure	id.outcome	outcome	exposure	method	nsnp	b	se	pval	lo_ci	up_ci	or	or_lci95	or_uci95
1	ieu-a-1088	ukb-b-11161	Mouth/teeth dental problems: Painful gums || id:ukb-b-11161	Sleep duration || id:ieu-a-1088	MR Egger	99	0.014120626038585	0.00664553490945622	0.0361423931375507	0.00109537761605085	0.0271458744611192	1.01422079299652	1.00109597776122	1.02751768041948
2	ieu-a-1088	ukb-b-11161	Mouth/teeth dental problems: Painful gums || id:ukb-b-11161	Sleep duration || id:ieu-a-1088	Weighted median	99	-0.00208267557887514	0.00288621897331403	0.470544707626337	-0.00773966476657063	0.00357431360882036	0.997919491685078	0.992290209317297	1.00358070908525
3	ieu-a-1088	ukb-b-11161	Mouth/teeth dental problems: Painful gums || id:ukb-b-11161	Sleep duration || id:ieu-a-1088	Inverse variance weighted	99	-0.00149350654844086	0.00195625945956566	0.445194990101147	-0.00532777508918955	0.00234076199230783	0.998507608177445	0.994686392333064	1.00234350371448
4	ieu-a-1088	ukb-b-11161	Mouth/teeth dental problems: Painful gums || id:ukb-b-11161	Sleep duration || id:ieu-a-1088	Simple mode	99	-0.00354919150584826	0.00813329384788885	0.663522280323904	-0.0194904474477104	0.0123920644360139	0.996457099429545	0.980698263315362	1.01246916421249
5	ieu-a-1088	ukb-b-11161	Mouth/teeth dental problems: Painful gums || id:ukb-b-11161	Sleep duration || id:ieu-a-1088	Weighted mode	99	-0.00408180272800897	0.00682160594062526	0.55097760941345	-0.0174521503716345	0.00928854491561653	0.99592651650574	0.982699256334314	1.00933181732441
