# Supplementary material for: The causal relationship between sleep characteristics and multi-site pain perception: a two-sample Mendelian randomization study
Source: Front Neurosci. 2024 Aug 13;18:1428951. doi: 10.3389/fnins.2024.1428951 (PMC11347297; doi:10.3389/fnins.2024.1428951)
Supplement: Supplementary file 3 [file Data_Sheet_3.ZIP › Sleep Duration/SD_Joint_Pain_res_OR.csv]

	id.exposure	id.outcome	outcome	exposure	method	nsnp	b	se	pval	lo_ci	up_ci	or	or_lci95	or_uci95
1	ieu-a-1088	ukb-b-13019	Diagnoses - main ICD10: M25.5 Pain in joint || id:ukb-b-13019	Sleep duration || id:ieu-a-1088	MR Egger	50	-0.0020262054062842	0.00950034059851303	0.832014095124286	-0.0206468729793697	0.0165944621668013	0.997975845962158	0.979564814305812	1.01673291504421
2	ieu-a-1088	ukb-b-13019	Diagnoses - main ICD10: M25.5 Pain in joint || id:ukb-b-13019	Sleep duration || id:ieu-a-1088	Weighted median	50	-0.000147456587718013	0.00135657275271561	0.913442120231808	-0.00280633918304062	0.00251142600760459	0.99985255428347	0.997197594905775	1.0025145822796
3	ieu-a-1088	ukb-b-13019	Diagnoses - main ICD10: M25.5 Pain in joint || id:ukb-b-13019	Sleep duration || id:ieu-a-1088	Inverse variance weighted	50	0.000728902592227554	0.000980536976626707	0.4572571959041	-0.00119294988196079	0.0026507550664159	1.00072916830628	0.99880776139988	1.00265427142394
4	ieu-a-1088	ukb-b-13019	Diagnoses - main ICD10: M25.5 Pain in joint || id:ukb-b-13019	Sleep duration || id:ieu-a-1088	Simple mode	50	-0.00017823138365251	0.00334497736027678	0.95772284329591	-0.00673438700979499	0.00637792424248997	0.999821784498617	0.993288238157037	1.00639830651046
5	ieu-a-1088	ukb-b-13019	Diagnoses - main ICD10: M25.5 Pain in joint || id:ukb-b-13019	Sleep duration || id:ieu-a-1088	Weighted mode	50	-0.000639710706183683	0.00343813631204194	0.853163330964218	-0.00737845787778588	0.00609903646541852	0.999360493865086	0.992648696116629	1.00611767345829
