# Supplementary material for: The causal relationship between sleep characteristics and multi-site pain perception: a two-sample Mendelian randomization study
Source: Front Neurosci. 2024 Aug 13;18:1428951. doi: 10.3389/fnins.2024.1428951 (PMC11347297; doi:10.3389/fnins.2024.1428951)
Supplement: Supplementary file 3 [file Data_Sheet_3.ZIP › Sleep Duration/SD_Lower_Abdomen_Pain_data.csv]

	SNP	effect_allele.exposure	other_allele.exposure	effect_allele.outcome	other_allele.outcome	beta.exposure	beta.outcome	eaf.exposure	eaf.outcome	remove	palindromic	ambiguous	id.outcome	chr	pos	se.outcome	samplesize.outcome	pval.outcome	outcome	originalname.outcome	outcome.deprecated	mr_keep.outcome	data_source.outcome	proxy.outcome	target_snp.outcome	proxy_snp.outcome	target_a1.outcome	target_a2.outcome	proxy_a1.outcome	proxy_a2.outcome	pos.exposure	pval.exposure	samplesize.exposure	chr.exposure	se.exposure	id.exposure	exposure	mr_keep.exposure	pval_origin.exposure	data_source.exposure	R2	F	action	SNP_index	mr_keep
1	rs10106327	C	A	C	A	0.0194949	-0.000103267	0.50496	0.503752	FALSE	FALSE	FALSE	ukb-b-17456	8	9359884	0.000211241	463010	0.62	Diagnoses - main ICD10: R10.3 Pain localised to other parts of lower abdomen || id:ukb-b-17456	Diagnoses - main ICD10: R10.3 Pain localised to other parts of lower abdomen	Diagnoses - main ICD10: R10.3 Pain localised to other parts of lower abdomen || ||	TRUE	igd	NA	NA	NA	NA	NA	NA	NA	9359884	2.30001e-06	128266	8	0.00412607	ieu-a-1088	Sleep duration || id:ieu-a-1088	TRUE	reported	igd	0.000190006863273437	24.3756718558536	2	1	TRUE
2	rs10510128	A	G	A	G	0.0224854	-0.000122953	0.205013	0.207957	FALSE	FALSE	FALSE	ukb-b-17456	10	125060948	0.000260602	463010	0.64	Diagnoses - main ICD10: R10.3 Pain localised to other parts of lower abdomen || id:ukb-b-17456	Diagnoses - main ICD10: R10.3 Pain localised to other parts of lower abdomen	Diagnoses - main ICD10: R10.3 Pain localised to other parts of lower abdomen || ||	TRUE	igd	NA	NA	NA	NA	NA	NA	NA	125060948	4.60002e-06	128266	10	0.00490884	ieu-a-1088	Sleep duration || id:ieu-a-1088	TRUE	reported	igd	0.000164805863458501	21.1421436198759	2	1	TRUE
3	rs10733321	G	C	G	C	-0.0205386	-0.000251222	0.213983	0.216456	FALSE	TRUE	FALSE	ukb-b-17456	9	16784682	0.000257021	463010	0.33	Diagnoses - main ICD10: R10.3 Pain localised to other parts of lower abdomen || id:ukb-b-17456	Diagnoses - main ICD10: R10.3 Pain localised to other parts of lower abdomen	Diagnoses - main ICD10: R10.3 Pain localised to other parts of lower abdomen || ||	TRUE	igd	NA	NA	NA	NA	NA	NA	NA	16784682	4.49997e-05	128266	9	0.00503526	ieu-a-1088	Sleep duration || id:ieu-a-1088	TRUE	reported	igd	0.000141900158462062	18.2032649711619	2	1	TRUE
4	rs10782241	G	A	G	A	0.0173879	-0.000160075	0.587225	0.58284	FALSE	FALSE	FALSE	ukb-b-17456	6	130918438	0.000213749	463010	0.450001	Diagnoses - main ICD10: R10.3 Pain localised to other parts of lower abdomen || id:ukb-b-17456	Diagnoses - main ICD10: R10.3 Pain localised to other parts of lower abdomen	Diagnoses - main ICD10: R10.3 Pain localised to other parts of lower abdomen || ||	TRUE	igd	NA	NA	NA	NA	NA	NA	NA	130918438	1.40001e-05	128266	6	0.00400525	ieu-a-1088	Sleep duration || id:ieu-a-1088	TRUE	reported	igd	0.000146569020656955	18.802284697998	2	1	TRUE
5	rs10791507	C	T	C	T	-0.0218629	0.000139365	0.185926	0.186687	FALSE	FALSE	FALSE	ukb-b-17456	11	101474731	0.000270949	463010	0.61	Diagnoses - main ICD10: R10.3 Pain localised to other parts of lower abdomen || id:ukb-b-17456	Diagnoses - main ICD10: R10.3 Pain localised to other parts of lower abdomen	Diagnoses - main ICD10: R10.3 Pain localised to other parts of lower abdomen || ||	TRUE	igd	NA	NA	NA	NA	NA	NA	NA	101474731	3.50002e-05	128266	11	0.00528294	ieu-a-1088	Sleep duration || id:ieu-a-1088	TRUE	reported	igd	0.000144693673521584	18.5616750975291	2	1	TRUE
6	rs10840160	C	T	C	T	-0.0192287	-0.000136987	0.463969	0.457171	FALSE	FALSE	FALSE	ukb-b-17456	11	9053536	0.000212402	463010	0.52	Diagnoses - main ICD10: R10.3 Pain localised to other parts of lower abdomen || id:ukb-b-17456	Diagnoses - main ICD10: R10.3 Pain localised to other parts of lower abdomen	Diagnoses - main ICD10: R10.3 Pain localised to other parts of lower abdomen || ||	TRUE	igd	NA	NA	NA	NA	NA	NA	NA	9053536	2.69998e-06	128266	11	0.0040973	ieu-a-1088	Sleep duration || id:ieu-a-1088	TRUE	reported	igd	0.000183911426995668	23.5935543964293	2	1	TRUE
7	rs10866048	T	C	T	C	-0.0168419	-0.000270027	0.423599	0.425237	FALSE	FALSE	FALSE	ukb-b-17456	3	61480657	0.000215047	463010	0.21	Diagnoses - main ICD10: R10.3 Pain localised to other parts of lower abdomen || id:ukb-b-17456	Diagnoses - main ICD10: R10.3 Pain localised to other parts of lower abdomen	Diagnoses - main ICD10: R10.3 Pain localised to other parts of lower abdomen || ||	TRUE	igd	NA	NA	NA	NA	NA	NA	NA	61480657	3.09999e-05	128266	3	0.00404094	ieu-a-1088	Sleep duration || id:ieu-a-1088	TRUE	reported	igd	0.000138513408433933	17.7687450288075	2	1	TRUE
8	rs11082943	T	G	T	G	0.0167477	0.000100263	0.61952	0.618563	FALSE	FALSE	FALSE	ukb-b-17456	18	21685667	0.000219502	463010	0.649999	Diagnoses - main ICD10: R10.3 Pain localised to other parts of lower abdomen || id:ukb-b-17456	Diagnoses - main ICD10: R10.3 Pain localised to other parts of lower abdomen	Diagnoses - main ICD10: R10.3 Pain localised to other parts of lower abdomen || ||	TRUE	igd	NA	NA	NA	NA	NA	NA	NA	21685667	4.79999e-05	128266	18	0.00412196	ieu-a-1088	Sleep duration || id:ieu-a-1088	TRUE	reported	igd	0.000132229241133849	16.962494322544	2	1	TRUE
9	rs1111999	A	G	A	G	-0.0294358	4.70832e-05	0.09717	0.098719	FALSE	FALSE	FALSE	ukb-b-17456	13	83627116	0.000354785	463010	0.89	Diagnoses - main ICD10: R10.3 Pain localised to other parts of lower abdomen || id:ukb-b-17456	Diagnoses - main ICD10: R10.3 Pain localised to other parts of lower abdomen	Diagnoses - main ICD10: R10.3 Pain localised to other parts of lower abdomen || ||	TRUE	igd	NA	NA	NA	NA	NA	NA	NA	83627116	2.30001e-05	128266	13	0.006959	ieu-a-1088	Sleep duration || id:ieu-a-1088	TRUE	reported	igd	0.000152026699506567	19.5025174888763	2	1	TRUE
10	rs11152363	A	G	A	G	-0.0227685	0.000111736	0.186509	0.186338	FALSE	FALSE	FALSE	ukb-b-17456	18	53057188	0.000273594	463010	0.68	Diagnoses - main ICD10: R10.3 Pain localised to other parts of lower abdomen || id:ukb-b-17456	Diagnoses - main ICD10: R10.3 Pain localised to other parts of lower abdomen	Diagnoses - main ICD10: R10.3 Pain localised to other parts of lower abdomen || ||	TRUE	igd	NA	NA	NA	NA	NA	NA	NA	53057188	8.30004e-06	128266	18	0.00510844	ieu-a-1088	Sleep duration || id:ieu-a-1088	TRUE	reported	igd	0.000157308207281921	20.1801544027201	2	1	TRUE
11	rs11189257	G	A	G	A	0.0173563	-2.78003e-05	0.322447	0.322447	FALSE	FALSE	FALSE	ukb-b-17456	10	99284101	0.000226439	463010	0.9	Diagnoses - main ICD10: R10.3 Pain localised to other parts of lower abdomen || id:ukb-b-17456	Diagnoses - main ICD10: R10.3 Pain localised to other parts of lower abdomen	Diagnoses - main ICD10: R10.3 Pain localised to other parts of lower abdomen || ||	TRUE	igd	NA	NA	NA	NA	NA	NA	NA	99284101	4.49997e-05	128266	10	0.00425602	ieu-a-1088	Sleep duration || id:ieu-a-1088	TRUE	reported	igd	0.000131627279503323	16.8852639395703	2	1	TRUE
12	rs12205065	T	C	T	C	0.0167135	3.73812e-05	0.550691	0.550691	FALSE	FALSE	FALSE	ukb-b-17456	6	74964970	0.000212965	463010	0.86	Diagnoses - main ICD10: R10.3 Pain localised to other parts of lower abdomen || id:ukb-b-17456	Diagnoses - main ICD10: R10.3 Pain localised to other parts of lower abdomen	Diagnoses - main ICD10: R10.3 Pain localised to other parts of lower abdomen || ||	TRUE	igd	NA	NA	NA	NA	NA	NA	NA	74964970	3.09999e-05	128266	6	0.00401276	ieu-a-1088	Sleep duration || id:ieu-a-1088	TRUE	reported	igd	0.000138234964016064	17.7330207480415	2	1	TRUE
13	rs12489595	T	C	T	C	-0.0182055	0.000314628	0.419138	0.421856	FALSE	FALSE	FALSE	ukb-b-17456	3	104012081	0.000214079	463010	0.14	Diagnoses - main ICD10: R10.3 Pain localised to other parts of lower abdomen || id:ukb-b-17456	Diagnoses - main ICD10: R10.3 Pain localised to other parts of lower abdomen	Diagnoses - main ICD10: R10.3 Pain localised to other parts of lower abdomen || ||	TRUE	igd	NA	NA	NA	NA	NA	NA	NA	104012081	6.4e-06	128266	3	0.00403346	ieu-a-1088	Sleep duration || id:ieu-a-1088	TRUE	reported	igd	0.000161385763155339	20.7033247472206	2	1	TRUE
14	rs12537376	G	A	G	A	0.0209499	-0.000322563	0.386669	0.390893	FALSE	FALSE	FALSE	ukb-b-17456	7	114025053	0.000217569	463010	0.14	Diagnoses - main ICD10: R10.3 Pain localised to other parts of lower abdomen || id:ukb-b-17456	Diagnoses - main ICD10: R10.3 Pain localised to other parts of lower abdomen	Diagnoses - main ICD10: R10.3 Pain localised to other parts of lower abdomen || ||	TRUE	igd	NA	NA	NA	NA	NA	NA	NA	114025053	4.30002e-07	128266	7	0.00414544	ieu-a-1088	Sleep duration || id:ieu-a-1088	TRUE	reported	igd	0.000208174809337732	26.7068934473463	2	1	TRUE
15	rs12692216	T	C	T	C	-0.017202	0.000296997	0.627891	0.626437	FALSE	FALSE	FALSE	ukb-b-17456	2	239050033	0.000218918	463010	0.17	Diagnoses - main ICD10: R10.3 Pain localised to other parts of lower abdomen || id:ukb-b-17456	Diagnoses - main ICD10: R10.3 Pain localised to other parts of lower abdomen	Diagnoses - main ICD10: R10.3 Pain localised to other parts of lower abdomen || ||	TRUE	igd	NA	NA	NA	NA	NA	NA	NA	239050033	2.59998e-05	128266	2	0.00408814	ieu-a-1088	Sleep duration || id:ieu-a-1088	TRUE	reported	igd	0.000138274569357677	17.7381020925211	2	1	TRUE
16	rs12937899	A	G	A	G	0.018231	-0.000511191	0.529522	0.531532	FALSE	FALSE	FALSE	ukb-b-17456	17	34997201	0.000214182	463010	0.017	Diagnoses - main ICD10: R10.3 Pain localised to other parts of lower abdomen || id:ukb-b-17456	Diagnoses - main ICD10: R10.3 Pain localised to other parts of lower abdomen	Diagnoses - main ICD10: R10.3 Pain localised to other parts of lower abdomen || ||	TRUE	igd	NA	NA	NA	NA	NA	NA	NA	34997201	5.99998e-06	128266	17	0.00402838	ieu-a-1088	Sleep duration || id:ieu-a-1088	TRUE	reported	igd	0.000165605328474585	21.2447200903131	2	1	TRUE
17	rs13134804	T	C	T	C	-0.0204867	-4.19071e-05	0.200893	0.20149	FALSE	FALSE	FALSE	ukb-b-17456	4	130284698	0.000263918	463010	0.87	Diagnoses - main ICD10: R10.3 Pain localised to other parts of lower abdomen || id:ukb-b-17456	Diagnoses - main ICD10: R10.3 Pain localised to other parts of lower abdomen	Diagnoses - main ICD10: R10.3 Pain localised to other parts of lower abdomen || ||	TRUE	igd	NA	NA	NA	NA	NA	NA	NA	130284698	3.59998e-05	128266	4	0.00495647	ieu-a-1088	Sleep duration || id:ieu-a-1088	TRUE	reported	igd	0.000134754646964407	17.2864994743766	2	1	TRUE
18	rs13160999	A	C	A	C	-0.0215756	-8.61346e-05	0.668905	0.670649	FALSE	FALSE	FALSE	ukb-b-17456	5	19917453	0.000242897	463010	0.719999	Diagnoses - main ICD10: R10.3 Pain localised to other parts of lower abdomen || id:ukb-b-17456	Diagnoses - main ICD10: R10.3 Pain localised to other parts of lower abdomen	Diagnoses - main ICD10: R10.3 Pain localised to other parts of lower abdomen || ||	TRUE	igd	NA	NA	NA	NA	NA	NA	NA	19917453	5e-06	128266	5	0.00472829	ieu-a-1088	Sleep duration || id:ieu-a-1088	TRUE	reported	igd	0.00020619248093563	26.4525266868322	2	1	TRUE
19	rs1380703	G	A	G	A	-0.0247612	0.000152225	0.381669	0.382853	FALSE	FALSE	FALSE	ukb-b-17456	2	57941287	0.000221387	463010	0.49	Diagnoses - main ICD10: R10.3 Pain localised to other parts of lower abdomen || id:ukb-b-17456	Diagnoses - main ICD10: R10.3 Pain localised to other parts of lower abdomen	Diagnoses - main ICD10: R10.3 Pain localised to other parts of lower abdomen || ||	TRUE	igd	NA	NA	NA	NA	NA	NA	NA	57941287	7.59994e-09	128266	2	0.00428596	ieu-a-1088	Sleep duration || id:ieu-a-1088	TRUE	reported	igd	0.000289388506948999	37.1288721241752	2	1	TRUE
20	rs1425655	C	A	C	A	0.0176449	0.000452051	0.48588	0.48744	FALSE	FALSE	FALSE	ukb-b-17456	4	68085262	0.000212587	463010	0.0329997	Diagnoses - main ICD10: R10.3 Pain localised to other parts of lower abdomen || id:ukb-b-17456	Diagnoses - main ICD10: R10.3 Pain localised to other parts of lower abdomen	Diagnoses - main ICD10: R10.3 Pain localised to other parts of lower abdomen || ||	TRUE	igd	NA	NA	NA	NA	NA	NA	NA	68085262	1.09999e-05	128266	4	0.0040065	ieu-a-1088	Sleep duration || id:ieu-a-1088	TRUE	reported	igd	0.000155547100558327	19.9541971235198	2	1	TRUE
21	rs147358667	T	A	T	A	0.0270992	2.30122e-05	0.103107	0.103572	FALSE	TRUE	FALSE	ukb-b-17456	18	2636056	0.000352045	463010	0.95	Diagnoses - main ICD10: R10.3 Pain localised to other parts of lower abdomen || id:ukb-b-17456	Diagnoses - main ICD10: R10.3 Pain localised to other parts of lower abdomen	Diagnoses - main ICD10: R10.3 Pain localised to other parts of lower abdomen || ||	TRUE	igd	NA	NA	NA	NA	NA	NA	NA	2636056	3.69999e-05	128266	18	0.00657278	ieu-a-1088	Sleep duration || id:ieu-a-1088	TRUE	reported	igd	0.000135822500417324	17.4235036973659	2	1	TRUE
22	rs1490046	A	G	A	G	0.0324328	0.000838103	0.07921	0.078277	FALSE	FALSE	FALSE	ukb-b-17456	5	173956047	0.0003952	463010	0.0340001	Diagnoses - main ICD10: R10.3 Pain localised to other parts of lower abdomen || id:ukb-b-17456	Diagnoses - main ICD10: R10.3 Pain localised to other parts of lower abdomen	Diagnoses - main ICD10: R10.3 Pain localised to other parts of lower abdomen || ||	TRUE	igd	NA	NA	NA	NA	NA	NA	NA	173956047	1.09999e-05	128266	5	0.00738156	ieu-a-1088	Sleep duration || id:ieu-a-1088	TRUE	reported	igd	0.000153440318383076	19.683889299328	2	1	TRUE
23	rs1620309	G	A	G	A	-0.0174594	0.000200427	0.649329	0.646766	FALSE	FALSE	FALSE	ukb-b-17456	4	32192914	0.000222282	463010	0.37	Diagnoses - main ICD10: R10.3 Pain localised to other parts of lower abdomen || id:ukb-b-17456	Diagnoses - main ICD10: R10.3 Pain localised to other parts of lower abdomen	Diagnoses - main ICD10: R10.3 Pain localised to other parts of lower abdomen || ||	TRUE	igd	NA	NA	NA	NA	NA	NA	NA	32192914	2.80001e-05	128266	4	0.00416994	ieu-a-1088	Sleep duration || id:ieu-a-1088	TRUE	reported	igd	0.000138820395328318	17.808131318221	2	1	TRUE
24	rs16949934	A	G	A	G	0.0338878	5.53041e-07	0.079817	0.0809	FALSE	FALSE	FALSE	ukb-b-17456	18	46277226	0.00038682	463010	1	Diagnoses - main ICD10: R10.3 Pain localised to other parts of lower abdomen || id:ukb-b-17456	Diagnoses - main ICD10: R10.3 Pain localised to other parts of lower abdomen	Diagnoses - main ICD10: R10.3 Pain localised to other parts of lower abdomen || ||	TRUE	igd	NA	NA	NA	NA	NA	NA	NA	46277226	3.29997e-06	128266	18	0.00728213	ieu-a-1088	Sleep duration || id:ieu-a-1088	TRUE	reported	igd	0.000168688840174763	21.6403558827107	2	1	TRUE
25	rs1702859	T	C	T	C	-0.0166029	0.000182801	0.462139	0.461101	FALSE	FALSE	FALSE	ukb-b-17456	18	66966168	0.000212137	463010	0.39	Diagnoses - main ICD10: R10.3 Pain localised to other parts of lower abdomen || id:ukb-b-17456	Diagnoses - main ICD10: R10.3 Pain localised to other parts of lower abdomen	Diagnoses - main ICD10: R10.3 Pain localised to other parts of lower abdomen || ||	TRUE	igd	NA	NA	NA	NA	NA	NA	NA	66966168	2.90001e-05	128266	18	0.00396941	ieu-a-1088	Sleep duration || id:ieu-a-1088	TRUE	reported	igd	0.000137037862258223	17.5794334126633	2	1	TRUE
26	rs17121264	C	A	C	A	-0.0357313	-0.000190448	0.074466	0.074292	FALSE	FALSE	FALSE	ukb-b-17456	11	117690543	0.000402467	463010	0.64	Diagnoses - main ICD10: R10.3 Pain localised to other parts of lower abdomen || id:ukb-b-17456	Diagnoses - main ICD10: R10.3 Pain localised to other parts of lower abdomen	Diagnoses - main ICD10: R10.3 Pain localised to other parts of lower abdomen || ||	TRUE	igd	NA	NA	NA	NA	NA	NA	NA	117690543	5e-06	128266	11	0.00783035	ieu-a-1088	Sleep duration || id:ieu-a-1088	TRUE	reported	igd	0.000175985964893985	22.5766369724037	2	1	TRUE
27	rs17190618	T	A	T	A	0.0328679	-0.000161866	0.159737	0.157374	FALSE	TRUE	FALSE	ukb-b-17456	2	58882765	0.000290321	463010	0.58	Diagnoses - main ICD10: R10.3 Pain localised to other parts of lower abdomen || id:ukb-b-17456	Diagnoses - main ICD10: R10.3 Pain localised to other parts of lower abdomen	Diagnoses - main ICD10: R10.3 Pain localised to other parts of lower abdomen || ||	TRUE	igd	NA	NA	NA	NA	NA	NA	NA	58882765	1.2e-09	128266	2	0.00540232	ieu-a-1088	Sleep duration || id:ieu-a-1088	TRUE	reported	igd	0.000289997780251011	37.2070652524485	2	1	TRUE
28	rs17362991	C	G	C	G	-0.0223401	-0.000233832	0.183837	0.184214	FALSE	TRUE	FALSE	ukb-b-17456	12	89778026	0.000275258	463010	0.4	Diagnoses - main ICD10: R10.3 Pain localised to other parts of lower abdomen || id:ukb-b-17456	Diagnoses - main ICD10: R10.3 Pain localised to other parts of lower abdomen	Diagnoses - main ICD10: R10.3 Pain localised to other parts of lower abdomen || ||	TRUE	igd	NA	NA	NA	NA	NA	NA	NA	89778026	3.2e-05	128266	12	0.0053734	ieu-a-1088	Sleep duration || id:ieu-a-1088	TRUE	reported	igd	0.000149764902477898	19.2123227830731	2	1	TRUE
29	rs1946901	T	G	T	G	0.0181011	0.0001211	0.338145	0.341652	FALSE	FALSE	FALSE	ukb-b-17456	7	9177983	0.000222454	463010	0.59	Diagnoses - main ICD10: R10.3 Pain localised to other parts of lower abdomen || id:ukb-b-17456	Diagnoses - main ICD10: R10.3 Pain localised to other parts of lower abdomen	Diagnoses - main ICD10: R10.3 Pain localised to other parts of lower abdomen || ||	TRUE	igd	NA	NA	NA	NA	NA	NA	NA	9177983	1.40001e-05	128266	7	0.00416539	ieu-a-1088	Sleep duration || id:ieu-a-1088	TRUE	reported	igd	0.000146657998988855	18.8137007620139	2	1	TRUE
30	rs201588698	G	A	G	A	-0.0204521	-0.000298933	0.341048	0.327677	FALSE	FALSE	FALSE	ukb-b-17456	3	143723559	0.000224801	463010	0.18	Diagnoses - main ICD10: R10.3 Pain localised to other parts of lower abdomen || id:ukb-b-17456	Diagnoses - main ICD10: R10.3 Pain localised to other parts of lower abdomen	Diagnoses - main ICD10: R10.3 Pain localised to other parts of lower abdomen || ||	TRUE	igd	TRUE	rs201588698	rs34683397	G	A	T	C	143722237	1.40001e-06	128266	3	0.00423773	ieu-a-1088	Sleep duration || id:ieu-a-1088	TRUE	reported	igd	0.000188007466987473	24.1191243211508	2	1	TRUE
31	rs213418	A	T	A	T	-0.0176053	-0.00012926	0.344636	0.34649	FALSE	TRUE	FALSE	ukb-b-17456	3	60219969	0.000222937	463010	0.56	Diagnoses - main ICD10: R10.3 Pain localised to other parts of lower abdomen || id:ukb-b-17456	Diagnoses - main ICD10: R10.3 Pain localised to other parts of lower abdomen	Diagnoses - main ICD10: R10.3 Pain localised to other parts of lower abdomen || ||	TRUE	igd	NA	NA	NA	NA	NA	NA	NA	60219969	2.59998e-05	128266	3	0.00418281	ieu-a-1088	Sleep duration || id:ieu-a-1088	TRUE	reported	igd	0.000140010329607909	17.9607996143029	2	1	TRUE
32	rs2146546	T	C	T	C	-0.0183879	8.6749e-05	0.334557	0.335693	FALSE	FALSE	FALSE	ukb-b-17456	10	112563179	0.000223309	463010	0.7	Diagnoses - main ICD10: R10.3 Pain localised to other parts of lower abdomen || id:ukb-b-17456	Diagnoses - main ICD10: R10.3 Pain localised to other parts of lower abdomen	Diagnoses - main ICD10: R10.3 Pain localised to other parts of lower abdomen || ||	TRUE	igd	NA	NA	NA	NA	NA	NA	NA	112563179	1.09999e-05	128266	10	0.0041807	ieu-a-1088	Sleep duration || id:ieu-a-1088	TRUE	reported	igd	0.000150548087994926	19.3128074648188	2	1	TRUE
33	rs2166986	T	C	T	C	-0.0264958	4.22048e-05	0.896864	0.894504	FALSE	FALSE	FALSE	ukb-b-17456	4	179658814	0.000344279	463010	0.9	Diagnoses - main ICD10: R10.3 Pain localised to other parts of lower abdomen || id:ukb-b-17456	Diagnoses - main ICD10: R10.3 Pain localised to other parts of lower abdomen	Diagnoses - main ICD10: R10.3 Pain localised to other parts of lower abdomen || ||	TRUE	igd	NA	NA	NA	NA	NA	NA	NA	179658814	4.79999e-05	128266	4	0.00651525	ieu-a-1088	Sleep duration || id:ieu-a-1088	TRUE	reported	igd	0.000129873619774289	16.6602736967809	2	1	TRUE
34	rs282086	C	T	C	T	-0.0233184	7.58294e-05	0.282842	0.27953	FALSE	FALSE	FALSE	ukb-b-17456	6	154258512	0.000236815	463010	0.75	Diagnoses - main ICD10: R10.3 Pain localised to other parts of lower abdomen || id:ukb-b-17456	Diagnoses - main ICD10: R10.3 Pain localised to other parts of lower abdomen	Diagnoses - main ICD10: R10.3 Pain localised to other parts of lower abdomen || ||	TRUE	igd	NA	NA	NA	NA	NA	NA	NA	154258512	1.40001e-07	128266	6	0.00442673	ieu-a-1088	Sleep duration || id:ieu-a-1088	TRUE	reported	igd	0.000220590212097194	28.3000256731001	2	1	TRUE
35	rs2844806	T	C	T	C	-0.0172435	0.000166745	0.515234	0.51801	FALSE	FALSE	FALSE	ukb-b-17456	6	29933439	0.000211002	463010	0.43	Diagnoses - main ICD10: R10.3 Pain localised to other parts of lower abdomen || id:ukb-b-17456	Diagnoses - main ICD10: R10.3 Pain localised to other parts of lower abdomen	Diagnoses - main ICD10: R10.3 Pain localised to other parts of lower abdomen || ||	TRUE	igd	NA	NA	NA	NA	NA	NA	NA	29933439	1.2e-05	128266	6	0.00394505	ieu-a-1088	Sleep duration || id:ieu-a-1088	TRUE	reported	igd	0.000148531136701753	19.0540278343267	2	1	TRUE
36	rs2846581	T	C	T	C	0.0237253	5.43058e-05	0.724755	0.724871	FALSE	FALSE	FALSE	ukb-b-17456	18	902328	0.000238992	463010	0.82	Diagnoses - main ICD10: R10.3 Pain localised to other parts of lower abdomen || id:ukb-b-17456	Diagnoses - main ICD10: R10.3 Pain localised to other parts of lower abdomen	Diagnoses - main ICD10: R10.3 Pain localised to other parts of lower abdomen || ||	TRUE	igd	NA	NA	NA	NA	NA	NA	NA	902328	1.2e-07	128266	18	0.00448123	ieu-a-1088	Sleep duration || id:ieu-a-1088	TRUE	reported	igd	0.00022457638135011	28.8115353678445	2	1	TRUE
37	rs3095508	A	C	A	C	-0.0186195	0.000179569	0.407747	0.406031	FALSE	FALSE	FALSE	ukb-b-17456	16	6550400	0.000214862	463010	0.4	Diagnoses - main ICD10: R10.3 Pain localised to other parts of lower abdomen || id:ukb-b-17456	Diagnoses - main ICD10: R10.3 Pain localised to other parts of lower abdomen	Diagnoses - main ICD10: R10.3 Pain localised to other parts of lower abdomen || ||	TRUE	igd	NA	NA	NA	NA	NA	NA	NA	6550400	3.59998e-06	128266	16	0.00401645	ieu-a-1088	Sleep duration || id:ieu-a-1088	TRUE	reported	igd	0.000167441871022023	21.4803608565809	2	1	TRUE
38	rs3133846	T	C	T	C	0.0189774	-5.2304e-05	0.699771	0.703321	FALSE	FALSE	FALSE	ukb-b-17456	11	120597136	0.000237773	463010	0.83	Diagnoses - main ICD10: R10.3 Pain localised to other parts of lower abdomen || id:ukb-b-17456	Diagnoses - main ICD10: R10.3 Pain localised to other parts of lower abdomen	Diagnoses - main ICD10: R10.3 Pain localised to other parts of lower abdomen || ||	TRUE	igd	NA	NA	NA	NA	NA	NA	NA	120597136	4.39997e-05	128266	11	0.00464318	ieu-a-1088	Sleep duration || id:ieu-a-1088	TRUE	reported	igd	0.000151325458708228	19.4125462482179	2	1	TRUE
39	rs34093292	G	T	G	T	-0.0239791	-0.00035529	0.161472	0.1608	FALSE	FALSE	FALSE	ukb-b-17456	8	103526916	0.000289536	463010	0.22	Diagnoses - main ICD10: R10.3 Pain localised to other parts of lower abdomen || id:ukb-b-17456	Diagnoses - main ICD10: R10.3 Pain localised to other parts of lower abdomen	Diagnoses - main ICD10: R10.3 Pain localised to other parts of lower abdomen || ||	TRUE	igd	NA	NA	NA	NA	NA	NA	NA	103526916	2e-05	128266	8	0.00562571	ieu-a-1088	Sleep duration || id:ieu-a-1088	TRUE	reported	igd	0.000155707863933217	19.9748236966604	2	1	TRUE
40	rs342745	G	A	G	A	0.0225441	-0.000237759	0.798923	0.797351	FALSE	FALSE	FALSE	ukb-b-17456	3	32493682	0.000263407	463010	0.37	Diagnoses - main ICD10: R10.3 Pain localised to other parts of lower abdomen || id:ukb-b-17456	Diagnoses - main ICD10: R10.3 Pain localised to other parts of lower abdomen	Diagnoses - main ICD10: R10.3 Pain localised to other parts of lower abdomen || ||	TRUE	igd	NA	NA	NA	NA	NA	NA	NA	32493682	5.39995e-06	128266	3	0.0049549	ieu-a-1088	Sleep duration || id:ieu-a-1088	TRUE	reported	igd	0.00016329132808409	20.9478195026448	2	1	TRUE
41	rs35188382	A	G	A	G	0.0335533	-0.000241998	0.077602	0.086346	FALSE	FALSE	FALSE	ukb-b-17456	7	97402268	0.000387629	463010	0.53	Diagnoses - main ICD10: R10.3 Pain localised to other parts of lower abdomen || id:ukb-b-17456	Diagnoses - main ICD10: R10.3 Pain localised to other parts of lower abdomen	Diagnoses - main ICD10: R10.3 Pain localised to other parts of lower abdomen || ||	TRUE	igd	TRUE	rs35188382	rs17169082	A	G	A	G	97396202	7.79992e-06	128266	7	0.00750476	ieu-a-1088	Sleep duration || id:ieu-a-1088	TRUE	reported	igd	0.000161172796852795	20.6760000242785	2	1	TRUE
42	rs35684737	G	A	G	A	0.0277796	4.36634e-05	0.131152	0.132293	FALSE	FALSE	FALSE	ukb-b-17456	2	225223932	0.000312446	463010	0.89	Diagnoses - main ICD10: R10.3 Pain localised to other parts of lower abdomen || id:ukb-b-17456	Diagnoses - main ICD10: R10.3 Pain localised to other parts of lower abdomen	Diagnoses - main ICD10: R10.3 Pain localised to other parts of lower abdomen || ||	TRUE	igd	NA	NA	NA	NA	NA	NA	NA	225223932	2.19999e-06	128266	2	0.00587002	ieu-a-1088	Sleep duration || id:ieu-a-1088	TRUE	reported	igd	0.000175873616940791	22.5622217028308	2	1	TRUE
43	rs35702759	T	A	T	A	0.0175757	-4.18709e-05	0.45552	0.454639	FALSE	TRUE	TRUE	ukb-b-17456	5	118949018	0.000213064	463010	0.84	Diagnoses - main ICD10: R10.3 Pain localised to other parts of lower abdomen || id:ukb-b-17456	Diagnoses - main ICD10: R10.3 Pain localised to other parts of lower abdomen	Diagnoses - main ICD10: R10.3 Pain localised to other parts of lower abdomen || ||	TRUE	igd	NA	NA	NA	NA	NA	NA	NA	118949018	1.09999e-05	128266	5	0.00399229	ieu-a-1088	Sleep duration || id:ieu-a-1088	TRUE	reported	igd	0.000153230295535141	19.6569426656533	2	1	FALSE
44	rs3788210	T	G	T	G	0.0170357	-0.000560142	0.45112	0.455793	FALSE	FALSE	FALSE	ukb-b-17456	21	47283897	0.000214143	463010	0.0089	Diagnoses - main ICD10: R10.3 Pain localised to other parts of lower abdomen || id:ukb-b-17456	Diagnoses - main ICD10: R10.3 Pain localised to other parts of lower abdomen	Diagnoses - main ICD10: R10.3 Pain localised to other parts of lower abdomen || ||	TRUE	igd	NA	NA	NA	NA	NA	NA	NA	47283897	3.50002e-05	128266	21	0.00411372	ieu-a-1088	Sleep duration || id:ieu-a-1088	TRUE	reported	igd	0.000143720741957657	18.4368470037877	2	1	TRUE
45	rs422628	T	C	T	C	-0.0199874	-8.04179e-05	0.752608	0.755464	FALSE	FALSE	FALSE	ukb-b-17456	10	8111409	0.000245723	463010	0.74	Diagnoses - main ICD10: R10.3 Pain localised to other parts of lower abdomen || id:ukb-b-17456	Diagnoses - main ICD10: R10.3 Pain localised to other parts of lower abdomen	Diagnoses - main ICD10: R10.3 Pain localised to other parts of lower abdomen || ||	TRUE	igd	NA	NA	NA	NA	NA	NA	NA	8111409	1.29999e-05	128266	10	0.00457784	ieu-a-1088	Sleep duration || id:ieu-a-1088	TRUE	reported	igd	0.000148763739075672	19.0838712168402	2	1	TRUE
46	rs4360363	G	C	G	C	0.017563	0.000264362	0.445927	0.447137	FALSE	TRUE	TRUE	ukb-b-17456	9	83133996	0.000212778	463010	0.21	Diagnoses - main ICD10: R10.3 Pain localised to other parts of lower abdomen || id:ukb-b-17456	Diagnoses - main ICD10: R10.3 Pain localised to other parts of lower abdomen	Diagnoses - main ICD10: R10.3 Pain localised to other parts of lower abdomen || ||	TRUE	igd	NA	NA	NA	NA	NA	NA	NA	83133996	2.39999e-05	128266	9	0.00416059	ieu-a-1088	Sleep duration || id:ieu-a-1088	TRUE	reported	igd	0.000152425684724213	19.5537085128754	2	1	FALSE
47	rs4442136	G	T	G	T	0.0310648	-0.000318151	0.080811	0.080922	FALSE	FALSE	FALSE	ukb-b-17456	8	74362351	0.000389798	463010	0.41	Diagnoses - main ICD10: R10.3 Pain localised to other parts of lower abdomen || id:ukb-b-17456	Diagnoses - main ICD10: R10.3 Pain localised to other parts of lower abdomen	Diagnoses - main ICD10: R10.3 Pain localised to other parts of lower abdomen || ||	TRUE	igd	NA	NA	NA	NA	NA	NA	NA	74362351	4e-05	128266	8	0.00756266	ieu-a-1088	Sleep duration || id:ieu-a-1088	TRUE	reported	igd	0.000143364762289239	18.3911745166297	2	1	TRUE
48	rs4614552	G	T	G	T	-0.018615	7.97604e-05	0.379586	0.383848	FALSE	FALSE	FALSE	ukb-b-17456	12	24667164	0.000217384	463010	0.709999	Diagnoses - main ICD10: R10.3 Pain localised to other parts of lower abdomen || id:ukb-b-17456	Diagnoses - main ICD10: R10.3 Pain localised to other parts of lower abdomen	Diagnoses - main ICD10: R10.3 Pain localised to other parts of lower abdomen || ||	TRUE	igd	NA	NA	NA	NA	NA	NA	NA	24667164	1.2e-05	128266	12	0.0042501	ieu-a-1088	Sleep duration || id:ieu-a-1088	TRUE	reported	igd	0.000163210408734653	20.9374370736041	2	1	TRUE
49	rs4821339	T	G	T	G	0.016379	-0.000366763	0.457972	0.417698	FALSE	FALSE	FALSE	ukb-b-17456	22	22181478	0.000213755	463010	0.0860003	Diagnoses - main ICD10: R10.3 Pain localised to other parts of lower abdomen || id:ukb-b-17456	Diagnoses - main ICD10: R10.3 Pain localised to other parts of lower abdomen	Diagnoses - main ICD10: R10.3 Pain localised to other parts of lower abdomen || ||	TRUE	igd	TRUE	rs4821339	rs2283793	T	G	C	T	22169199	3.59998e-05	128266	22	0.00396116	ieu-a-1088	Sleep duration || id:ieu-a-1088	TRUE	reported	igd	0.000133188095780103	17.0855135041481	2	1	TRUE
50	rs4821821	G	C	G	C	0.0265921	0.000480163	0.883182	0.882303	FALSE	TRUE	FALSE	ukb-b-17456	22	39171389	0.000329224	463010	0.14	Diagnoses - main ICD10: R10.3 Pain localised to other parts of lower abdomen || id:ukb-b-17456	Diagnoses - main ICD10: R10.3 Pain localised to other parts of lower abdomen	Diagnoses - main ICD10: R10.3 Pain localised to other parts of lower abdomen || ||	TRUE	igd	NA	NA	NA	NA	NA	NA	NA	39171389	1.79999e-05	128266	22	0.00620052	ieu-a-1088	Sleep duration || id:ieu-a-1088	TRUE	reported	igd	0.000145913421731832	18.7181703572971	2	1	TRUE
51	rs483060	T	C	T	C	-0.0233401	-0.000149324	0.854914	0.852804	FALSE	FALSE	FALSE	ukb-b-17456	18	7329929	0.000297511	463010	0.62	Diagnoses - main ICD10: R10.3 Pain localised to other parts of lower abdomen || id:ukb-b-17456	Diagnoses - main ICD10: R10.3 Pain localised to other parts of lower abdomen	Diagnoses - main ICD10: R10.3 Pain localised to other parts of lower abdomen || ||	TRUE	igd	NA	NA	NA	NA	NA	NA	NA	7329929	3.09999e-05	128266	18	0.00560027	ieu-a-1088	Sleep duration || id:ieu-a-1088	TRUE	reported	igd	0.000135139826518915	17.3359174815031	2	1	TRUE
52	rs4870894	A	G	A	G	0.0179777	-0.000209937	0.399257	0.398278	FALSE	FALSE	FALSE	ukb-b-17456	8	125290420	0.000216009	463010	0.33	Diagnoses - main ICD10: R10.3 Pain localised to other parts of lower abdomen || id:ukb-b-17456	Diagnoses - main ICD10: R10.3 Pain localised to other parts of lower abdomen	Diagnoses - main ICD10: R10.3 Pain localised to other parts of lower abdomen || ||	TRUE	igd	NA	NA	NA	NA	NA	NA	NA	125290420	1.89998e-05	128266	8	0.00420583	ieu-a-1088	Sleep duration || id:ieu-a-1088	TRUE	reported	igd	0.000155038483501634	19.8889395988875	2	1	TRUE
53	rs4956061	T	C	T	C	-0.0175749	1.90721e-05	0.359254	0.362186	FALSE	FALSE	FALSE	ukb-b-17456	4	109720787	0.000219682	463010	0.93	Diagnoses - main ICD10: R10.3 Pain localised to other parts of lower abdomen || id:ukb-b-17456	Diagnoses - main ICD10: R10.3 Pain localised to other parts of lower abdomen	Diagnoses - main ICD10: R10.3 Pain localised to other parts of lower abdomen || ||	TRUE	igd	NA	NA	NA	NA	NA	NA	NA	109720787	2e-05	128266	4	0.004122	ieu-a-1088	Sleep duration || id:ieu-a-1088	TRUE	reported	igd	0.000142201192001023	18.2418877089958	2	1	TRUE
54	rs496913	C	T	C	T	-0.0179337	0.000397175	0.505787	0.507562	FALSE	FALSE	FALSE	ukb-b-17456	11	70471055	0.000211321	463010	0.0599998	Diagnoses - main ICD10: R10.3 Pain localised to other parts of lower abdomen || id:ukb-b-17456	Diagnoses - main ICD10: R10.3 Pain localised to other parts of lower abdomen	Diagnoses - main ICD10: R10.3 Pain localised to other parts of lower abdomen || ||	TRUE	igd	NA	NA	NA	NA	NA	NA	NA	70471055	1.29999e-05	128266	11	0.00411325	ieu-a-1088	Sleep duration || id:ieu-a-1088	TRUE	reported	igd	0.000160787256304322	20.626533126286	2	1	TRUE
55	rs602117	A	G	A	G	0.0163466	-0.000132591	0.499723	0.49827	FALSE	FALSE	FALSE	ukb-b-17456	1	240006785	0.000211905	463010	0.53	Diagnoses - main ICD10: R10.3 Pain localised to other parts of lower abdomen || id:ukb-b-17456	Diagnoses - main ICD10: R10.3 Pain localised to other parts of lower abdomen	Diagnoses - main ICD10: R10.3 Pain localised to other parts of lower abdomen || ||	TRUE	igd	NA	NA	NA	NA	NA	NA	NA	240006785	4.09996e-05	128266	1	0.00398443	ieu-a-1088	Sleep duration || id:ieu-a-1088	TRUE	reported	igd	0.000133605624774283	17.1390817337718	2	1	TRUE
56	rs62099775	A	G	A	G	0.0197688	0.000248674	0.310658	0.317998	FALSE	FALSE	FALSE	ukb-b-17456	18	58853490	0.00022665	463010	0.27	Diagnoses - main ICD10: R10.3 Pain localised to other parts of lower abdomen || id:ukb-b-17456	Diagnoses - main ICD10: R10.3 Pain localised to other parts of lower abdomen	Diagnoses - main ICD10: R10.3 Pain localised to other parts of lower abdomen || ||	TRUE	igd	NA	NA	NA	NA	NA	NA	NA	58853490	4e-06	128266	18	0.00428656	ieu-a-1088	Sleep duration || id:ieu-a-1088	TRUE	reported	igd	0.000167381668563404	21.4726364623359	2	1	TRUE
57	rs621127	G	T	G	T	0.016924	-9.96132e-06	0.578914	0.580116	FALSE	FALSE	FALSE	ukb-b-17456	5	55853721	0.000215617	463010	0.96	Diagnoses - main ICD10: R10.3 Pain localised to other parts of lower abdomen || id:ukb-b-17456	Diagnoses - main ICD10: R10.3 Pain localised to other parts of lower abdomen	Diagnoses - main ICD10: R10.3 Pain localised to other parts of lower abdomen || ||	TRUE	igd	NA	NA	NA	NA	NA	NA	NA	55853721	2.80001e-05	128266	5	0.00403886	ieu-a-1088	Sleep duration || id:ieu-a-1088	TRUE	reported	igd	0.000139643550953402	17.913741958025	2	1	TRUE
58	rs62158211	T	G	T	G	0.0391606	-0.000269821	0.213374	0.214061	FALSE	FALSE	FALSE	ukb-b-17456	2	114106139	0.000257959	463010	0.3	Diagnoses - main ICD10: R10.3 Pain localised to other parts of lower abdomen || id:ukb-b-17456	Diagnoses - main ICD10: R10.3 Pain localised to other parts of lower abdomen	Diagnoses - main ICD10: R10.3 Pain localised to other parts of lower abdomen || ||	TRUE	igd	NA	NA	NA	NA	NA	NA	NA	114106139	5.70033e-16	128266	2	0.00483774	ieu-a-1088	Sleep duration || id:ieu-a-1088	TRUE	reported	igd	0.000514799914078028	66.064306078397	2	1	TRUE
59	rs6425885	A	G	A	G	-0.0210613	-2.72608e-05	0.706206	0.705805	FALSE	FALSE	FALSE	ukb-b-17456	1	34727990	0.000232247	463010	0.91	Diagnoses - main ICD10: R10.3 Pain localised to other parts of lower abdomen || id:ukb-b-17456	Diagnoses - main ICD10: R10.3 Pain localised to other parts of lower abdomen	Diagnoses - main ICD10: R10.3 Pain localised to other parts of lower abdomen || ||	TRUE	igd	NA	NA	NA	NA	NA	NA	NA	34727990	1.40001e-06	128266	1	0.00436621	ieu-a-1088	Sleep duration || id:ieu-a-1088	TRUE	reported	igd	0.000184066464059004	23.6134473898294	2	1	TRUE
60	rs6444826	G	A	G	A	-0.0198621	-0.000197369	0.771355	0.771255	FALSE	FALSE	FALSE	ukb-b-17456	3	168589798	0.00025301	463010	0.44	Diagnoses - main ICD10: R10.3 Pain localised to other parts of lower abdomen || id:ukb-b-17456	Diagnoses - main ICD10: R10.3 Pain localised to other parts of lower abdomen	Diagnoses - main ICD10: R10.3 Pain localised to other parts of lower abdomen || ||	TRUE	igd	NA	NA	NA	NA	NA	NA	NA	168589798	2.90001e-05	128266	3	0.00474628	ieu-a-1088	Sleep duration || id:ieu-a-1088	TRUE	reported	igd	0.000139154204063406	17.8509588659615	2	1	TRUE
61	rs67059016	C	G	C	G	-0.0196362	2.54704e-05	0.287855	0.285843	FALSE	TRUE	FALSE	ukb-b-17456	6	139616485	0.000233549	463010	0.91	Diagnoses - main ICD10: R10.3 Pain localised to other parts of lower abdomen || id:ukb-b-17456	Diagnoses - main ICD10: R10.3 Pain localised to other parts of lower abdomen	Diagnoses - main ICD10: R10.3 Pain localised to other parts of lower abdomen || ||	TRUE	igd	NA	NA	NA	NA	NA	NA	NA	139616485	6.69993e-06	128266	6	0.00436066	ieu-a-1088	Sleep duration || id:ieu-a-1088	TRUE	reported	igd	0.000158083701506105	20.2796537727128	2	1	TRUE
62	rs6772	T	C	T	C	0.0206773	-0.000315636	0.73344	0.737394	FALSE	FALSE	FALSE	ukb-b-17456	15	74338939	0.000239792	463010	0.19	Diagnoses - main ICD10: R10.3 Pain localised to other parts of lower abdomen || id:ukb-b-17456	Diagnoses - main ICD10: R10.3 Pain localised to other parts of lower abdomen	Diagnoses - main ICD10: R10.3 Pain localised to other parts of lower abdomen || ||	TRUE	igd	NA	NA	NA	NA	NA	NA	NA	74338939	3.69999e-06	128266	15	0.00446612	ieu-a-1088	Sleep duration || id:ieu-a-1088	TRUE	reported	igd	0.00016717726835551	21.4464105006747	2	1	TRUE
63	rs6808261	A	G	A	G	-0.0215388	-0.000231141	0.196874	0.195766	FALSE	FALSE	FALSE	ukb-b-17456	3	118218021	0.000267364	463010	0.39	Diagnoses - main ICD10: R10.3 Pain localised to other parts of lower abdomen || id:ukb-b-17456	Diagnoses - main ICD10: R10.3 Pain localised to other parts of lower abdomen	Diagnoses - main ICD10: R10.3 Pain localised to other parts of lower abdomen || ||	TRUE	igd	NA	NA	NA	NA	NA	NA	NA	118218021	1.7e-05	128266	3	0.00500402	ieu-a-1088	Sleep duration || id:ieu-a-1088	TRUE	reported	igd	0.000146705046655934	18.8197370546793	2	1	TRUE
64	rs6948971	G	A	G	A	0.0245935	-0.000226642	0.195994	0.1977	FALSE	FALSE	FALSE	ukb-b-17456	7	1854263	0.000264728	463010	0.39	Diagnoses - main ICD10: R10.3 Pain localised to other parts of lower abdomen || id:ukb-b-17456	Diagnoses - main ICD10: R10.3 Pain localised to other parts of lower abdomen	Diagnoses - main ICD10: R10.3 Pain localised to other parts of lower abdomen || ||	TRUE	igd	NA	NA	NA	NA	NA	NA	NA	1854263	7.19996e-07	128266	7	0.00496211	ieu-a-1088	Sleep duration || id:ieu-a-1088	TRUE	reported	igd	0.000190621876511492	24.4545859479327	2	1	TRUE
65	rs7114353	C	T	C	T	0.0199791	3.86376e-06	0.241112	0.242844	FALSE	FALSE	FALSE	ukb-b-17456	11	132863682	0.000245993	463010	0.99	Diagnoses - main ICD10: R10.3 Pain localised to other parts of lower abdomen || id:ukb-b-17456	Diagnoses - main ICD10: R10.3 Pain localised to other parts of lower abdomen	Diagnoses - main ICD10: R10.3 Pain localised to other parts of lower abdomen || ||	TRUE	igd	NA	NA	NA	NA	NA	NA	NA	132863682	3.09999e-05	128266	11	0.00479507	ieu-a-1088	Sleep duration || id:ieu-a-1088	TRUE	reported	igd	0.000146075825067391	18.7390069423439	2	1	TRUE
66	rs71325001	C	G	C	G	0.0279781	-0.000189971	0.103359	0.104334	FALSE	TRUE	FALSE	ukb-b-17456	3	49970013	0.000345632	463010	0.58	Diagnoses - main ICD10: R10.3 Pain localised to other parts of lower abdomen || id:ukb-b-17456	Diagnoses - main ICD10: R10.3 Pain localised to other parts of lower abdomen	Diagnoses - main ICD10: R10.3 Pain localised to other parts of lower abdomen || ||	TRUE	igd	NA	NA	NA	NA	NA	NA	NA	49970013	1.79999e-05	128266	3	0.0065242	ieu-a-1088	Sleep duration || id:ieu-a-1088	TRUE	reported	igd	0.000145088611449676	18.6123460984325	2	1	TRUE
67	rs72807481	C	G	C	G	0.0296062	0.000160634	0.097501	0.096665	FALSE	TRUE	FALSE	ukb-b-17456	16	88624468	0.000357034	463010	0.649999	Diagnoses - main ICD10: R10.3 Pain localised to other parts of lower abdomen || id:ukb-b-17456	Diagnoses - main ICD10: R10.3 Pain localised to other parts of lower abdomen	Diagnoses - main ICD10: R10.3 Pain localised to other parts of lower abdomen || ||	TRUE	igd	NA	NA	NA	NA	NA	NA	NA	88624468	9.09997e-06	128266	16	0.00667052	ieu-a-1088	Sleep duration || id:ieu-a-1088	TRUE	reported	igd	0.000154259220423803	19.7889572775613	2	1	TRUE
68	rs72828259	A	C	A	C	-0.025774	-0.000599996	0.156527	0.156977	FALSE	FALSE	FALSE	ukb-b-17456	2	105251554	0.000295218	463010	0.0420001	Diagnoses - main ICD10: R10.3 Pain localised to other parts of lower abdomen || id:ukb-b-17456	Diagnoses - main ICD10: R10.3 Pain localised to other parts of lower abdomen	Diagnoses - main ICD10: R10.3 Pain localised to other parts of lower abdomen || ||	TRUE	igd	NA	NA	NA	NA	NA	NA	NA	105251554	3.40001e-06	128266	2	0.00554615	ieu-a-1088	Sleep duration || id:ieu-a-1088	TRUE	reported	igd	0.000175409895898251	22.5027220876321	2	1	TRUE
69	rs7301550	A	G	A	G	0.0181684	-0.000206947	0.572971	0.576159	FALSE	FALSE	FALSE	ukb-b-17456	12	117928607	0.000215335	463010	0.34	Diagnoses - main ICD10: R10.3 Pain localised to other parts of lower abdomen || id:ukb-b-17456	Diagnoses - main ICD10: R10.3 Pain localised to other parts of lower abdomen	Diagnoses - main ICD10: R10.3 Pain localised to other parts of lower abdomen || ||	TRUE	igd	NA	NA	NA	NA	NA	NA	NA	117928607	1.2e-05	128266	12	0.00414491	ieu-a-1088	Sleep duration || id:ieu-a-1088	TRUE	reported	igd	0.000161530066628598	20.7218396661925	2	1	TRUE
70	rs7329346	T	C	T	C	0.0198178	-0.000294436	0.41186	0.406965	FALSE	FALSE	FALSE	ukb-b-17456	13	96926996	0.000214466	463010	0.17	Diagnoses - main ICD10: R10.3 Pain localised to other parts of lower abdomen || id:ukb-b-17456	Diagnoses - main ICD10: R10.3 Pain localised to other parts of lower abdomen	Diagnoses - main ICD10: R10.3 Pain localised to other parts of lower abdomen || ||	TRUE	igd	NA	NA	NA	NA	NA	NA	NA	96926996	1.89998e-06	128266	13	0.00415977	ieu-a-1088	Sleep duration || id:ieu-a-1088	TRUE	reported	igd	0.00019027039093243	24.4094858249676	2	1	TRUE
71	rs7395567	C	T	C	T	-0.0220601	-0.000204677	0.734095	0.684019	FALSE	FALSE	FALSE	ukb-b-17456	11	1413058	0.000226818	463010	0.37	Diagnoses - main ICD10: R10.3 Pain localised to other parts of lower abdomen || id:ukb-b-17456	Diagnoses - main ICD10: R10.3 Pain localised to other parts of lower abdomen	Diagnoses - main ICD10: R10.3 Pain localised to other parts of lower abdomen || ||	TRUE	igd	TRUE	rs7395567	rs7394747	T	C	C	T	1413056	2.1e-06	128266	11	0.00464803	ieu-a-1088	Sleep duration || id:ieu-a-1088	TRUE	reported	igd	0.000189986927388536	24.3731138275702	2	1	TRUE
72	rs7459265	A	G	A	G	0.0162659	-9.60051e-05	0.475152	0.474534	FALSE	FALSE	FALSE	ukb-b-17456	7	128375422	0.000211966	463010	0.649999	Diagnoses - main ICD10: R10.3 Pain localised to other parts of lower abdomen || id:ukb-b-17456	Diagnoses - main ICD10: R10.3 Pain localised to other parts of lower abdomen	Diagnoses - main ICD10: R10.3 Pain localised to other parts of lower abdomen || ||	TRUE	igd	NA	NA	NA	NA	NA	NA	NA	128375422	4.60002e-05	128266	7	0.00399116	ieu-a-1088	Sleep duration || id:ieu-a-1088	TRUE	reported	igd	0.000131963036409241	16.9283408172504	2	1	TRUE
73	rs7670667	G	C	G	C	-0.019958	0.000384129	0.236435	0.236586	FALSE	TRUE	FALSE	ukb-b-17456	4	186298689	0.000248712	463010	0.12	Diagnoses - main ICD10: R10.3 Pain localised to other parts of lower abdomen || id:ukb-b-17456	Diagnoses - main ICD10: R10.3 Pain localised to other parts of lower abdomen	Diagnoses - main ICD10: R10.3 Pain localised to other parts of lower abdomen || ||	TRUE	igd	NA	NA	NA	NA	NA	NA	NA	186298689	1.79999e-05	128266	4	0.00465971	ieu-a-1088	Sleep duration || id:ieu-a-1088	TRUE	reported	igd	0.000143820837013151	18.449689288411	2	1	TRUE
74	rs773673	A	G	A	G	-0.0225029	0.000154414	0.830613	0.830956	FALSE	FALSE	FALSE	ukb-b-17456	6	114045399	0.000281827	463010	0.58	Diagnoses - main ICD10: R10.3 Pain localised to other parts of lower abdomen || id:ukb-b-17456	Diagnoses - main ICD10: R10.3 Pain localised to other parts of lower abdomen	Diagnoses - main ICD10: R10.3 Pain localised to other parts of lower abdomen || ||	TRUE	igd	NA	NA	NA	NA	NA	NA	NA	114045399	2e-05	128266	6	0.00527694	ieu-a-1088	Sleep duration || id:ieu-a-1088	TRUE	reported	igd	0.000142490456056922	18.2790004387939	2	1	TRUE
75	rs7797160	A	G	A	G	-0.0194403	-0.000249219	0.680099	0.666775	FALSE	FALSE	FALSE	ukb-b-17456	7	105058488	0.000225965	463010	0.27	Diagnoses - main ICD10: R10.3 Pain localised to other parts of lower abdomen || id:ukb-b-17456	Diagnoses - main ICD10: R10.3 Pain localised to other parts of lower abdomen	Diagnoses - main ICD10: R10.3 Pain localised to other parts of lower abdomen || ||	TRUE	igd	TRUE	rs7797160	rs7809847	G	A	G	A	105051200	5.30005e-06	128266	7	0.00427131	ieu-a-1088	Sleep duration || id:ieu-a-1088	TRUE	reported	igd	0.000164446129011053	21.0959874449466	2	1	TRUE
76	rs7830629	G	A	G	A	-0.0261983	0.000493276	0.131882	0.132332	FALSE	FALSE	FALSE	ukb-b-17456	8	18328929	0.000312596	463010	0.11	Diagnoses - main ICD10: R10.3 Pain localised to other parts of lower abdomen || id:ukb-b-17456	Diagnoses - main ICD10: R10.3 Pain localised to other parts of lower abdomen	Diagnoses - main ICD10: R10.3 Pain localised to other parts of lower abdomen || ||	TRUE	igd	NA	NA	NA	NA	NA	NA	NA	18328929	1.7e-05	128266	8	0.00608829	ieu-a-1088	Sleep duration || id:ieu-a-1088	TRUE	reported	igd	0.000157159451158686	20.1610683458538	2	1	TRUE
77	rs7864465	A	G	A	G	-0.0167749	-3.29396e-05	0.561627	0.559354	FALSE	FALSE	FALSE	ukb-b-17456	9	133808080	0.000212248	463010	0.88	Diagnoses - main ICD10: R10.3 Pain localised to other parts of lower abdomen || id:ukb-b-17456	Diagnoses - main ICD10: R10.3 Pain localised to other parts of lower abdomen	Diagnoses - main ICD10: R10.3 Pain localised to other parts of lower abdomen || ||	TRUE	igd	NA	NA	NA	NA	NA	NA	NA	133808080	4.70002e-05	128266	9	0.00412313	ieu-a-1088	Sleep duration || id:ieu-a-1088	TRUE	reported	igd	0.000138561204865187	17.7748772892418	2	1	TRUE
78	rs7895364	C	G	C	G	-0.0197652	6.6339e-05	0.436337	0.434123	FALSE	TRUE	TRUE	ukb-b-17456	10	64484813	0.000213189	463010	0.760001	Diagnoses - main ICD10: R10.3 Pain localised to other parts of lower abdomen || id:ukb-b-17456	Diagnoses - main ICD10: R10.3 Pain localised to other parts of lower abdomen	Diagnoses - main ICD10: R10.3 Pain localised to other parts of lower abdomen || ||	TRUE	igd	NA	NA	NA	NA	NA	NA	NA	64484813	7.10003e-07	128266	10	0.00398599	ieu-a-1088	Sleep duration || id:ieu-a-1088	TRUE	reported	igd	0.000192164867705719	24.6525719496337	2	1	FALSE
79	rs9367615	G	A	G	A	-0.0171693	-0.000237144	0.364996	0.360529	FALSE	FALSE	FALSE	ukb-b-17456	6	54991283	0.000219533	463010	0.28	Diagnoses - main ICD10: R10.3 Pain localised to other parts of lower abdomen || id:ukb-b-17456	Diagnoses - main ICD10: R10.3 Pain localised to other parts of lower abdomen	Diagnoses - main ICD10: R10.3 Pain localised to other parts of lower abdomen || ||	TRUE	igd	NA	NA	NA	NA	NA	NA	NA	54991283	2.90001e-05	128266	6	0.0041026	ieu-a-1088	Sleep duration || id:ieu-a-1088	TRUE	reported	igd	0.000136646886262503	17.5292715399481	2	1	TRUE
80	rs9553679	G	A	G	A	-0.0210237	0.000274246	0.56647	0.558451	FALSE	FALSE	FALSE	ukb-b-17456	13	26526771	0.000211948	463010	0.2	Diagnoses - main ICD10: R10.3 Pain localised to other parts of lower abdomen || id:ukb-b-17456	Diagnoses - main ICD10: R10.3 Pain localised to other parts of lower abdomen	Diagnoses - main ICD10: R10.3 Pain localised to other parts of lower abdomen || ||	TRUE	igd	NA	NA	NA	NA	NA	NA	NA	26526771	4.90004e-05	128266	13	0.00517918	ieu-a-1088	Sleep duration || id:ieu-a-1088	TRUE	reported	igd	0.000217092273894014	27.851169692501	2	1	TRUE
81	rs9648765	C	A	C	A	0.0177855	0.000487959	0.308028	0.308127	FALSE	FALSE	FALSE	ukb-b-17456	7	154008127	0.000228532	463010	0.0329997	Diagnoses - main ICD10: R10.3 Pain localised to other parts of lower abdomen || id:ukb-b-17456	Diagnoses - main ICD10: R10.3 Pain localised to other parts of lower abdomen	Diagnoses - main ICD10: R10.3 Pain localised to other parts of lower abdomen || ||	TRUE	igd	NA	NA	NA	NA	NA	NA	NA	154008127	3.09999e-05	128266	7	0.00426891	ieu-a-1088	Sleep duration || id:ieu-a-1088	TRUE	reported	igd	0.000134846870232808	17.298331589416	2	1	TRUE
82	rs9866998	T	G	T	G	-0.0174165	0.000137803	0.466378	0.46693	FALSE	FALSE	FALSE	ukb-b-17456	3	137050690	0.000212023	463010	0.52	Diagnoses - main ICD10: R10.3 Pain localised to other parts of lower abdomen || id:ukb-b-17456	Diagnoses - main ICD10: R10.3 Pain localised to other parts of lower abdomen	Diagnoses - main ICD10: R10.3 Pain localised to other parts of lower abdomen || ||	TRUE	igd	NA	NA	NA	NA	NA	NA	NA	137050690	1.09999e-05	128266	3	0.00396526	ieu-a-1088	Sleep duration || id:ieu-a-1088	TRUE	reported	igd	0.000150981433960422	19.3684069153492	2	1	TRUE
