# Supplementary material for: The causal relationship between sleep characteristics and multi-site pain perception: a two-sample Mendelian randomization study
Source: Front Neurosci. 2024 Aug 13;18:1428951. doi: 10.3389/fnins.2024.1428951 (PMC11347297; doi:10.3389/fnins.2024.1428951)
Supplement: Supplementary file 3 [file Data_Sheet_3.ZIP › Sleep Duration/SD_Lower_Abdomen_Pain_res_OR.csv]

	id.exposure	id.outcome	outcome	exposure	method	nsnp	b	se	pval	lo_ci	up_ci	or	or_lci95	or_uci95
1	ieu-a-1088	ukb-b-17456	Diagnoses - main ICD10: R10.3 Pain localised to other parts of lower abdomen || id:ukb-b-17456	Sleep duration || id:ieu-a-1088	MR Egger	79	0.00430852220234986	0.00649307829726553	0.508956276484554	-0.00841791126029058	0.0170349556649903	1.00431781722862	0.991617420146314	1.01718087793781
2	ieu-a-1088	ukb-b-17456	Diagnoses - main ICD10: R10.3 Pain localised to other parts of lower abdomen || id:ukb-b-17456	Sleep duration || id:ieu-a-1088	Weighted median	79	-0.00333817157819936	0.0019026343224274	0.0793449005440913	-0.00706733485015705	0.000390991693758336	0.996667393921956	0.992957580032295	1.00039106814097
3	ieu-a-1088	ukb-b-17456	Diagnoses - main ICD10: R10.3 Pain localised to other parts of lower abdomen || id:ukb-b-17456	Sleep duration || id:ieu-a-1088	Inverse variance weighted	79	-0.0018883643058393	0.00133279419999572	0.156527918991451	-0.00450064093783091	0.000723912326152305	0.998113417532274	0.995509471769685	1.00072417441392
4	ieu-a-1088	ukb-b-17456	Diagnoses - main ICD10: R10.3 Pain localised to other parts of lower abdomen || id:ukb-b-17456	Sleep duration || id:ieu-a-1088	Simple mode	79	-0.0048515965293439	0.00478198989782728	0.313454330440449	-0.0142242967290854	0.00452110367039757	0.995160153455356	0.985876390612072	1.0045313392792
5	ieu-a-1088	ukb-b-17456	Diagnoses - main ICD10: R10.3 Pain localised to other parts of lower abdomen || id:ukb-b-17456	Sleep duration || id:ieu-a-1088	Weighted mode	79	-0.00536261520819476	0.00427465152726973	0.213401058395924	-0.0137409322016434	0.00301570178525391	0.994651737944468	0.986353043476999	1.00302025358836
