# Supplementary material for: The causal relationship between sleep characteristics and multi-site pain perception: a two-sample Mendelian randomization study
Source: Front Neurosci. 2024 Aug 13;18:1428951. doi: 10.3389/fnins.2024.1428951 (PMC11347297; doi:10.3389/fnins.2024.1428951)
Supplement: Supplementary file 3 [file Data_Sheet_3.ZIP › Sleep Duration/SD_Ocular_Pain_data.csv]

	SNP	effect_allele.exposure	other_allele.exposure	effect_allele.outcome	other_allele.outcome	beta.exposure	beta.outcome	eaf.exposure	eaf.outcome	remove	palindromic	ambiguous	id.outcome	chr	pos	se.outcome	samplesize.outcome	pval.outcome	outcome	originalname.outcome	outcome.deprecated	mr_keep.outcome	data_source.outcome	proxy.outcome	target_snp.outcome	proxy_snp.outcome	target_a1.outcome	target_a2.outcome	proxy_a1.outcome	proxy_a2.outcome	pos.exposure	pval.exposure	samplesize.exposure	chr.exposure	se.exposure	id.exposure	exposure	mr_keep.exposure	pval_origin.exposure	data_source.exposure	R2	F	action	SNP_index	mr_keep
1	rs10106327	C	A	C	A	0.0194949	-0.0768	0.50496	0.4924	FALSE	FALSE	FALSE	finn-b-H7_OCUPAIN	8	9359884	0.0549	NA	0.1623	Ocular pain || id:finn-b-H7_OCUPAIN	Ocular pain	Ocular pain || ||	TRUE	igd	NA	NA	NA	NA	NA	NA	NA	9359884	2.30001e-06	128266	8	0.00412607	ieu-a-1088	Sleep duration || id:ieu-a-1088	TRUE	reported	igd	0.000190006863273437	24.3756718558536	2	1	TRUE
2	rs10510128	A	G	A	G	0.0224854	0.1726	0.205013	0.1572	FALSE	FALSE	FALSE	finn-b-H7_OCUPAIN	10	125060948	0.0662	NA	0.00911297	Ocular pain || id:finn-b-H7_OCUPAIN	Ocular pain	Ocular pain || ||	TRUE	igd	NA	NA	NA	NA	NA	NA	NA	125060948	4.60002e-06	128266	10	0.00490884	ieu-a-1088	Sleep duration || id:ieu-a-1088	TRUE	reported	igd	0.000164805863458501	21.1421436198759	2	1	TRUE
3	rs10733321	G	C	G	C	-0.0205386	0.0825	0.213983	0.1926	FALSE	TRUE	FALSE	finn-b-H7_OCUPAIN	9	16784682	0.0606	NA	0.1739	Ocular pain || id:finn-b-H7_OCUPAIN	Ocular pain	Ocular pain || ||	TRUE	igd	NA	NA	NA	NA	NA	NA	NA	16784682	4.49997e-05	128266	9	0.00503526	ieu-a-1088	Sleep duration || id:ieu-a-1088	TRUE	reported	igd	0.000141900158462062	18.2032649711619	2	1	TRUE
4	rs10782241	G	A	G	A	0.0173879	-0.0035	0.587225	0.5239	FALSE	FALSE	FALSE	finn-b-H7_OCUPAIN	6	130918438	0.0479	NA	0.9424	Ocular pain || id:finn-b-H7_OCUPAIN	Ocular pain	Ocular pain || ||	TRUE	igd	NA	NA	NA	NA	NA	NA	NA	130918438	1.40001e-05	128266	6	0.00400525	ieu-a-1088	Sleep duration || id:ieu-a-1088	TRUE	reported	igd	0.000146569020656955	18.802284697998	2	1	TRUE
5	rs10791507	C	T	C	T	-0.0218629	0.0449	0.185926	0.165	FALSE	FALSE	FALSE	finn-b-H7_OCUPAIN	11	101474731	0.0643	NA	0.4855	Ocular pain || id:finn-b-H7_OCUPAIN	Ocular pain	Ocular pain || ||	TRUE	igd	NA	NA	NA	NA	NA	NA	NA	101474731	3.50002e-05	128266	11	0.00528294	ieu-a-1088	Sleep duration || id:ieu-a-1088	TRUE	reported	igd	0.000144693673521584	18.5616750975291	2	1	TRUE
6	rs10840160	C	T	C	T	-0.0192287	0.032	0.463969	0.458	FALSE	FALSE	FALSE	finn-b-H7_OCUPAIN	11	9053536	0.048	NA	0.5046	Ocular pain || id:finn-b-H7_OCUPAIN	Ocular pain	Ocular pain || ||	TRUE	igd	NA	NA	NA	NA	NA	NA	NA	9053536	2.69998e-06	128266	11	0.0040973	ieu-a-1088	Sleep duration || id:ieu-a-1088	TRUE	reported	igd	0.000183911426995668	23.5935543964293	2	1	TRUE
7	rs10866048	T	C	T	C	-0.0168419	-0.0627	0.423599	0.4883	FALSE	FALSE	FALSE	finn-b-H7_OCUPAIN	3	61480657	0.0478	NA	0.1898	Ocular pain || id:finn-b-H7_OCUPAIN	Ocular pain	Ocular pain || ||	TRUE	igd	NA	NA	NA	NA	NA	NA	NA	61480657	3.09999e-05	128266	3	0.00404094	ieu-a-1088	Sleep duration || id:ieu-a-1088	TRUE	reported	igd	0.000138513408433933	17.7687450288075	2	1	TRUE
8	rs11082943	T	G	T	G	0.0167477	0.0402	0.61952	0.5458	FALSE	FALSE	FALSE	finn-b-H7_OCUPAIN	18	21685667	0.0481	NA	0.404	Ocular pain || id:finn-b-H7_OCUPAIN	Ocular pain	Ocular pain || ||	TRUE	igd	NA	NA	NA	NA	NA	NA	NA	21685667	4.79999e-05	128266	18	0.00412196	ieu-a-1088	Sleep duration || id:ieu-a-1088	TRUE	reported	igd	0.000132229241133849	16.962494322544	2	1	TRUE
9	rs1111999	A	G	A	G	-0.0294358	0.0645	0.09717	0.08196	FALSE	FALSE	FALSE	finn-b-H7_OCUPAIN	13	83627116	0.0871	NA	0.4591	Ocular pain || id:finn-b-H7_OCUPAIN	Ocular pain	Ocular pain || ||	TRUE	igd	NA	NA	NA	NA	NA	NA	NA	83627116	2.30001e-05	128266	13	0.006959	ieu-a-1088	Sleep duration || id:ieu-a-1088	TRUE	reported	igd	0.000152026699506567	19.5025174888763	2	1	TRUE
10	rs11152363	A	G	A	G	-0.0227685	-0.0261	0.186509	0.1987	FALSE	FALSE	FALSE	finn-b-H7_OCUPAIN	18	53057188	0.0598	NA	0.662	Ocular pain || id:finn-b-H7_OCUPAIN	Ocular pain	Ocular pain || ||	TRUE	igd	NA	NA	NA	NA	NA	NA	NA	53057188	8.30004e-06	128266	18	0.00510844	ieu-a-1088	Sleep duration || id:ieu-a-1088	TRUE	reported	igd	0.000157308207281921	20.1801544027201	2	1	TRUE
11	rs11189257	G	A	G	A	0.0173563	-0.0034	0.322447	0.3346	FALSE	FALSE	FALSE	finn-b-H7_OCUPAIN	10	99284101	0.0509	NA	0.9459	Ocular pain || id:finn-b-H7_OCUPAIN	Ocular pain	Ocular pain || ||	TRUE	igd	NA	NA	NA	NA	NA	NA	NA	99284101	4.49997e-05	128266	10	0.00425602	ieu-a-1088	Sleep duration || id:ieu-a-1088	TRUE	reported	igd	0.000131627279503323	16.8852639395703	2	1	TRUE
12	rs112058758	C	T	C	T	0.0484993	-0.2861	0.030808	0.02087	FALSE	FALSE	FALSE	finn-b-H7_OCUPAIN	7	43122503	0.1709	NA	0.0940091	Ocular pain || id:finn-b-H7_OCUPAIN	Ocular pain	Ocular pain || ||	TRUE	igd	NA	NA	NA	NA	NA	NA	NA	43122503	4.49997e-05	128266	7	0.0118888	ieu-a-1088	Sleep duration || id:ieu-a-1088	TRUE	reported	igd	0.000140466985636417	18.0193885748655	2	1	TRUE
13	rs112213857	T	A	T	A	0.0627548	0.2247	0.019151	0.01196	FALSE	TRUE	FALSE	finn-b-H7_OCUPAIN	1	48613701	0.2157	NA	0.2974	Ocular pain || id:finn-b-H7_OCUPAIN	Ocular pain	Ocular pain || ||	TRUE	igd	NA	NA	NA	NA	NA	NA	NA	48613701	1.6e-05	128266	1	0.0145469	ieu-a-1088	Sleep duration || id:ieu-a-1088	TRUE	reported	igd	0.00014795086383899	18.9795776443519	2	1	TRUE
14	rs113412419	G	C	G	C	-0.0324566	-0.1602	0.072351	0.03512	FALSE	TRUE	FALSE	finn-b-H7_OCUPAIN	16	78799379	0.1336	NA	0.2307	Ocular pain || id:finn-b-H7_OCUPAIN	Ocular pain	Ocular pain || ||	TRUE	igd	NA	NA	NA	NA	NA	NA	NA	78799379	3.89996e-05	128266	16	0.00789583	ieu-a-1088	Sleep duration || id:ieu-a-1088	TRUE	reported	igd	0.000141404835523515	18.1397148669854	2	1	TRUE
15	rs113811368	G	T	G	T	-0.0352718	-0.0247	0.064038	0.06927	FALSE	FALSE	FALSE	finn-b-H7_OCUPAIN	1	98300948	0.0955	NA	0.7962	Ocular pain || id:finn-b-H7_OCUPAIN	Ocular pain	Ocular pain || ||	TRUE	igd	NA	NA	NA	NA	NA	NA	NA	98300948	1.79999e-05	128266	1	0.00821511	ieu-a-1088	Sleep duration || id:ieu-a-1088	TRUE	reported	igd	0.000149135563246725	19.131577082802	2	1	TRUE
16	rs116692224	G	A	G	A	0.0817594	-0.0227	0.011869	0.01259	FALSE	FALSE	FALSE	finn-b-H7_OCUPAIN	4	93491519	0.2161	NA	0.9165	Ocular pain || id:finn-b-H7_OCUPAIN	Ocular pain	Ocular pain || ||	TRUE	igd	NA	NA	NA	NA	NA	NA	NA	93491519	1.29999e-05	128266	4	0.01874	ieu-a-1088	Sleep duration || id:ieu-a-1088	TRUE	reported	igd	0.000156795661334801	20.1143925549299	2	1	TRUE
17	rs117051623	G	A	G	A	-0.0498466	0.2698	0.031106	0.01156	FALSE	FALSE	FALSE	finn-b-H7_OCUPAIN	13	64046121	0.2241	NA	0.2286	Ocular pain || id:finn-b-H7_OCUPAIN	Ocular pain	Ocular pain || ||	TRUE	igd	NA	NA	NA	NA	NA	NA	NA	64046121	2.5e-05	128266	13	0.0118318	ieu-a-1088	Sleep duration || id:ieu-a-1088	TRUE	reported	igd	0.000149768855601605	19.212829978443	2	1	TRUE
18	rs117124975	T	C	T	C	0.0438184	0.0194	0.036899	0.0299	FALSE	FALSE	FALSE	finn-b-H7_OCUPAIN	20	57578268	0.1404	NA	0.8902	Ocular pain || id:finn-b-H7_OCUPAIN	Ocular pain	Ocular pain || ||	TRUE	igd	NA	NA	NA	NA	NA	NA	NA	57578268	4.09996e-05	128266	20	0.0106812	ieu-a-1088	Sleep duration || id:ieu-a-1088	TRUE	reported	igd	0.000136467569575534	17.5062653815253	2	1	TRUE
19	rs117138654	T	C	T	C	-0.0739041	-0.2313	0.018219	0.008788	FALSE	FALSE	FALSE	finn-b-H7_OCUPAIN	9	3226919	0.2583	NA	0.3706	Ocular pain || id:finn-b-H7_OCUPAIN	Ocular pain	Ocular pain || ||	TRUE	igd	NA	NA	NA	NA	NA	NA	NA	3226919	1.40001e-05	128266	9	0.0170348	ieu-a-1088	Sleep duration || id:ieu-a-1088	TRUE	reported	igd	0.000195391748702878	25.0666250673319	2	1	TRUE
20	rs117880925	T	C	T	C	-0.0703452	-0.154	0.021065	0.01361	FALSE	FALSE	FALSE	finn-b-H7_OCUPAIN	19	8439484	0.2087	NA	0.4605	Ocular pain || id:finn-b-H7_OCUPAIN	Ocular pain	Ocular pain || ||	TRUE	igd	NA	NA	NA	NA	NA	NA	NA	8439484	9.59997e-06	128266	19	0.0158916	ieu-a-1088	Sleep duration || id:ieu-a-1088	TRUE	reported	igd	0.000204086488245185	26.1822927804682	2	1	TRUE
21	rs118142240	T	C	T	C	-0.0622925	-0.3135	0.021766	0.01992	FALSE	FALSE	FALSE	finn-b-H7_OCUPAIN	19	7714174	0.1706	NA	0.0661196	Ocular pain || id:finn-b-H7_OCUPAIN	Ocular pain	Ocular pain || ||	TRUE	igd	NA	NA	NA	NA	NA	NA	NA	7714174	2.99999e-05	128266	19	0.0149176	ieu-a-1088	Sleep duration || id:ieu-a-1088	TRUE	reported	igd	0.000165242933232342	21.1982224445691	2	1	TRUE
22	rs11884327	T	C	T	C	0.0470504	0.0093	0.032167	0.07717	FALSE	FALSE	FALSE	finn-b-H7_OCUPAIN	2	54360420	0.0899	NA	0.9174	Ocular pain || id:finn-b-H7_OCUPAIN	Ocular pain	Ocular pain || ||	TRUE	igd	NA	NA	NA	NA	NA	NA	NA	54360420	2.59998e-05	128266	2	0.0111814	ieu-a-1088	Sleep duration || id:ieu-a-1088	TRUE	reported	igd	0.000137837573982772	17.6820358382493	2	1	TRUE
23	rs12205065	T	C	T	C	0.0167135	-0.0387	0.550691	0.5097	FALSE	FALSE	FALSE	finn-b-H7_OCUPAIN	6	74964970	0.0479	NA	0.4186	Ocular pain || id:finn-b-H7_OCUPAIN	Ocular pain	Ocular pain || ||	TRUE	igd	NA	NA	NA	NA	NA	NA	NA	74964970	3.09999e-05	128266	6	0.00401276	ieu-a-1088	Sleep duration || id:ieu-a-1088	TRUE	reported	igd	0.000138234964016064	17.7330207480415	2	1	TRUE
24	rs12489595	T	C	T	C	-0.0182055	-0.0915	0.419138	0.517	FALSE	FALSE	FALSE	finn-b-H7_OCUPAIN	3	104012081	0.0483	NA	0.0578496	Ocular pain || id:finn-b-H7_OCUPAIN	Ocular pain	Ocular pain || ||	TRUE	igd	NA	NA	NA	NA	NA	NA	NA	104012081	6.4e-06	128266	3	0.00403346	ieu-a-1088	Sleep duration || id:ieu-a-1088	TRUE	reported	igd	0.000161385763155339	20.7033247472206	2	1	TRUE
25	rs12692216	T	C	T	C	-0.017202	0.0055	0.627891	0.6908	FALSE	FALSE	FALSE	finn-b-H7_OCUPAIN	2	239050033	0.0519	NA	0.9154	Ocular pain || id:finn-b-H7_OCUPAIN	Ocular pain	Ocular pain || ||	TRUE	igd	NA	NA	NA	NA	NA	NA	NA	239050033	2.59998e-05	128266	2	0.00408814	ieu-a-1088	Sleep duration || id:ieu-a-1088	TRUE	reported	igd	0.000138274569357677	17.7381020925211	2	1	TRUE
26	rs12984777	A	C	A	C	0.0577746	0.0252	0.02831	0.02465	FALSE	FALSE	FALSE	finn-b-H7_OCUPAIN	19	31957023	0.154	NA	0.8702	Ocular pain || id:finn-b-H7_OCUPAIN	Ocular pain	Ocular pain || ||	TRUE	igd	NA	NA	NA	NA	NA	NA	NA	31957023	2.1e-06	128266	19	0.0121873	ieu-a-1088	Sleep duration || id:ieu-a-1088	TRUE	reported	igd	0.000183641779726694	23.5589556434076	2	1	TRUE
27	rs13134804	T	C	T	C	-0.0204867	0.0176	0.200893	0.2395	FALSE	FALSE	FALSE	finn-b-H7_OCUPAIN	4	130284698	0.0558	NA	0.752501	Ocular pain || id:finn-b-H7_OCUPAIN	Ocular pain	Ocular pain || ||	TRUE	igd	NA	NA	NA	NA	NA	NA	NA	130284698	3.59998e-05	128266	4	0.00495647	ieu-a-1088	Sleep duration || id:ieu-a-1088	TRUE	reported	igd	0.000134754646964407	17.2864994743766	2	1	TRUE
28	rs138053740	G	A	G	A	-0.0768304	0.0947	0.019966	0.05335	FALSE	FALSE	FALSE	finn-b-H7_OCUPAIN	11	89140982	0.1065	NA	0.3742	Ocular pain || id:finn-b-H7_OCUPAIN	Ocular pain	Ocular pain || ||	TRUE	igd	NA	NA	NA	NA	NA	NA	NA	89140982	1.2e-05	128266	11	0.0175443	ieu-a-1088	Sleep duration || id:ieu-a-1088	TRUE	reported	igd	0.000231008730638971	29.6369502209275	2	1	TRUE
29	rs1380703	G	A	G	A	-0.0247612	-0.089	0.381669	0.3621	FALSE	FALSE	FALSE	finn-b-H7_OCUPAIN	2	57941287	0.0505	NA	0.0779507	Ocular pain || id:finn-b-H7_OCUPAIN	Ocular pain	Ocular pain || ||	TRUE	igd	NA	NA	NA	NA	NA	NA	NA	57941287	7.59994e-09	128266	2	0.00428596	ieu-a-1088	Sleep duration || id:ieu-a-1088	TRUE	reported	igd	0.000289388506948999	37.1288721241752	2	1	TRUE
30	rs139172799	A	T	A	T	-0.126549	-0.181	0.006667	0.02497	FALSE	TRUE	FALSE	finn-b-H7_OCUPAIN	13	33540662	0.1589	NA	0.2548	Ocular pain || id:finn-b-H7_OCUPAIN	Ocular pain	Ocular pain || ||	TRUE	igd	NA	NA	NA	NA	NA	NA	NA	33540662	1.09999e-05	128266	13	0.0287786	ieu-a-1088	Sleep duration || id:ieu-a-1088	TRUE	reported	igd	0.000212115668365736	27.2125763010728	2	1	TRUE
31	rs139476939	C	T	C	T	-0.0845318	-0.2458	0.010823	0.01219	FALSE	FALSE	FALSE	finn-b-H7_OCUPAIN	2	28422630	0.221	NA	0.2662	Ocular pain || id:finn-b-H7_OCUPAIN	Ocular pain	Ocular pain || ||	TRUE	igd	NA	NA	NA	NA	NA	NA	NA	28422630	1.09999e-05	128266	2	0.0192596	ieu-a-1088	Sleep duration || id:ieu-a-1088	TRUE	reported	igd	0.000153000164419942	19.6274160870478	2	1	TRUE
32	rs139668159	C	A	C	A	-0.0797353	0.1329	0.010969	0.004929	FALSE	FALSE	FALSE	finn-b-H7_OCUPAIN	3	151248680	0.3419	NA	0.6975	Ocular pain || id:finn-b-H7_OCUPAIN	Ocular pain	Ocular pain || ||	TRUE	igd	NA	NA	NA	NA	NA	NA	NA	151248680	3.2e-05	128266	3	0.0191576	ieu-a-1088	Sleep duration || id:ieu-a-1088	TRUE	reported	igd	0.000137945710869797	17.6959097338513	2	1	TRUE
33	rs140286854	A	G	A	G	0.0860351	0.1276	0.011626	0.02294	FALSE	FALSE	FALSE	finn-b-H7_OCUPAIN	13	95920800	0.1597	NA	0.4245	Ocular pain || id:finn-b-H7_OCUPAIN	Ocular pain	Ocular pain || ||	TRUE	igd	NA	NA	NA	NA	NA	NA	NA	95920800	2.59998e-05	128266	13	0.0204416	ieu-a-1088	Sleep duration || id:ieu-a-1088	TRUE	reported	igd	0.000170111221211554	21.8228579905018	2	1	TRUE
34	rs1425655	C	A	C	A	0.0176449	0.0702	0.48588	0.5564	FALSE	FALSE	FALSE	finn-b-H7_OCUPAIN	4	68085262	0.0484	NA	0.1463	Ocular pain || id:finn-b-H7_OCUPAIN	Ocular pain	Ocular pain || ||	TRUE	igd	NA	NA	NA	NA	NA	NA	NA	68085262	1.09999e-05	128266	4	0.0040065	ieu-a-1088	Sleep duration || id:ieu-a-1088	TRUE	reported	igd	0.000155547100558327	19.9541971235198	2	1	TRUE
35	rs143454840	G	A	G	A	-0.0396666	0.0748	0.0454	0.01674	FALSE	FALSE	FALSE	finn-b-H7_OCUPAIN	20	36447999	0.187	NA	0.6891	Ocular pain || id:finn-b-H7_OCUPAIN	Ocular pain	Ocular pain || ||	TRUE	igd	NA	NA	NA	NA	NA	NA	NA	36447999	3.2e-05	128266	20	0.00953277	ieu-a-1088	Sleep duration || id:ieu-a-1088	TRUE	reported	igd	0.0001363820556251	17.495294026861	2	1	TRUE
36	rs143497092	G	A	G	A	-0.0699887	0.1025	0.020367	0.03118	FALSE	FALSE	FALSE	finn-b-H7_OCUPAIN	20	2814963	0.1416	NA	0.4693	Ocular pain || id:finn-b-H7_OCUPAIN	Ocular pain	Ocular pain || ||	TRUE	igd	NA	NA	NA	NA	NA	NA	NA	2814963	6.90001e-06	128266	20	0.01556	ieu-a-1088	Sleep duration || id:ieu-a-1088	TRUE	reported	igd	0.000195468292428865	25.0764467103146	2	1	TRUE
37	rs145831601	A	G	A	G	0.0647285	0.0858	0.023002	0.02492	FALSE	FALSE	FALSE	finn-b-H7_OCUPAIN	16	55172897	0.154	NA	0.5776	Ocular pain || id:finn-b-H7_OCUPAIN	Ocular pain	Ocular pain || ||	TRUE	igd	NA	NA	NA	NA	NA	NA	NA	55172897	1.7e-06	128266	16	0.0135107	ieu-a-1088	Sleep duration || id:ieu-a-1088	TRUE	reported	igd	0.000188313023047987	24.1583309165537	2	1	TRUE
38	rs147358667	T	A	T	A	0.0270992	0.0574	0.103107	0.1327	FALSE	TRUE	FALSE	finn-b-H7_OCUPAIN	18	2636058	0.0704	NA	0.4145	Ocular pain || id:finn-b-H7_OCUPAIN	Ocular pain	Ocular pain || ||	TRUE	igd	TRUE	rs147358667	rs141002687	T	A	C	T	2636056	3.69999e-05	128266	18	0.00657278	ieu-a-1088	Sleep duration || id:ieu-a-1088	TRUE	reported	igd	0.000135822500417324	17.4235036973659	2	1	TRUE
39	rs147621836	T	A	T	A	0.0439328	-0.1103	0.047564	0.04847	FALSE	TRUE	FALSE	finn-b-H7_OCUPAIN	12	52254765	0.1122	NA	0.3258	Ocular pain || id:finn-b-H7_OCUPAIN	Ocular pain	Ocular pain || ||	TRUE	igd	NA	NA	NA	NA	NA	NA	NA	52254765	2.39999e-05	128266	12	0.0104072	ieu-a-1088	Sleep duration || id:ieu-a-1088	TRUE	reported	igd	0.000174872667667458	22.4337909025599	2	1	TRUE
40	rs1490046	A	G	A	G	0.0324328	-0.0013	0.07921	0.104	FALSE	FALSE	FALSE	finn-b-H7_OCUPAIN	5	173956047	0.0783	NA	0.9869	Ocular pain || id:finn-b-H7_OCUPAIN	Ocular pain	Ocular pain || ||	TRUE	igd	NA	NA	NA	NA	NA	NA	NA	173956047	1.09999e-05	128266	5	0.00738156	ieu-a-1088	Sleep duration || id:ieu-a-1088	TRUE	reported	igd	0.000153440318383076	19.683889299328	2	1	TRUE
41	rs150278846	T	C	T	C	-0.132462	0.0487	0.005642	0.007818	FALSE	FALSE	FALSE	finn-b-H7_OCUPAIN	20	49908011	0.2725	NA	0.8582	Ocular pain || id:finn-b-H7_OCUPAIN	Ocular pain	Ocular pain || ||	TRUE	igd	NA	NA	NA	NA	NA	NA	NA	49908011	3.50002e-05	128266	20	0.0320215	ieu-a-1088	Sleep duration || id:ieu-a-1088	TRUE	reported	igd	0.000196874045563498	25.256824993471	2	1	TRUE
42	rs151063925	A	C	A	C	-0.0603193	0.1464	0.021914	0.03222	FALSE	FALSE	FALSE	finn-b-H7_OCUPAIN	20	35461400	0.138	NA	0.2885	Ocular pain || id:finn-b-H7_OCUPAIN	Ocular pain	Ocular pain || ||	TRUE	igd	NA	NA	NA	NA	NA	NA	NA	35461400	1.2e-05	128266	20	0.0137543	ieu-a-1088	Sleep duration || id:ieu-a-1088	TRUE	reported	igd	0.000155970075171307	20.0084664437879	2	1	TRUE
43	rs1620309	G	A	G	A	-0.0174594	0.0483	0.649329	0.6495	FALSE	FALSE	FALSE	finn-b-H7_OCUPAIN	4	32192914	0.0502	NA	0.3356	Ocular pain || id:finn-b-H7_OCUPAIN	Ocular pain	Ocular pain || ||	TRUE	igd	NA	NA	NA	NA	NA	NA	NA	32192914	2.80001e-05	128266	4	0.00416994	ieu-a-1088	Sleep duration || id:ieu-a-1088	TRUE	reported	igd	0.000138820395328318	17.808131318221	2	1	TRUE
44	rs16949934	A	G	A	G	0.0338878	-0.1419	0.079817	0.07232	FALSE	FALSE	FALSE	finn-b-H7_OCUPAIN	18	46277226	0.0934	NA	0.1284	Ocular pain || id:finn-b-H7_OCUPAIN	Ocular pain	Ocular pain || ||	TRUE	igd	NA	NA	NA	NA	NA	NA	NA	46277226	3.29997e-06	128266	18	0.00728213	ieu-a-1088	Sleep duration || id:ieu-a-1088	TRUE	reported	igd	0.000168688840174763	21.6403558827107	2	1	TRUE
45	rs1702859	T	C	T	C	-0.0166029	-0.0901	0.462139	0.3653	FALSE	FALSE	FALSE	finn-b-H7_OCUPAIN	18	66966168	0.0496	NA	0.0695697	Ocular pain || id:finn-b-H7_OCUPAIN	Ocular pain	Ocular pain || ||	TRUE	igd	NA	NA	NA	NA	NA	NA	NA	66966168	2.90001e-05	128266	18	0.00396941	ieu-a-1088	Sleep duration || id:ieu-a-1088	TRUE	reported	igd	0.000137037862258223	17.5794334126633	2	1	TRUE
46	rs17121264	C	A	C	A	-0.0357313	0.1747	0.074466	0.05877	FALSE	FALSE	FALSE	finn-b-H7_OCUPAIN	11	117690543	0.101	NA	0.0835699	Ocular pain || id:finn-b-H7_OCUPAIN	Ocular pain	Ocular pain || ||	TRUE	igd	NA	NA	NA	NA	NA	NA	NA	117690543	5e-06	128266	11	0.00783035	ieu-a-1088	Sleep duration || id:ieu-a-1088	TRUE	reported	igd	0.000175985964893985	22.5766369724037	2	1	TRUE
47	rs17171688	A	G	A	G	-0.0406207	-0.0593	0.044062	0.0676	FALSE	FALSE	FALSE	finn-b-H7_OCUPAIN	7	40369905	0.0947	NA	0.5313	Ocular pain || id:finn-b-H7_OCUPAIN	Ocular pain	Ocular pain || ||	TRUE	igd	NA	NA	NA	NA	NA	NA	NA	40369905	2.99999e-05	128266	7	0.00974049	ieu-a-1088	Sleep duration || id:ieu-a-1088	TRUE	reported	igd	0.00013900125901698	17.8313360647169	2	1	TRUE
48	rs17190618	T	A	T	A	0.0328679	-0.0789	0.159737	0.1233	FALSE	TRUE	FALSE	finn-b-H7_OCUPAIN	2	58882765	0.0725	NA	0.2765	Ocular pain || id:finn-b-H7_OCUPAIN	Ocular pain	Ocular pain || ||	TRUE	igd	NA	NA	NA	NA	NA	NA	NA	58882765	1.2e-09	128266	2	0.00540232	ieu-a-1088	Sleep duration || id:ieu-a-1088	TRUE	reported	igd	0.000289997780251011	37.2070652524485	2	1	TRUE
49	rs17362991	C	G	C	G	-0.0223401	0.0048	0.183837	0.1518	FALSE	TRUE	FALSE	finn-b-H7_OCUPAIN	12	89778026	0.0672	NA	0.9433	Ocular pain || id:finn-b-H7_OCUPAIN	Ocular pain	Ocular pain || ||	TRUE	igd	NA	NA	NA	NA	NA	NA	NA	89778026	3.2e-05	128266	12	0.0053734	ieu-a-1088	Sleep duration || id:ieu-a-1088	TRUE	reported	igd	0.000149764902477898	19.2123227830731	2	1	TRUE
50	rs185757934	G	T	G	T	-0.0496699	0.5944	0.027579	0.006795	FALSE	FALSE	FALSE	finn-b-H7_OCUPAIN	17	47037118	0.3582	NA	0.0970197	Ocular pain || id:finn-b-H7_OCUPAIN	Ocular pain	Ocular pain || ||	TRUE	igd	NA	NA	NA	NA	NA	NA	NA	47037118	3.79997e-05	128266	17	0.0120652	ieu-a-1088	Sleep duration || id:ieu-a-1088	TRUE	reported	igd	0.000132327287696746	16.9750734945694	2	1	TRUE
51	rs190027885	A	G	A	G	0.0627063	0.0574	0.020296	0.01961	FALSE	FALSE	FALSE	finn-b-H7_OCUPAIN	10	93989410	0.1753	NA	0.743599	Ocular pain || id:finn-b-H7_OCUPAIN	Ocular pain	Ocular pain || ||	TRUE	igd	NA	NA	NA	NA	NA	NA	NA	93989410	3.40001e-05	128266	10	0.0151293	ieu-a-1088	Sleep duration || id:ieu-a-1088	TRUE	reported	igd	0.000156371529053118	20.0599746113719	2	1	TRUE
52	rs1946901	T	G	T	G	0.0181011	-0.0981	0.338145	0.3035	FALSE	FALSE	FALSE	finn-b-H7_OCUPAIN	7	9177983	0.0523	NA	0.0604895	Ocular pain || id:finn-b-H7_OCUPAIN	Ocular pain	Ocular pain || ||	TRUE	igd	NA	NA	NA	NA	NA	NA	NA	9177983	1.40001e-05	128266	7	0.00416539	ieu-a-1088	Sleep duration || id:ieu-a-1088	TRUE	reported	igd	0.000146657998988855	18.8137007620139	2	1	TRUE
53	rs201588698	G	A	G	A	-0.0204521	-0.0345	0.341048	0.3473	FALSE	FALSE	FALSE	finn-b-H7_OCUPAIN	3	143723559	0.05	NA	0.4901	Ocular pain || id:finn-b-H7_OCUPAIN	Ocular pain	Ocular pain || ||	TRUE	igd	TRUE	rs201588698	rs34683397	G	A	T	C	143722237	1.40001e-06	128266	3	0.00423773	ieu-a-1088	Sleep duration || id:ieu-a-1088	TRUE	reported	igd	0.000188007466987473	24.1191243211508	2	1	TRUE
54	rs2068444	G	A	G	A	0.100714	0.2105	0.010476	0.002748	FALSE	FALSE	FALSE	finn-b-H7_OCUPAIN	6	57214665	0.459	NA	0.6466	Ocular pain || id:finn-b-H7_OCUPAIN	Ocular pain	Ocular pain || ||	TRUE	igd	NA	NA	NA	NA	NA	NA	NA	57214665	1.7e-05	128266	6	0.0234479	ieu-a-1088	Sleep duration || id:ieu-a-1088	TRUE	reported	igd	0.000210296239806955	26.9791105080925	2	1	TRUE
55	rs213418	A	T	A	T	-0.0176053	0.087	0.344636	0.3294	FALSE	TRUE	FALSE	finn-b-H7_OCUPAIN	3	60219969	0.0513	NA	0.0896892	Ocular pain || id:finn-b-H7_OCUPAIN	Ocular pain	Ocular pain || ||	TRUE	igd	NA	NA	NA	NA	NA	NA	NA	60219969	2.59998e-05	128266	3	0.00418281	ieu-a-1088	Sleep duration || id:ieu-a-1088	TRUE	reported	igd	0.000140010329607909	17.9607996143029	2	1	TRUE
56	rs2146546	T	C	T	C	-0.0183879	0.1358	0.334557	0.3278	FALSE	FALSE	FALSE	finn-b-H7_OCUPAIN	10	112563179	0.0514	NA	0.00827009	Ocular pain || id:finn-b-H7_OCUPAIN	Ocular pain	Ocular pain || ||	TRUE	igd	NA	NA	NA	NA	NA	NA	NA	112563179	1.09999e-05	128266	10	0.0041807	ieu-a-1088	Sleep duration || id:ieu-a-1088	TRUE	reported	igd	0.000150548087994926	19.3128074648188	2	1	TRUE
57	rs2166986	T	C	T	C	-0.0264958	-0.0754	0.896864	0.8136	FALSE	FALSE	FALSE	finn-b-H7_OCUPAIN	4	179658814	0.0614	NA	0.2197	Ocular pain || id:finn-b-H7_OCUPAIN	Ocular pain	Ocular pain || ||	TRUE	igd	NA	NA	NA	NA	NA	NA	NA	179658814	4.79999e-05	128266	4	0.00651525	ieu-a-1088	Sleep duration || id:ieu-a-1088	TRUE	reported	igd	0.000129873619774289	16.6602736967809	2	1	TRUE
58	rs2844806	T	C	T	C	-0.0172435	-0.0725	0.515234	0.485	FALSE	FALSE	FALSE	finn-b-H7_OCUPAIN	6	29933439	0.049	NA	0.1385	Ocular pain || id:finn-b-H7_OCUPAIN	Ocular pain	Ocular pain || ||	TRUE	igd	NA	NA	NA	NA	NA	NA	NA	29933439	1.2e-05	128266	6	0.00394505	ieu-a-1088	Sleep duration || id:ieu-a-1088	TRUE	reported	igd	0.000148531136701753	19.0540278343267	2	1	TRUE
59	rs2846581	T	C	T	C	0.0237253	0.0701	0.724755	0.6854	FALSE	FALSE	FALSE	finn-b-H7_OCUPAIN	18	902328	0.0515	NA	0.1733	Ocular pain || id:finn-b-H7_OCUPAIN	Ocular pain	Ocular pain || ||	TRUE	igd	NA	NA	NA	NA	NA	NA	NA	902328	1.2e-07	128266	18	0.00448123	ieu-a-1088	Sleep duration || id:ieu-a-1088	TRUE	reported	igd	0.00022457638135011	28.8115353678445	2	1	TRUE
60	rs3095508	A	C	A	C	-0.0186195	-0.0104	0.407747	0.4417	FALSE	FALSE	FALSE	finn-b-H7_OCUPAIN	16	6550400	0.0483	NA	0.8291	Ocular pain || id:finn-b-H7_OCUPAIN	Ocular pain	Ocular pain || ||	TRUE	igd	NA	NA	NA	NA	NA	NA	NA	6550400	3.59998e-06	128266	16	0.00401645	ieu-a-1088	Sleep duration || id:ieu-a-1088	TRUE	reported	igd	0.000167441871022023	21.4803608565809	2	1	TRUE
61	rs3133846	T	C	T	C	0.0189774	-0.0178	0.699771	0.6913	FALSE	FALSE	FALSE	finn-b-H7_OCUPAIN	11	120597136	0.0519	NA	0.730999	Ocular pain || id:finn-b-H7_OCUPAIN	Ocular pain	Ocular pain || ||	TRUE	igd	NA	NA	NA	NA	NA	NA	NA	120597136	4.39997e-05	128266	11	0.00464318	ieu-a-1088	Sleep duration || id:ieu-a-1088	TRUE	reported	igd	0.000151325458708228	19.4125462482179	2	1	TRUE
62	rs342745	G	A	G	A	0.0225441	-0.0602	0.798923	0.8387	FALSE	FALSE	FALSE	finn-b-H7_OCUPAIN	3	32493682	0.0651	NA	0.355	Ocular pain || id:finn-b-H7_OCUPAIN	Ocular pain	Ocular pain || ||	TRUE	igd	NA	NA	NA	NA	NA	NA	NA	32493682	5.39995e-06	128266	3	0.0049549	ieu-a-1088	Sleep duration || id:ieu-a-1088	TRUE	reported	igd	0.00016329132808409	20.9478195026448	2	1	TRUE
63	rs35188382	A	G	A	G	0.0335533	0.0064	0.077602	0.04567	FALSE	FALSE	FALSE	finn-b-H7_OCUPAIN	7	97409484	0.1149	NA	0.9557	Ocular pain || id:finn-b-H7_OCUPAIN	Ocular pain	Ocular pain || ||	TRUE	igd	TRUE	rs35188382	rs375906029	A	G	A	G	97396202	7.79992e-06	128266	7	0.00750476	ieu-a-1088	Sleep duration || id:ieu-a-1088	TRUE	reported	igd	0.000161172796852795	20.6760000242785	2	1	TRUE
64	rs35546571	A	T	A	T	-0.0441048	0.1324	0.037172	0.01977	FALSE	TRUE	FALSE	finn-b-H7_OCUPAIN	1	119159978	0.1728	NA	0.4434	Ocular pain || id:finn-b-H7_OCUPAIN	Ocular pain	Ocular pain || ||	TRUE	igd	NA	NA	NA	NA	NA	NA	NA	119159978	2.99999e-05	128266	1	0.0105682	ieu-a-1088	Sleep duration || id:ieu-a-1088	TRUE	reported	igd	0.000139240748669395	17.8620625142885	2	1	TRUE
65	rs35684737	G	A	G	A	0.0277796	-0.1204	0.131152	0.1544	FALSE	FALSE	FALSE	finn-b-H7_OCUPAIN	2	225223932	0.0658	NA	0.0673395	Ocular pain || id:finn-b-H7_OCUPAIN	Ocular pain	Ocular pain || ||	TRUE	igd	NA	NA	NA	NA	NA	NA	NA	225223932	2.19999e-06	128266	2	0.00587002	ieu-a-1088	Sleep duration || id:ieu-a-1088	TRUE	reported	igd	0.000175873616940791	22.5622217028308	2	1	TRUE
66	rs35702759	T	A	T	A	0.0175757	-0.0291	0.45552	0.4236	FALSE	TRUE	TRUE	finn-b-H7_OCUPAIN	5	118949018	0.0486	NA	0.5495	Ocular pain || id:finn-b-H7_OCUPAIN	Ocular pain	Ocular pain || ||	TRUE	igd	NA	NA	NA	NA	NA	NA	NA	118949018	1.09999e-05	128266	5	0.00399229	ieu-a-1088	Sleep duration || id:ieu-a-1088	TRUE	reported	igd	0.000153230295535141	19.6569426656533	2	1	FALSE
67	rs3788210	T	G	T	G	0.0170357	-0.0288	0.45112	0.4941	FALSE	FALSE	FALSE	finn-b-H7_OCUPAIN	21	47283897	0.048	NA	0.5478	Ocular pain || id:finn-b-H7_OCUPAIN	Ocular pain	Ocular pain || ||	TRUE	igd	NA	NA	NA	NA	NA	NA	NA	47283897	3.50002e-05	128266	21	0.00411372	ieu-a-1088	Sleep duration || id:ieu-a-1088	TRUE	reported	igd	0.000143720741957657	18.4368470037877	2	1	TRUE
68	rs422628	T	C	T	C	-0.0199874	-0.077	0.752608	0.7937	FALSE	FALSE	FALSE	finn-b-H7_OCUPAIN	10	8111409	0.0595	NA	0.1959	Ocular pain || id:finn-b-H7_OCUPAIN	Ocular pain	Ocular pain || ||	TRUE	igd	NA	NA	NA	NA	NA	NA	NA	8111409	1.29999e-05	128266	10	0.00457784	ieu-a-1088	Sleep duration || id:ieu-a-1088	TRUE	reported	igd	0.000148763739075672	19.0838712168402	2	1	TRUE
69	rs4360363	G	C	G	C	0.017563	0.0522	0.445927	0.4663	FALSE	TRUE	TRUE	finn-b-H7_OCUPAIN	9	83133996	0.0478	NA	0.2747	Ocular pain || id:finn-b-H7_OCUPAIN	Ocular pain	Ocular pain || ||	TRUE	igd	NA	NA	NA	NA	NA	NA	NA	83133996	2.39999e-05	128266	9	0.00416059	ieu-a-1088	Sleep duration || id:ieu-a-1088	TRUE	reported	igd	0.000152425684724213	19.5537085128754	2	1	FALSE
70	rs4442136	G	T	G	T	0.0310648	-0.0486	0.080811	0.09146	FALSE	FALSE	FALSE	finn-b-H7_OCUPAIN	8	74362351	0.0828	NA	0.5574	Ocular pain || id:finn-b-H7_OCUPAIN	Ocular pain	Ocular pain || ||	TRUE	igd	NA	NA	NA	NA	NA	NA	NA	74362351	4e-05	128266	8	0.00756266	ieu-a-1088	Sleep duration || id:ieu-a-1088	TRUE	reported	igd	0.000143364762289239	18.3911745166297	2	1	TRUE
71	rs4614552	G	T	G	T	-0.018615	0.062	0.379586	0.4426	FALSE	FALSE	FALSE	finn-b-H7_OCUPAIN	12	24667164	0.0482	NA	0.198	Ocular pain || id:finn-b-H7_OCUPAIN	Ocular pain	Ocular pain || ||	TRUE	igd	NA	NA	NA	NA	NA	NA	NA	24667164	1.2e-05	128266	12	0.0042501	ieu-a-1088	Sleep duration || id:ieu-a-1088	TRUE	reported	igd	0.000163210408734653	20.9374370736041	2	1	TRUE
72	rs4712458	G	C	G	C	-0.0189839	0.0626	0.702156	0.7796	FALSE	TRUE	FALSE	finn-b-H7_OCUPAIN	6	20177817	0.058	NA	0.2806	Ocular pain || id:finn-b-H7_OCUPAIN	Ocular pain	Ocular pain || ||	TRUE	igd	NA	NA	NA	NA	NA	NA	NA	20177817	1.40001e-05	128266	6	0.00437542	ieu-a-1088	Sleep duration || id:ieu-a-1088	TRUE	reported	igd	0.000150738204440457	19.337199909144	2	1	TRUE
73	rs4821339	T	G	T	G	0.016379	0.0039	0.457972	0.3145	FALSE	FALSE	FALSE	finn-b-H7_OCUPAIN	22	22181478	0.0517	NA	0.9399	Ocular pain || id:finn-b-H7_OCUPAIN	Ocular pain	Ocular pain || ||	TRUE	igd	TRUE	rs4821339	rs2283793	T	G	C	T	22169199	3.59998e-05	128266	22	0.00396116	ieu-a-1088	Sleep duration || id:ieu-a-1088	TRUE	reported	igd	0.000133188095780103	17.0855135041481	2	1	TRUE
74	rs4821821	G	C	G	C	0.0265921	0.0802	0.883182	0.848	FALSE	TRUE	FALSE	finn-b-H7_OCUPAIN	22	39171389	0.0668	NA	0.2296	Ocular pain || id:finn-b-H7_OCUPAIN	Ocular pain	Ocular pain || ||	TRUE	igd	NA	NA	NA	NA	NA	NA	NA	39171389	1.79999e-05	128266	22	0.00620052	ieu-a-1088	Sleep duration || id:ieu-a-1088	TRUE	reported	igd	0.000145913421731832	18.7181703572971	2	1	TRUE
75	rs483060	T	C	T	C	-0.0233401	-0.0518	0.854914	0.7878	FALSE	FALSE	FALSE	finn-b-H7_OCUPAIN	18	7329929	0.0589	NA	0.379	Ocular pain || id:finn-b-H7_OCUPAIN	Ocular pain	Ocular pain || ||	TRUE	igd	NA	NA	NA	NA	NA	NA	NA	7329929	3.09999e-05	128266	18	0.00560027	ieu-a-1088	Sleep duration || id:ieu-a-1088	TRUE	reported	igd	0.000135139826518915	17.3359174815031	2	1	TRUE
76	rs4870894	A	G	A	G	0.0179777	-0.01	0.399257	0.3662	FALSE	FALSE	FALSE	finn-b-H7_OCUPAIN	8	125290420	0.0496	NA	0.8401	Ocular pain || id:finn-b-H7_OCUPAIN	Ocular pain	Ocular pain || ||	TRUE	igd	NA	NA	NA	NA	NA	NA	NA	125290420	1.89998e-05	128266	8	0.00420583	ieu-a-1088	Sleep duration || id:ieu-a-1088	TRUE	reported	igd	0.000155038483501634	19.8889395988875	2	1	TRUE
77	rs4956061	T	C	T	C	-0.0175749	-0.0419	0.359254	0.4409	FALSE	FALSE	FALSE	finn-b-H7_OCUPAIN	4	109720787	0.048	NA	0.3832	Ocular pain || id:finn-b-H7_OCUPAIN	Ocular pain	Ocular pain || ||	TRUE	igd	NA	NA	NA	NA	NA	NA	NA	109720787	2e-05	128266	4	0.004122	ieu-a-1088	Sleep duration || id:ieu-a-1088	TRUE	reported	igd	0.000142201192001023	18.2418877089958	2	1	TRUE
78	rs496913	C	T	C	T	-0.0179337	0.0666	0.505787	0.5206	FALSE	FALSE	FALSE	finn-b-H7_OCUPAIN	11	70471055	0.0479	NA	0.1644	Ocular pain || id:finn-b-H7_OCUPAIN	Ocular pain	Ocular pain || ||	TRUE	igd	NA	NA	NA	NA	NA	NA	NA	70471055	1.29999e-05	128266	11	0.00411325	ieu-a-1088	Sleep duration || id:ieu-a-1088	TRUE	reported	igd	0.000160787256304322	20.626533126286	2	1	TRUE
79	rs62099775	A	G	A	G	0.0197688	0.0229	0.310658	0.4437	FALSE	FALSE	FALSE	finn-b-H7_OCUPAIN	18	58853490	0.0482	NA	0.6348	Ocular pain || id:finn-b-H7_OCUPAIN	Ocular pain	Ocular pain || ||	TRUE	igd	NA	NA	NA	NA	NA	NA	NA	58853490	4e-06	128266	18	0.00428656	ieu-a-1088	Sleep duration || id:ieu-a-1088	TRUE	reported	igd	0.000167381668563404	21.4726364623359	2	1	TRUE
80	rs621127	G	T	G	T	0.016924	0.016	0.578914	0.4982	FALSE	FALSE	FALSE	finn-b-H7_OCUPAIN	5	55853721	0.048	NA	0.738999	Ocular pain || id:finn-b-H7_OCUPAIN	Ocular pain	Ocular pain || ||	TRUE	igd	NA	NA	NA	NA	NA	NA	NA	55853721	2.80001e-05	128266	5	0.00403886	ieu-a-1088	Sleep duration || id:ieu-a-1088	TRUE	reported	igd	0.000139643550953402	17.913741958025	2	1	TRUE
81	rs62158211	T	G	T	G	0.0391606	0.0292	0.213374	0.2142	FALSE	FALSE	FALSE	finn-b-H7_OCUPAIN	2	114106139	0.0581	NA	0.6151	Ocular pain || id:finn-b-H7_OCUPAIN	Ocular pain	Ocular pain || ||	TRUE	igd	NA	NA	NA	NA	NA	NA	NA	114106139	5.70033e-16	128266	2	0.00483774	ieu-a-1088	Sleep duration || id:ieu-a-1088	TRUE	reported	igd	0.000514799914078028	66.064306078397	2	1	TRUE
82	rs62167997	A	G	A	G	0.0392182	0.0608	0.052836	0.02347	FALSE	FALSE	FALSE	finn-b-H7_OCUPAIN	2	135055884	0.1596	NA	0.703301	Ocular pain || id:finn-b-H7_OCUPAIN	Ocular pain	Ocular pain || ||	TRUE	igd	NA	NA	NA	NA	NA	NA	NA	135055884	1.40001e-05	128266	2	0.00904223	ieu-a-1088	Sleep duration || id:ieu-a-1088	TRUE	reported	igd	0.000153943169538496	19.7484068300264	2	1	TRUE
83	rs62533678	A	G	A	G	0.0439582	-0.0276	0.049414	0.1561	FALSE	FALSE	FALSE	finn-b-H7_OCUPAIN	9	36952064	0.0656	NA	0.673899	Ocular pain || id:finn-b-H7_OCUPAIN	Ocular pain	Ocular pain || ||	TRUE	igd	NA	NA	NA	NA	NA	NA	NA	36952064	9.69996e-06	128266	9	0.00993844	ieu-a-1088	Sleep duration || id:ieu-a-1088	TRUE	reported	igd	0.000181531176216915	23.2881423101518	2	1	TRUE
84	rs6425885	A	G	A	G	-0.0210613	-0.0564	0.706206	0.701	FALSE	FALSE	FALSE	finn-b-H7_OCUPAIN	1	34727990	0.0521	NA	0.2797	Ocular pain || id:finn-b-H7_OCUPAIN	Ocular pain	Ocular pain || ||	TRUE	igd	NA	NA	NA	NA	NA	NA	NA	34727990	1.40001e-06	128266	1	0.00436621	ieu-a-1088	Sleep duration || id:ieu-a-1088	TRUE	reported	igd	0.000184066464059004	23.6134473898294	2	1	TRUE
85	rs6444826	G	A	G	A	-0.0198621	0.0371	0.771355	0.803	FALSE	FALSE	FALSE	finn-b-H7_OCUPAIN	3	168589798	0.0604	NA	0.5394	Ocular pain || id:finn-b-H7_OCUPAIN	Ocular pain	Ocular pain || ||	TRUE	igd	NA	NA	NA	NA	NA	NA	NA	168589798	2.90001e-05	128266	3	0.00474628	ieu-a-1088	Sleep duration || id:ieu-a-1088	TRUE	reported	igd	0.000139154204063406	17.8509588659615	2	1	TRUE
86	rs67059016	C	G	C	G	-0.0196362	-0.0327	0.287855	0.2928	FALSE	TRUE	FALSE	finn-b-H7_OCUPAIN	6	139616485	0.053	NA	0.5378	Ocular pain || id:finn-b-H7_OCUPAIN	Ocular pain	Ocular pain || ||	TRUE	igd	NA	NA	NA	NA	NA	NA	NA	139616485	6.69993e-06	128266	6	0.00436066	ieu-a-1088	Sleep duration || id:ieu-a-1088	TRUE	reported	igd	0.000158083701506105	20.2796537727128	2	1	TRUE
87	rs6772	T	C	T	C	0.0206773	0.0316	0.73344	0.6581	FALSE	FALSE	FALSE	finn-b-H7_OCUPAIN	15	74338939	0.0505	NA	0.531001	Ocular pain || id:finn-b-H7_OCUPAIN	Ocular pain	Ocular pain || ||	TRUE	igd	NA	NA	NA	NA	NA	NA	NA	74338939	3.69999e-06	128266	15	0.00446612	ieu-a-1088	Sleep duration || id:ieu-a-1088	TRUE	reported	igd	0.00016717726835551	21.4464105006747	2	1	TRUE
88	rs6808261	A	G	A	G	-0.0215388	0.0121	0.196874	0.2378	FALSE	FALSE	FALSE	finn-b-H7_OCUPAIN	3	118218021	0.0564	NA	0.8298	Ocular pain || id:finn-b-H7_OCUPAIN	Ocular pain	Ocular pain || ||	TRUE	igd	NA	NA	NA	NA	NA	NA	NA	118218021	1.7e-05	128266	3	0.00500402	ieu-a-1088	Sleep duration || id:ieu-a-1088	TRUE	reported	igd	0.000146705046655934	18.8197370546793	2	1	TRUE
89	rs6948971	G	A	G	A	0.0245935	-0.0423	0.195994	0.2293	FALSE	FALSE	FALSE	finn-b-H7_OCUPAIN	7	1854263	0.0572	NA	0.4596	Ocular pain || id:finn-b-H7_OCUPAIN	Ocular pain	Ocular pain || ||	TRUE	igd	NA	NA	NA	NA	NA	NA	NA	1854263	7.19996e-07	128266	7	0.00496211	ieu-a-1088	Sleep duration || id:ieu-a-1088	TRUE	reported	igd	0.000190621876511492	24.4545859479327	2	1	TRUE
90	rs7114353	C	T	C	T	0.0199791	0.0028	0.241112	0.3372	FALSE	FALSE	FALSE	finn-b-H7_OCUPAIN	11	132863682	0.051	NA	0.9565	Ocular pain || id:finn-b-H7_OCUPAIN	Ocular pain	Ocular pain || ||	TRUE	igd	NA	NA	NA	NA	NA	NA	NA	132863682	3.09999e-05	128266	11	0.00479507	ieu-a-1088	Sleep duration || id:ieu-a-1088	TRUE	reported	igd	0.000146075825067391	18.7390069423439	2	1	TRUE
91	rs71318355	A	C	A	C	0.0398659	-0.0729	0.047898	0.05702	FALSE	FALSE	FALSE	finn-b-H7_OCUPAIN	3	183848544	0.1039	NA	0.483	Ocular pain || id:finn-b-H7_OCUPAIN	Ocular pain	Ocular pain || ||	TRUE	igd	NA	NA	NA	NA	NA	NA	NA	183848544	2.59998e-05	128266	3	0.009471	ieu-a-1088	Sleep duration || id:ieu-a-1088	TRUE	reported	igd	0.000144955266537556	18.5952377848225	2	1	TRUE
92	rs71325001	C	G	C	G	0.0279781	-0.2064	0.103359	0.1103	FALSE	TRUE	FALSE	finn-b-H7_OCUPAIN	3	50174844	0.0764	NA	0.00690097	Ocular pain || id:finn-b-H7_OCUPAIN	Ocular pain	Ocular pain || ||	TRUE	igd	TRUE	rs71325001	rs71326918	C	G	A	C	49970013	1.79999e-05	128266	3	0.0065242	ieu-a-1088	Sleep duration || id:ieu-a-1088	TRUE	reported	igd	0.000145088611449676	18.6123460984325	2	1	TRUE
93	rs72807481	C	G	C	G	0.0296062	-0.1052	0.097501	0.07953	FALSE	TRUE	FALSE	finn-b-H7_OCUPAIN	16	88624468	0.089	NA	0.2373	Ocular pain || id:finn-b-H7_OCUPAIN	Ocular pain	Ocular pain || ||	TRUE	igd	NA	NA	NA	NA	NA	NA	NA	88624468	9.09997e-06	128266	16	0.00667052	ieu-a-1088	Sleep duration || id:ieu-a-1088	TRUE	reported	igd	0.000154259220423803	19.7889572775613	2	1	TRUE
94	rs72828259	A	C	A	C	-0.025774	-0.0464	0.156527	0.1273	FALSE	FALSE	FALSE	finn-b-H7_OCUPAIN	2	105251554	0.0723	NA	0.520701	Ocular pain || id:finn-b-H7_OCUPAIN	Ocular pain	Ocular pain || ||	TRUE	igd	NA	NA	NA	NA	NA	NA	NA	105251554	3.40001e-06	128266	2	0.00554615	ieu-a-1088	Sleep duration || id:ieu-a-1088	TRUE	reported	igd	0.000175409895898251	22.5027220876321	2	1	TRUE
95	rs72946243	C	A	C	A	0.0844119	-0.3235	0.010784	0.002087	FALSE	FALSE	FALSE	finn-b-H7_OCUPAIN	2	215721757	0.5274	NA	0.5396	Ocular pain || id:finn-b-H7_OCUPAIN	Ocular pain	Ocular pain || ||	TRUE	igd	NA	NA	NA	NA	NA	NA	NA	215721757	3.09999e-05	128266	2	0.0202561	ieu-a-1088	Sleep duration || id:ieu-a-1088	TRUE	reported	igd	0.000152022670965936	19.5020006149975	2	1	TRUE
96	rs7301550	A	G	A	G	0.0181684	0.0262	0.572971	0.6145	FALSE	FALSE	FALSE	finn-b-H7_OCUPAIN	12	117928607	0.0492	NA	0.595	Ocular pain || id:finn-b-H7_OCUPAIN	Ocular pain	Ocular pain || ||	TRUE	igd	NA	NA	NA	NA	NA	NA	NA	117928607	1.2e-05	128266	12	0.00414491	ieu-a-1088	Sleep duration || id:ieu-a-1088	TRUE	reported	igd	0.000161530066628598	20.7218396661925	2	1	TRUE
97	rs7329346	T	C	T	C	0.0198178	-0.0084	0.41186	0.3533	FALSE	FALSE	FALSE	finn-b-H7_OCUPAIN	13	96926996	0.05	NA	0.8673	Ocular pain || id:finn-b-H7_OCUPAIN	Ocular pain	Ocular pain || ||	TRUE	igd	NA	NA	NA	NA	NA	NA	NA	96926996	1.89998e-06	128266	13	0.00415977	ieu-a-1088	Sleep duration || id:ieu-a-1088	TRUE	reported	igd	0.00019027039093243	24.4094858249676	2	1	TRUE
98	rs73370139	A	G	A	G	-0.0498106	-0.1228	0.02953	0.02231	FALSE	FALSE	FALSE	finn-b-H7_OCUPAIN	21	42760578	0.1648	NA	0.456	Ocular pain || id:finn-b-H7_OCUPAIN	Ocular pain	Ocular pain || ||	TRUE	igd	NA	NA	NA	NA	NA	NA	NA	42760578	4.60002e-05	128266	21	0.0122271	ieu-a-1088	Sleep duration || id:ieu-a-1088	TRUE	reported	igd	0.000142206387310378	18.2425542697164	2	1	TRUE
99	rs7395567	C	T	C	T	-0.0220601	0.0022	0.734095	0.6423	FALSE	FALSE	FALSE	finn-b-H7_OCUPAIN	11	1413056	0.05	NA	0.9646	Ocular pain || id:finn-b-H7_OCUPAIN	Ocular pain	Ocular pain || ||	TRUE	igd	NA	NA	NA	NA	NA	NA	NA	1413056	2.1e-06	128266	11	0.00464803	ieu-a-1088	Sleep duration || id:ieu-a-1088	TRUE	reported	igd	0.000189986927388536	24.3731138275702	2	1	TRUE
100	rs7459265	A	G	A	G	0.0162659	-0.0023	0.475152	0.4183	FALSE	FALSE	FALSE	finn-b-H7_OCUPAIN	7	128375422	0.0485	NA	0.9619	Ocular pain || id:finn-b-H7_OCUPAIN	Ocular pain	Ocular pain || ||	TRUE	igd	NA	NA	NA	NA	NA	NA	NA	128375422	4.60002e-05	128266	7	0.00399116	ieu-a-1088	Sleep duration || id:ieu-a-1088	TRUE	reported	igd	0.000131963036409241	16.9283408172504	2	1	TRUE
101	rs75029617	G	A	G	A	0.0764075	0.4895	0.011405	0.01067	FALSE	FALSE	FALSE	finn-b-H7_OCUPAIN	20	15373162	0.2363	NA	0.0383601	Ocular pain || id:finn-b-H7_OCUPAIN	Ocular pain	Ocular pain || ||	TRUE	igd	NA	NA	NA	NA	NA	NA	NA	15373162	4e-05	128266	20	0.0185952	ieu-a-1088	Sleep duration || id:ieu-a-1088	TRUE	reported	igd	0.000131648427236836	16.8879771467361	2	1	TRUE
102	rs76074834	T	C	T	C	0.0419862	0.1248	0.046808	0.0505	FALSE	FALSE	FALSE	finn-b-H7_OCUPAIN	20	15255145	0.1091	NA	0.2527	Ocular pain || id:finn-b-H7_OCUPAIN	Ocular pain	Ocular pain || ||	TRUE	igd	NA	NA	NA	NA	NA	NA	NA	15255145	7.00003e-06	128266	20	0.00934069	ieu-a-1088	Sleep duration || id:ieu-a-1088	TRUE	reported	igd	0.000157305392202918	20.1797932158014	2	1	TRUE
103	rs76398617	C	T	C	T	0.0677185	0.0807	0.018286	0.02743	FALSE	FALSE	FALSE	finn-b-H7_OCUPAIN	18	69154678	0.1478	NA	0.585	Ocular pain || id:finn-b-H7_OCUPAIN	Ocular pain	Ocular pain || ||	TRUE	igd	NA	NA	NA	NA	NA	NA	NA	69154678	9.29994e-06	128266	18	0.0152769	ieu-a-1088	Sleep duration || id:ieu-a-1088	TRUE	reported	igd	0.000164644927387545	21.1214945133666	2	1	TRUE
104	rs7670667	G	C	G	C	-0.019958	-0.0071	0.236435	0.2155	FALSE	TRUE	FALSE	finn-b-H7_OCUPAIN	4	186298689	0.0582	NA	0.9031	Ocular pain || id:finn-b-H7_OCUPAIN	Ocular pain	Ocular pain || ||	TRUE	igd	NA	NA	NA	NA	NA	NA	NA	186298689	1.79999e-05	128266	4	0.00465971	ieu-a-1088	Sleep duration || id:ieu-a-1088	TRUE	reported	igd	0.000143820837013151	18.449689288411	2	1	TRUE
105	rs773673	A	G	A	G	-0.0225029	-0.0289	0.830613	0.81	FALSE	FALSE	FALSE	finn-b-H7_OCUPAIN	6	114045399	0.0607	NA	0.634699	Ocular pain || id:finn-b-H7_OCUPAIN	Ocular pain	Ocular pain || ||	TRUE	igd	NA	NA	NA	NA	NA	NA	NA	114045399	2e-05	128266	6	0.00527694	ieu-a-1088	Sleep duration || id:ieu-a-1088	TRUE	reported	igd	0.000142490456056922	18.2790004387939	2	1	TRUE
106	rs77375662	A	G	A	G	0.0565281	0.1817	0.029364	0.02188	FALSE	FALSE	FALSE	finn-b-H7_OCUPAIN	11	79983849	0.1658	NA	0.273	Ocular pain || id:finn-b-H7_OCUPAIN	Ocular pain	Ocular pain || ||	TRUE	igd	NA	NA	NA	NA	NA	NA	NA	79983849	6.29999e-06	128266	11	0.0125188	ieu-a-1088	Sleep duration || id:ieu-a-1088	TRUE	reported	igd	0.000182150506274334	23.3676089585734	2	1	TRUE
107	rs77463753	C	G	C	G	0.124411	0.0236	0.00703	0.06488	FALSE	TRUE	FALSE	finn-b-H7_OCUPAIN	4	153049935	0.0976	NA	0.809	Ocular pain || id:finn-b-H7_OCUPAIN	Ocular pain	Ocular pain || ||	TRUE	igd	NA	NA	NA	NA	NA	NA	NA	153049935	1e-05	128266	4	0.0281747	ieu-a-1088	Sleep duration || id:ieu-a-1088	TRUE	reported	igd	0.000216092159749014	27.7228354654376	2	1	TRUE
108	rs7797160	A	G	A	G	-0.0194403	0.0674	0.680099	0.701	FALSE	FALSE	FALSE	finn-b-H7_OCUPAIN	7	105058488	0.0524	NA	0.1983	Ocular pain || id:finn-b-H7_OCUPAIN	Ocular pain	Ocular pain || ||	TRUE	igd	TRUE	rs7797160	rs7809847	G	A	G	A	105051200	5.30005e-06	128266	7	0.00427131	ieu-a-1088	Sleep duration || id:ieu-a-1088	TRUE	reported	igd	0.000164446129011053	21.0959874449466	2	1	TRUE
109	rs78184169	C	G	C	G	0.0624245	-0.0829	0.017998	0.03803	FALSE	TRUE	FALSE	finn-b-H7_OCUPAIN	6	138826678	0.1242	NA	0.5043	Ocular pain || id:finn-b-H7_OCUPAIN	Ocular pain	Ocular pain || ||	TRUE	igd	NA	NA	NA	NA	NA	NA	NA	138826678	3.79997e-05	128266	6	0.0151497	ieu-a-1088	Sleep duration || id:ieu-a-1088	TRUE	reported	igd	0.000137745290853083	17.6701959722635	2	1	TRUE
110	rs7830629	G	A	G	A	-0.0261983	0.0117	0.131882	0.2201	FALSE	FALSE	FALSE	finn-b-H7_OCUPAIN	8	18328929	0.0577	NA	0.839	Ocular pain || id:finn-b-H7_OCUPAIN	Ocular pain	Ocular pain || ||	TRUE	igd	NA	NA	NA	NA	NA	NA	NA	18328929	1.7e-05	128266	8	0.00608829	ieu-a-1088	Sleep duration || id:ieu-a-1088	TRUE	reported	igd	0.000157159451158686	20.1610683458538	2	1	TRUE
111	rs7864465	A	G	A	G	-0.0167749	0.0142	0.561627	0.5757	FALSE	FALSE	FALSE	finn-b-H7_OCUPAIN	9	133808080	0.0484	NA	0.7696	Ocular pain || id:finn-b-H7_OCUPAIN	Ocular pain	Ocular pain || ||	TRUE	igd	NA	NA	NA	NA	NA	NA	NA	133808080	4.70002e-05	128266	9	0.00412313	ieu-a-1088	Sleep duration || id:ieu-a-1088	TRUE	reported	igd	0.000138561204865187	17.7748772892418	2	1	TRUE
112	rs7895364	C	G	C	G	-0.0197652	0.0447	0.436337	0.3577	FALSE	TRUE	TRUE	finn-b-H7_OCUPAIN	10	64484813	0.05	NA	0.371	Ocular pain || id:finn-b-H7_OCUPAIN	Ocular pain	Ocular pain || ||	TRUE	igd	NA	NA	NA	NA	NA	NA	NA	64484813	7.10003e-07	128266	10	0.00398599	ieu-a-1088	Sleep duration || id:ieu-a-1088	TRUE	reported	igd	0.000192164867705719	24.6525719496337	2	1	FALSE
113	rs8067316	T	G	T	G	0.0226443	0.0228	0.715278	0.7016	FALSE	FALSE	FALSE	finn-b-H7_OCUPAIN	17	21349662	0.0526	NA	0.6647	Ocular pain || id:finn-b-H7_OCUPAIN	Ocular pain	Ocular pain || ||	TRUE	igd	TRUE	rs8067316	rs4589616	G	T	A	C	21335709	8.99995e-07	128266	17	0.00461067	ieu-a-1088	Sleep duration || id:ieu-a-1088	TRUE	reported	igd	0.000208854428679623	26.7941005067165	2	1	TRUE
114	rs9367615	G	A	G	A	-0.0171693	0.0208	0.364996	0.3972	FALSE	FALSE	FALSE	finn-b-H7_OCUPAIN	6	54991283	0.0488	NA	0.669501	Ocular pain || id:finn-b-H7_OCUPAIN	Ocular pain	Ocular pain || ||	TRUE	igd	NA	NA	NA	NA	NA	NA	NA	54991283	2.90001e-05	128266	6	0.0041026	ieu-a-1088	Sleep duration || id:ieu-a-1088	TRUE	reported	igd	0.000136646886262503	17.5292715399481	2	1	TRUE
115	rs9553679	G	A	G	A	-0.0210237	0.003	0.56647	0.6779	FALSE	FALSE	FALSE	finn-b-H7_OCUPAIN	13	26526771	0.0519	NA	0.9532	Ocular pain || id:finn-b-H7_OCUPAIN	Ocular pain	Ocular pain || ||	TRUE	igd	NA	NA	NA	NA	NA	NA	NA	26526771	4.90004e-05	128266	13	0.00517918	ieu-a-1088	Sleep duration || id:ieu-a-1088	TRUE	reported	igd	0.000217092273894014	27.851169692501	2	1	TRUE
116	rs9648765	C	A	C	A	0.0177855	-0.038	0.308028	0.215	FALSE	FALSE	FALSE	finn-b-H7_OCUPAIN	7	154008127	0.0585	NA	0.5158	Ocular pain || id:finn-b-H7_OCUPAIN	Ocular pain	Ocular pain || ||	TRUE	igd	NA	NA	NA	NA	NA	NA	NA	154008127	3.09999e-05	128266	7	0.00426891	ieu-a-1088	Sleep duration || id:ieu-a-1088	TRUE	reported	igd	0.000134846870232808	17.298331589416	2	1	TRUE
117	rs9866998	T	G	T	G	-0.0174165	0.0433	0.466378	0.3738	FALSE	FALSE	FALSE	finn-b-H7_OCUPAIN	3	137050690	0.0494	NA	0.3811	Ocular pain || id:finn-b-H7_OCUPAIN	Ocular pain	Ocular pain || ||	TRUE	igd	NA	NA	NA	NA	NA	NA	NA	137050690	1.09999e-05	128266	3	0.00396526	ieu-a-1088	Sleep duration || id:ieu-a-1088	TRUE	reported	igd	0.000150981433960422	19.3684069153492	2	1	TRUE
