# Supplementary material for: The causal relationship between sleep characteristics and multi-site pain perception: a two-sample Mendelian randomization study
Source: Front Neurosci. 2024 Aug 13;18:1428951. doi: 10.3389/fnins.2024.1428951 (PMC11347297; doi:10.3389/fnins.2024.1428951)
Supplement: Supplementary file 3 [file Data_Sheet_3.ZIP › Sleep Duration/SD_Ocular_Pain_res_OR.csv]

	id.exposure	id.outcome	outcome	exposure	method	nsnp	b	se	pval	lo_ci	up_ci	or	or_lci95	or_uci95
1	ieu-a-1088	finn-b-H7_OCUPAIN	Ocular pain || id:finn-b-H7_OCUPAIN	Sleep duration || id:ieu-a-1088	MR Egger	114	0.39459789679967	0.501209339524833	0.432774083584922	-0.587772408669003	1.37696820226834	1.48378743527394	0.55556347574152	3.96286877955445
2	ieu-a-1088	finn-b-H7_OCUPAIN	Ocular pain || id:finn-b-H7_OCUPAIN	Sleep duration || id:ieu-a-1088	Weighted median	114	0.178156309297017	0.387278599720954	0.645501109048426	-0.580909746156054	0.937222364750087	1.19501209813792	0.559389232804994	2.55288059002349
3	ieu-a-1088	finn-b-H7_OCUPAIN	Ocular pain || id:finn-b-H7_OCUPAIN	Sleep duration || id:ieu-a-1088	Inverse variance weighted	114	0.0304180704052741	0.237796312395025	0.898215058494957	-0.435662701888975	0.496498842699523	1.03088542656359	0.646835865659944	1.64295893150102
4	ieu-a-1088	finn-b-H7_OCUPAIN	Ocular pain || id:finn-b-H7_OCUPAIN	Sleep duration || id:ieu-a-1088	Simple mode	114	0.218471143738659	0.866238951747213	0.801339571113976	-1.47935720168588	1.9162994891632	1.24417311392463	0.227784060544986	6.79576408335737
5	ieu-a-1088	finn-b-H7_OCUPAIN	Ocular pain || id:finn-b-H7_OCUPAIN	Sleep duration || id:ieu-a-1088	Weighted mode	114	0.218471143738659	0.599564509090174	0.716252968487375	-0.956675294078081	1.3936175815554	1.24417311392463	0.384168010753458	4.02940040316457
