# Supplementary material for: The causal relationship between sleep characteristics and multi-site pain perception: a two-sample Mendelian randomization study
Source: Front Neurosci. 2024 Aug 13;18:1428951. doi: 10.3389/fnins.2024.1428951 (PMC11347297; doi:10.3389/fnins.2024.1428951)
Supplement: Supplementary file 3 [file Data_Sheet_3.ZIP › Sleep Duration/SD_Pain_mr_heterogeneity.csv]

	id.exposure	id.outcome	outcome	exposure	method	Q	Q_df	Q_pval
1	ieu-a-1088	finn-b-PAIN	Pain (limb, back, neck, head abdominally) || id:finn-b-PAIN	Sleep duration || id:ieu-a-1088	MR Egger	149.366288108806	112	0.0105429990639793
2	ieu-a-1088	finn-b-PAIN	Pain (limb, back, neck, head abdominally) || id:finn-b-PAIN	Sleep duration || id:ieu-a-1088	Inverse variance weighted	149.523438892314	113	0.0121783233919943
