# Supplementary material for: The causal relationship between sleep characteristics and multi-site pain perception: a two-sample Mendelian randomization study
Source: Front Neurosci. 2024 Aug 13;18:1428951. doi: 10.3389/fnins.2024.1428951 (PMC11347297; doi:10.3389/fnins.2024.1428951)
Supplement: Supplementary file 3 [file Data_Sheet_3.ZIP › Sleep Duration/SD_Pain_res_OR.csv]

	id.exposure	id.outcome	outcome	exposure	method	nsnp	b	se	pval	lo_ci	up_ci	or	or_lci95	or_uci95
1	ieu-a-1088	finn-b-PAIN	Pain (limb, back, neck, head abdominally) || id:finn-b-PAIN	Sleep duration || id:ieu-a-1088	MR Egger	114	0.0299698893972008	0.0821039087087551	0.715781942006574	-0.130953771671959	0.190893550466361	1.03042350681347	0.877258327639429	1.21033060609506
2	ieu-a-1088	finn-b-PAIN	Pain (limb, back, neck, head abdominally) || id:finn-b-PAIN	Sleep duration || id:ieu-a-1088	Weighted median	114	-0.0273321449994471	0.0563665271356863	0.62774708114698	-0.137810538185392	0.083146248186498	0.973037998140117	0.87126374732001	1.08670072493763
3	ieu-a-1088	finn-b-PAIN	Pain (limb, back, neck, head abdominally) || id:finn-b-PAIN	Sleep duration || id:ieu-a-1088	Inverse variance weighted	114	0.00516650802902926	0.0388374936016547	0.894170545567734	-0.070954979430214	0.0812879954882725	1.00517987744612	0.931503828016691	1.08468323546652
4	ieu-a-1088	finn-b-PAIN	Pain (limb, back, neck, head abdominally) || id:finn-b-PAIN	Sleep duration || id:ieu-a-1088	Simple mode	114	-0.0986483246042333	0.141261853609555	0.486401356635853	-0.375521557678961	0.178224908470495	0.906061291464551	0.686930911252745	1.19509407779199
5	ieu-a-1088	finn-b-PAIN	Pain (limb, back, neck, head abdominally) || id:finn-b-PAIN	Sleep duration || id:ieu-a-1088	Weighted mode	114	-0.0922712300363289	0.0962933188879826	0.339992076504921	-0.281006135056775	0.096463674984117	0.911857792779052	0.755023703352713	1.10126957678235
