# Supplementary material for: The causal relationship between sleep characteristics and multi-site pain perception: a two-sample Mendelian randomization study
Source: Front Neurosci. 2024 Aug 13;18:1428951. doi: 10.3389/fnins.2024.1428951 (PMC11347297; doi:10.3389/fnins.2024.1428951)
Supplement: Supplementary file 3 [file Data_Sheet_3.ZIP › Sleep Duration/SD_Precordial_Pain_mr_heterogeneity.csv]

	id.exposure	id.outcome	outcome	exposure	method	Q	Q_df	Q_pval
1	ieu-a-1088	ukb-b-20386	Diagnoses - main ICD10: R07.2 Precordial pain || id:ukb-b-20386	Sleep duration || id:ieu-a-1088	MR Egger	51.4613552774988	60	0.775832846300281
2	ieu-a-1088	ukb-b-20386	Diagnoses - main ICD10: R07.2 Precordial pain || id:ukb-b-20386	Sleep duration || id:ieu-a-1088	Inverse variance weighted	51.8719515736226	61	0.791163815042012
