# Supplementary material for: The causal relationship between sleep characteristics and multi-site pain perception: a two-sample Mendelian randomization study
Source: Front Neurosci. 2024 Aug 13;18:1428951. doi: 10.3389/fnins.2024.1428951 (PMC11347297; doi:10.3389/fnins.2024.1428951)
Supplement: Supplementary file 3 [file Data_Sheet_3.ZIP › Sleep Duration/SD_Precordial_Pain_res_OR.csv]

	id.exposure	id.outcome	outcome	exposure	method	nsnp	b	se	pval	lo_ci	up_ci	or	or_lci95	or_uci95
1	ieu-a-1088	ukb-b-20386	Diagnoses - main ICD10: R07.2 Precordial pain || id:ukb-b-20386	Sleep duration || id:ieu-a-1088	MR Egger	62	0.00362072143375625	0.00621430655609133	0.562317075137391	-0.00855931941618275	0.0158007622836952	1.00362728416382	0.991477207269437	1.01592625441396
2	ieu-a-1088	ukb-b-20386	Diagnoses - main ICD10: R07.2 Precordial pain || id:ukb-b-20386	Sleep duration || id:ieu-a-1088	Weighted median	62	3.87010645284849e-05	0.00146221493176574	0.978884515310157	-0.00282724020173236	0.00290464233078933	1.00003870181342	0.997176752678017	1.00290886489168
3	ieu-a-1088	ukb-b-20386	Diagnoses - main ICD10: R07.2 Precordial pain || id:ukb-b-20386	Sleep duration || id:ieu-a-1088	Inverse variance weighted	62	-0.000310713820626923	0.000987089611700503	0.75293042681498	-0.00224540945955991	0.00162398181830606	0.999689334445913	0.997757109586478	1.00162530119089
4	ieu-a-1088	ukb-b-20386	Diagnoses - main ICD10: R07.2 Precordial pain || id:ukb-b-20386	Sleep duration || id:ieu-a-1088	Simple mode	62	0.00126125592239868	0.00346477772068799	0.717100199237688	-0.00552970841014978	0.00805222025494715	1.00126205164015	0.994485552285378	1.00808472657123
5	ieu-a-1088	ukb-b-20386	Diagnoses - main ICD10: R07.2 Precordial pain || id:ukb-b-20386	Sleep duration || id:ieu-a-1088	Weighted mode	62	0.00126125592239868	0.00309376359770603	0.684938196278287	-0.00480252072910514	0.00732503257390251	1.00126205164015	0.995208992934661	1.00735192625059
