# Supplementary material for: The causal relationship between sleep characteristics and multi-site pain perception: a two-sample Mendelian randomization study
Source: Front Neurosci. 2024 Aug 13;18:1428951. doi: 10.3389/fnins.2024.1428951 (PMC11347297; doi:10.3389/fnins.2024.1428951)
Supplement: Supplementary file 3 [file Data_Sheet_3.ZIP › Sleep Duration/SD_Upper_Abdomen_Pain_mr_heterogeneity.csv]

	id.exposure	id.outcome	outcome	exposure	method	Q	Q_df	Q_pval
1	ieu-a-1088	ukb-b-6608	Diagnoses - main ICD10: R10.1 Pain localised to upper abdomen || id:ukb-b-6608	Sleep duration || id:ieu-a-1088	MR Egger	92.9557186992645	79	0.134966481748575
2	ieu-a-1088	ukb-b-6608	Diagnoses - main ICD10: R10.1 Pain localised to upper abdomen || id:ukb-b-6608	Sleep duration || id:ieu-a-1088	Inverse variance weighted	93.494746059663	80	0.143621792503681
