# Supplementary material for: The causal relationship between sleep characteristics and multi-site pain perception: a two-sample Mendelian randomization study
Source: Front Neurosci. 2024 Aug 13;18:1428951. doi: 10.3389/fnins.2024.1428951 (PMC11347297; doi:10.3389/fnins.2024.1428951)
Supplement: Supplementary file 3 [file Data_Sheet_3.ZIP › Sleep Duration/SD_Upper_Abdomen_Pain_res_OR.csv]

	id.exposure	id.outcome	outcome	exposure	method	nsnp	b	se	pval	lo_ci	up_ci	or	or_lci95	or_uci95
1	ieu-a-1088	ukb-b-6608	Diagnoses - main ICD10: R10.1 Pain localised to upper abdomen || id:ukb-b-6608	Sleep duration || id:ieu-a-1088	MR Egger	81	0.00389089269058505	0.00743413535181977	0.602173502338993	-0.0106800125989817	0.0184617979801518	1.00389847204051	0.989376816244725	1.01863327057785
2	ieu-a-1088	ukb-b-6608	Diagnoses - main ICD10: R10.1 Pain localised to upper abdomen || id:ukb-b-6608	Sleep duration || id:ieu-a-1088	Weighted median	81	-0.00128955297146807	0.00222072436701245	0.561449239061036	-0.00564217273081248	0.00306306678787633	0.998711278144671	0.994373714432333	1.00306776277043
3	ieu-a-1088	ukb-b-6608	Diagnoses - main ICD10: R10.1 Pain localised to upper abdomen || id:ukb-b-6608	Sleep duration || id:ieu-a-1088	Inverse variance weighted	81	-0.00102772528487899	0.00156164519783022	0.510471168488809	-0.00408854987262621	0.00203309930286824	0.998972802643881	0.995919796868174	1.0020351674506
4	ieu-a-1088	ukb-b-6608	Diagnoses - main ICD10: R10.1 Pain localised to upper abdomen || id:ukb-b-6608	Sleep duration || id:ieu-a-1088	Simple mode	81	-0.00063749752211624	0.00520761182759092	0.9028761861334	-0.0108444167041944	0.00956942165996196	0.999362705636256	0.989214172004588	1.00961535497693
5	ieu-a-1088	ukb-b-6608	Diagnoses - main ICD10: R10.1 Pain localised to upper abdomen || id:ukb-b-6608	Sleep duration || id:ieu-a-1088	Weighted mode	81	-0.00161643437427409	0.00559775853737573	0.77350846533174	-0.0125880411075305	0.00935517235898234	0.998384871352134	0.987490856877916	1.00939906876328
